# Supplementary material for: Type VI secretion system-associated FHA domain protein TagH regulates the hemolytic activity and virulence of Vibrio cholerae
Source: Gut Microbes. 2022 Apr 6;14(1):2055440. doi: 10.1080/19490976.2022.2055440 (PMC8993066; doi:10.1080/19490976.2022.2055440)
Supplement: Supplemental Material [file KGMI_A_2055440_SM4978.zip]

Archive with 2 entries (2 files):
- Supplementary information.docx
- Supplementary Table 1.xlsx
