# Supplementary material for: Type VI secretion system-associated FHA domain protein TagH regulates the hemolytic activity and virulence of Vibrio cholerae
Source: Gut Microbes. 2022 Apr 6;14(1):2055440. doi: 10.1080/19490976.2022.2055440 (PMC8993066; doi:10.1080/19490976.2022.2055440)
Supplement: Supplemental Material [file KGMI_A_2055440_SM4978.zip › Supplementary Table 1.xlsx]

## Sheet: Sheet1
Supplementary Table 1 Mass spectrometry identification of TagH phosphorylation.
query_number	peptide_seq	PSM_FDR	ions_score	Protein_ID	Modification(Mascot)	Phosphosite_prob
52380	AYDLLTLAQGEFTYDSAVEALQAAYAR	0	5.70275	sp|A5F3N4|GPMI_VIBC3;tr|A0A085T4X6|A0A085T4X6_VIBCL;tr|A0A2R8EF16|A0A2R8EF16_VIBCL;tr|A0A366AQ61|A0A366AQ61_9VIBR;tr|A0A543XSJ1|A0A543XSJ1_VIBCL;tr|A0A5C2AWK4|A0A5C2AWK4_VIBCL;tr|A0A5C9HQ05|A0A5C9HQ05_VIBCL;tr|A0A656AU64|A0A656AU64_VIBCL;tr|A0A656AWZ1|A0A656AWZ1_VIBCL;tr|A0A6B3LNZ6|A0A6B3LNZ6_VIBCL;tr|A0A6N1RL57|A0A6N1RL57_VIBCL;tr|A0A7U8ZLV8|A0A7U8ZLV8_VIBCL;tr|A0A7X4PJR9|A0A7X4PJR9_VIBCL;tr|A0A…	-	-
49461	EVASNTYSTAQAIESANSQIAVAQK	0	5.2774	tr|A0A0H3ALB0|A0A0H3ALB0_VIBC3;tr|A0A0H5UEC7|A0A0H5UEC7_VIBCL;tr|A0A366A6S8|A0A366A6S8_9VIBR;tr|A0A366AIF0|A0A366AIF0_9VIBR;tr|A0A366AT92|A0A366AT92_9VIBR;tr|A0A544N9F2|A0A544N9F2_VIBCL;tr|A0A5C2AWL6|A0A5C2AWL6_VIBCL;tr|A0A5C9HR32|A0A5C9HR32_VIBCL;tr|A0A5Q6PIA7|A0A5Q6PIA7_VIBCL;tr|A0A655QZG1|A0A655QZG1_VIBCL;tr|A0A655W4X5|A0A655W4X5_VIBCL;tr|A0A655WBV7|A0A655WBV7_VIBCL;tr|A0A655X9V9|A0A655X9V9_VI…	-	-
47567	HLIEQVSTTEANVLILGESGTGK	0	5.22226	tr|A0A085QZT9|A0A085QZT9_VIBCL;tr|A0A0N8UHM8|A0A0N8UHM8_VIBMT;tr|A0A0Q0TDV3|A0A0Q0TDV3_VIBMT;tr|A0A2R8EAE4|A0A2R8EAE4_VIBCL;tr|A0A366A806|A0A366A806_9VIBR;tr|A0A366ALE1|A0A366ALE1_9VIBR;tr|A0A543YEW7|A0A543YEW7_VIBCL;tr|A0A655NUX9|A0A655NUX9_VIBCL;tr|A0A655Q0J1|A0A655Q0J1_VIBCL;tr|A0A655XYS2|A0A655XYS2_VIBCL;tr|A0A7Z8DVG5|A0A7Z8DVG5_VIBCL;tr|C3LPE2|C3LPE2_VIBCM	-	-
52020	TVNMMELINNIALQHSGLSVFAGVGER	0	5.19054	sp|A5F459|ATPB_VIBC3;sp|Q87KA8|ATPB_VIBPA;tr|A0A0Q0PZ58|A0A0Q0PZ58_VIBMT;tr|A0A1R3EKN7|A0A1R3EKN7_9VIBR;tr|A0A1R3FKW4|A0A1R3FKW4_9VIBR;tr|A0A2R8EFZ7|A0A2R8EFZ7_VIBCL;tr|A0A366AG85|A0A366AG85_9VIBR;tr|A0A7X4TC31|A0A7X4TC31_VIBCL;tr|A0A7Z7VK26|A0A7Z7VK26_VIBCL;tr|K5TS61|K5TS61_VIBHA	-	-
51966	DGVITVEEGQALQDELDVVEGMQFDR	0	5.12113	sp|A5F4Y1|CH602_VIBC3;sp|Q9KNR7|CH601_VIBCH;sp|Q9L7P5|CH601_VIBPA;tr|A0A067BAK3|A0A067BAK3_VIBMT;tr|A0A193DQT0|A0A193DQT0_VIBCL;tr|A0A1R3EPX5|A0A1R3EPX5_9VIBR;tr|A0A1R3FBH5|A0A1R3FBH5_9VIBR;tr|A0A2V4P233|A0A2V4P233_VIBCL;tr|A0A366A4X3|A0A366A4X3_9VIBR;tr|A0A366AMV5|A0A366AMV5_9VIBR;tr|A0A454CZD3|A0A454CZD3_VIBHA;tr|A0A6B3LF68|A0A6B3LF68_VIBCL;tr|D1GII1|D1GII1_VIBCL;tr|D1GII5|D1GII5_VIBCL;tr|D1GII…	-	-
51917	GLENIAVEKPAAEVTDADVAEMLETLR	0	5.1018	sp|A5F6X1|TIG_VIBC3;tr|A0A2R8EAU8|A0A2R8EAU8_VIBCL;tr|A0A366AF54|A0A366AF54_9VIBR;tr|A0A395TIN0|A0A395TIN0_VIBCL;tr|A0A655NZI3|A0A655NZI3_VIBCL;tr|A0A655P8W1|A0A655P8W1_VIBCL;tr|A0A655WGA4|A0A655WGA4_VIBCL;tr|A0A655WLZ4|A0A655WLZ4_VIBCL;tr|A0A655YZ72|A0A655YZ72_VIBCL;tr|A0A655Z578|A0A655Z578_VIBCL;tr|A0A655ZM28|A0A655ZM28_VIBCL;tr|D7H9Y7|D7H9Y7_VIBCL	-	-
50432	VGDFAVAIGNPFGLGQTVTSGIVSALGR	0	5.02615	tr|A0A067BA54|A0A067BA54_VIBMT;tr|A0A0E4CDS2|A0A0E4CDS2_VIBCL;tr|A0A0X1L317|A0A0X1L317_VIBCO;tr|A0A366A914|A0A366A914_9VIBR;tr|A0A366ANJ2|A0A366ANJ2_9VIBR;tr|A0A366AP24|A0A366AP24_9VIBR;tr|A0A395TXN0|A0A395TXN0_VIBCL;tr|A0A544KN27|A0A544KN27_VIBCL;tr|A0A5C2AVY8|A0A5C2AVY8_VIBCL;tr|A0A5C9HNC6|A0A5C9HNC6_VIBCL;tr|A0A5C9Q354|A0A5C9Q354_VIBCL;tr|A0A655VVJ0|A0A655VVJ0_VIBCL;tr|A0A655XAE2|A0A655XAE2_VI…	-	-
51522	DGVNLFAGDKYGGLSETALYYIGGIIK	0	5.00302	sp|Q9KNJ2|GLN1B_VIBCH;tr|A0A454CM42|A0A454CM42_VIBHA;tr|A0A655VXM6|A0A655VXM6_VIBCL;tr|A0A656AXE6|A0A656AXE6_VIBCL;tr|K5UL08|K5UL08_9VIBR;tr|O30619|O30619_VIBCL;tr|Q87TE8|Q87TE8_VIBPA	-	-
47356	MAQQSLAAIDEADVVLFMVDGR	0	4.99295	sp|A5F3E6|DER_VIBC3;tr|A0A085PFC2|A0A085PFC2_VIBCL;tr|A0A0E4GMJ1|A0A0E4GMJ1_VIBCL;tr|A0A0Q0TFP2|A0A0Q0TFP2_VIBMT;tr|D7HEV4|D7HEV4_VIBCL	-	-
52143	EVASKANDAAGDGTTTATVLAQAIVNEGLK	0	4.96439	sp|Q9L7P5|CH601_VIBPA;tr|A0A454CZD3|A0A454CZD3_VIBHA;tr|K5VAA0|K5VAA0_9VIBR	-	-
46971	YSNNNMAELEEQLIAADAAGAR	0	4.89757	tr|A0A0H3AE56|A0A0H3AE56_VIBC3;tr|A0A0K9UYL1|A0A0K9UYL1_VIBCL;tr|A0A0Q0MX86|A0A0Q0MX86_VIBMT;tr|A0A366A402|A0A366A402_9VIBR;tr|A0A366AGI6|A0A366AGI6_9VIBR;tr|A0A5C2B593|A0A5C2B593_VIBCL;tr|A0A5C9HFZ7|A0A5C9HFZ7_VIBCL;tr|A0A5C9QX85|A0A5C9QX85_VIBCL;tr|A0A655SPF7|A0A655SPF7_VIBCL;tr|A0A655VMA5|A0A655VMA5_VIBCL;tr|A0A655XGB5|A0A655XGB5_VIBCL;tr|A0A655Z0V8|A0A655Z0V8_VIBCL;tr|A0A655ZMN0|A0A655ZMN0_VI…	-	-
51144	YGENSHQAAAFYVEANPQEASVATAR	0	4.86131	sp|A5F3U8|PUR9_VIBC3;sp|C3LQN2|PUR9_VIBCM;tr|A0A366A1H0|A0A366A1H0_9VIBR;tr|A0A366AEM2|A0A366AEM2_9VIBR;tr|A0A366AQD8|A0A366AQD8_9VIBR;tr|A0A395TTE2|A0A395TTE2_VIBCL;tr|A0A544BYD5|A0A544BYD5_VIBCL;tr|A0A5C9HS27|A0A5C9HS27_VIBCL;tr|A0A5C9L2M8|A0A5C9L2M8_VIBCL;tr|A0A5Q6PHW8|A0A5Q6PHW8_VIBCL;tr|A0A655RV45|A0A655RV45_VIBCL;tr|A0A655VI66|A0A655VI66_VIBCL;tr|A0A655WB61|A0A655WB61_VIBCL;tr|A0A655X6Z7|A0…	-	-
46076	EVYDVTGAGDTVISVLAASVAAGK	0	4.848	sp|A5F5J2|HLDE_VIBC3;sp|C3LQY0|HLDE_VIBCM;sp|Q87SJ9|HLDE_VIBPA;tr|A0A0E4CB76|A0A0E4CB76_VIBCL;tr|A0A0H3Q8Q9|A0A0H3Q8Q9_VIBCL;tr|A0A0Q0Z113|A0A0Q0Z113_VIBMT;tr|A0A366AY22|A0A366AY22_9VIBR;tr|A0A395UG58|A0A395UG58_VIBCL;tr|A0A454CR13|A0A454CR13_VIBHA;tr|A0A5C9HJP0|A0A5C9HJP0_VIBCL;tr|A0A6B3LB91|A0A6B3LB91_VIBCL;tr|A0A6N1RSM2|A0A6N1RSM2_VIBCL;tr|D7HEK4|D7HEK4_VIBCL;tr|K5U9R0|K5U9R0_9VIBR	-	-
49040	LVGDGFQMLSQASGTLSHIQEVGR	0	4.84555	tr|A0A0H3AIC0|A0A0H3AIC0_VIBC3;tr|A0A0H3PZJ3|A0A0H3PZJ3_VIBCL;tr|A0A2V4PLZ1|A0A2V4PLZ1_VIBCL;tr|A0A366A7M7|A0A366A7M7_9VIBR;tr|A0A366AMU0|A0A366AMU0_9VIBR;tr|A0A366ATL8|A0A366ATL8_9VIBR;tr|A0A395TML0|A0A395TML0_VIBCL;tr|A0A544BWN1|A0A544BWN1_VIBCL;tr|A0A5B1C5M2|A0A5B1C5M2_VIBCL;tr|A0A5C9HKV1|A0A5C9HKV1_VIBCL;tr|A0A5C9Q2Q7|A0A5C9Q2Q7_VIBCL;tr|A0A655XD31|A0A655XD31_VIBCL;tr|A0A6B3LLR2|A0A6B3LLR2_VI…	-	-
49836	IECLELDNLMETAFSTAVAANYR	0	4.8413	tr|A0A067BBL6|A0A067BBL6_VIBMT;tr|A0A085T8Y4|A0A085T8Y4_VIBCL;tr|A0A0E4CD65|A0A0E4CD65_VIBCL;tr|A0A366A7X1|A0A366A7X1_9VIBR;tr|A0A366ALL6|A0A366ALL6_9VIBR;tr|A0A5C2AZI2|A0A5C2AZI2_VIBCL;tr|A0A655XZZ8|A0A655XZZ8_VIBCL;tr|A0A655Y372|A0A655Y372_VIBCL;tr|A0A656AP68|A0A656AP68_VIBCL;tr|A0A7X4PG25|A0A7X4PG25_VIBCL;tr|K5SR09|K5SR09_VIBHA;tr|Q87RF2|Q87RF2_VIBPA	-	-
51704	GNPTVEAEVHLEGGFVGMAAAPSGASTGSR	0	4.77813	sp|A5F5I3|ENO_VIBC3;sp|Q87LQ0|ENO_VIBPA;tr|A0A067B3Z0|A0A067B3Z0_VIBMT;tr|A0A1R3F069|A0A1R3F069_9VIBR;tr|A0A1R3FGP3|A0A1R3FGP3_9VIBR;tr|A0A366AAM1|A0A366AAM1_9VIBR;tr|A0A366AY31|A0A366AY31_9VIBR;tr|A0A454CMG3|A0A454CMG3_VIBHA;tr|A0A655T4U4|A0A655T4U4_VIBCL;tr|A0A656AE10|A0A656AE10_VIBCL;tr|A0A7U8WNX0|A0A7U8WNX0_VIBCL;tr|D7HEL5|D7HEL5_VIBCL;tr|K5TGG5|K5TGG5_9VIBR	-	-
47442	EFNPDGIILSGGPESVTEANSPR	0	4.71876	sp|A5F3F1|GUAA_VIBC3;tr|A0A067BFU2|A0A067BFU2_VIBMT;tr|A0A366ACU9|A0A366ACU9_9VIBR;tr|A0A395U2L5|A0A395U2L5_VIBCL;tr|A0A544CXP6|A0A544CXP6_VIBCL;tr|A0A5C2AV30|A0A5C2AV30_VIBCL;tr|A0A5C9HKS9|A0A5C9HKS9_VIBCL;tr|A0A655QVA4|A0A655QVA4_VIBCL;tr|A0A655QYS8|A0A655QYS8_VIBCL;tr|A0A655R223|A0A655R223_VIBCL;tr|A0A655YLB3|A0A655YLB3_VIBCL;tr|A0A7U8WSJ4|A0A7U8WSJ4_VIBCL;tr|A0A7X4PJA5|A0A7X4PJA5_VIBCL;tr|D7H…	-	-
54915	AIHFIGIGGAGMSGIAEVLLNEGYQISGSDLAANAVTDR	0	4.6712	sp|A5F5M8|MURC_VIBC3;sp|Q9KPG8|MURC_VIBCH;tr|A0A0H3Q8M7|A0A0H3Q8M7_VIBCL;tr|A0A366A507|A0A366A507_9VIBR;tr|A0A366AIQ4|A0A366AIQ4_9VIBR;tr|A0A395U3N3|A0A395U3N3_VIBCL;tr|A0A5B1C432|A0A5B1C432_VIBCL;tr|A0A5C9HKR9|A0A5C9HKR9_VIBCL;tr|A0A655WZ42|A0A655WZ42_VIBCL;tr|A0A656A0L7|A0A656A0L7_VIBCL;tr|A0A656AV22|A0A656AV22_VIBCL;tr|A0A6B3LGL2|A0A6B3LGL2_VIBCL	-	-
46550	TFEVLSTNGDTHLGGEDFDNR	0	4.66491	sp|A5F361|DNAK_VIBC3;tr|A0A067B981|A0A067B981_VIBMT;tr|A0A0N8UHZ1|A0A0N8UHZ1_VIBMT;tr|A0A1R3F8G2|A0A1R3F8G2_9VIBR;tr|A0A1R3FHP8|A0A1R3FHP8_9VIBR;tr|A0A1R3FJV2|A0A1R3FJV2_9VIBR;tr|A0A2R8EDL1|A0A2R8EDL1_VIBCL;tr|A0A366AFG8|A0A366AFG8_9VIBR;tr|A0A366ARL1|A0A366ARL1_9VIBR;tr|A0A395TMA1|A0A395TMA1_VIBCL;tr|A0A655R1Q6|A0A655R1Q6_VIBCL;tr|A0A655S4Y4|A0A655S4Y4_VIBCL;tr|A0A655UGJ6|A0A655UGJ6_VIBCL;tr|A0A…	-	-
48177	AEAGDVANAIMDGTDAVMLSGETAK	0	4.65465	tr|A0A067BKI8|A0A067BKI8_VIBMT;tr|A0A085RP06|A0A085RP06_VIBCL;tr|A0A1R3FCT0|A0A1R3FCT0_9VIBR;tr|A0A1R3FKC8|A0A1R3FKC8_9VIBR;tr|A0A395UBD0|A0A395UBD0_VIBCL;tr|A0A5C2AVX4|A0A5C2AVX4_VIBCL;tr|A0A655QYQ3|A0A655QYQ3_VIBCL;tr|A0A655T0Z5|A0A655T0Z5_VIBCL;tr|A0A655VZH5|A0A655VZH5_VIBCL;tr|A0A655Y1W9|A0A655Y1W9_VIBCL;tr|A0A655ZSZ8|A0A655ZSZ8_VIBCL;tr|A0A656B1I8|A0A656B1I8_VIBCL	-	-
50141	FIYYVGPVDAVGDEVVGPAGPTTSTR	0	4.59105	tr|A0A0H3AHA5|A0A0H3AHA5_VIBC3;tr|A0A0Q0JUK3|A0A0Q0JUK3_VIBMT;tr|A0A366A423|A0A366A423_9VIBR;tr|A0A366AKE2|A0A366AKE2_9VIBR;tr|A0A3A1PT17|A0A3A1PT17_VIBHA;tr|A0A5C2B1D4|A0A5C2B1D4_VIBCL;tr|A0A655PLX7|A0A655PLX7_VIBCL;tr|A0A655S1S5|A0A655S1S5_VIBCL;tr|A0A655UHG6|A0A655UHG6_VIBCL;tr|A0A655WHL5|A0A655WHL5_VIBCL;tr|A0A655WLR0|A0A655WLR0_VIBCL;tr|A0A7U8WRM8|A0A7U8WRM8_VIBCL;tr|A0A7X4PHI1|A0A7X4PHI1_VI…	-	-
45140	GDVLADGPSTDLGELALGQNMR	0	4.55402	sp|A5F3P5|RPOB_VIBC3;sp|Q87KQ4|RPOB_VIBPA;sp|Q9KV30|RPOB_VIBCH;tr|A0A0Q0PG49|A0A0Q0PG49_VIBMT;tr|A0A0X1L5D1|A0A0X1L5D1_VIBCO;tr|A0A1R3EHN6|A0A1R3EHN6_9VIBR;tr|A0A1R3FKZ6|A0A1R3FKZ6_9VIBR;tr|A0A366A3Y7|A0A366A3Y7_9VIBR;tr|A0A366ADI0|A0A366ADI0_9VIBR;tr|A0A454CNK1|A0A454CNK1_VIBHA;tr|A0A655SNX4|A0A655SNX4_VIBCL;tr|A0A656B0W3|A0A656B0W3_VIBCL;tr|A0A7U8WL53|A0A7U8WL53_VIBCL;tr|A0A7X4PKI2|A0A7X4PKI2_V…	-	-
52061	AGEGNYGYNAATGVYGDMIEMGILDPTK	0	4.54846	sp|Q9KNR7|CH601_VIBCH;tr|A0A067BAK3|A0A067BAK3_VIBMT;tr|A0A2V4P233|A0A2V4P233_VIBCL;tr|A0A366A4X3|A0A366A4X3_9VIBR;tr|A0A366AMV5|A0A366AMV5_9VIBR;tr|A0A656A7D0|A0A656A7D0_VIBCL;tr|A0A656ALQ7|A0A656ALQ7_VIBCL;tr|A0A6B3LF68|A0A6B3LF68_VIBCL	-	-
49182	VLNDNFGIESGLMTTVHATTATQK	0	4.52487	tr|A0A067BK29|A0A067BK29_VIBMT;tr|A0A085S6B3|A0A085S6B3_VIBCL;tr|A0A366AR40|A0A366AR40_9VIBR;tr|A0A7U8WRJ2|A0A7U8WRJ2_VIBCL;tr|A9X8B4|A9X8B4_VIBCL;tr|A9X8B8|A9X8B8_VIBCL;tr|A9X920|A9X920_VIBCL;tr|C6EQC4|C6EQC4_VIBCL;tr|D7HA50|D7HA50_VIBCL;tr|I7J3J6|I7J3J6_VIBCL	-	-
55115	SAYSTMHTSSTSQANHLVTGPILEGLGVDLSDENDMNR	0	4.51849	sp|Fha|TARGET;tr|A0A023PRF6|A0A023PRF6_VIBCL;tr|A0A023PRG9|A0A023PRG9_VIBCL;tr|A0A023PRJ4|A0A023PRJ4_VIBCL;tr|A0A0H3QAN5|A0A0H3QAN5_VIBCL;tr|A0A366A8U6|A0A366A8U6_9VIBR;tr|A0A366AFS6|A0A366AFS6_9VIBR;tr|A0A366ATL7|A0A366ATL7_9VIBR;tr|A0A395U048|A0A395U048_VIBCL;tr|A0A544HKE9|A0A544HKE9_VIBCL;tr|A0A5B1C1J8|A0A5B1C1J8_VIBCL;tr|A0A5C2B482|A0A5C2B482_VIBCL;tr|A0A5C9HP19|A0A5C9HP19_VIBCL;tr|A0A655UPC2…	-	-
48939	AVAQLLGGSGGQTVIVNPQAGVLTLR	0	4.50727	tr|A0A0H3AKY3|A0A0H3AKY3_VIBC3;tr|A0A2S1ZTI6|A0A2S1ZTI6_VIBCL;tr|A0A2S1ZUE1|A0A2S1ZUE1_VIBCL;tr|A0A366AF07|A0A366AF07_9VIBR;tr|A0A544CC48|A0A544CC48_VIBCL;tr|A0A655RGB2|A0A655RGB2_VIBCL;tr|A0A6G8MV69|A0A6G8MV69_VIBCL;tr|A0A6G8MVA9|A0A6G8MVA9_VIBCL;tr|A0A7Z7YED7|A0A7Z7YED7_VIBCL;tr|D7HDA4|D7HDA4_VIBCL;tr|O87045|O87045_VIBCL;tr|Q56673|Q56673_VIBCL	-	-
47523	AWLLDDLTNDNTATGNNNQFR	0	4.48249	tr|A0A0H3AM65|A0A0H3AM65_VIBC3;tr|A0A366AJP6|A0A366AJP6_9VIBR;tr|A0A544CFI3|A0A544CFI3_VIBCL;tr|A0A5C9HNW2|A0A5C9HNW2_VIBCL;tr|A0A5Q6PG83|A0A5Q6PG83_VIBCL;tr|A0A655QTR6|A0A655QTR6_VIBCL;tr|A0A655R003|A0A655R003_VIBCL;tr|A0A7Z7VMM3|A0A7Z7VMM3_VIBCL	-	-
45122	GSMEDPSQFLSAVNQLLAPSH	0	4.44789	tr|A0A366A3Y0|A0A366A3Y0_9VIBR;tr|A0A366ADF8|A0A366ADF8_9VIBR;tr|A0A366AS68|A0A366AS68_9VIBR;tr|A0A395TLU0|A0A395TLU0_VIBCL;tr|A0A5C2AUL5|A0A5C2AUL5_VIBCL;tr|A0A5C9QTL3|A0A5C9QTL3_VIBCL;tr|A0A656A5L6|A0A656A5L6_VIBCL;tr|A0A6N1RA04|A0A6N1RA04_VIBCL;tr|A0A7Z8DVS4|A0A7Z8DVS4_VIBCL	-	-
52185	LQYVKPFMSGEDIAFLQYTGGTTGVAK	0	4.44641	tr|A0A085QFF9|A0A085QFF9_VIBCL;tr|A0A366A859|A0A366A859_9VIBR;tr|A0A366ANG0|A0A366ANG0_9VIBR;tr|A0A5C2AZP2|A0A5C2AZP2_VIBCL;tr|A0A655UTH4|A0A655UTH4_VIBCL;tr|A0A655V3T7|A0A655V3T7_VIBCL;tr|A0A655ZLT4|A0A655ZLT4_VIBCL;tr|A0A7U8WRP2|A0A7U8WRP2_VIBCL	-	-
46491	MGYFCADNKDSSPQALVFNR	0	4.43295	sp|A5F2T1|SYQ_VIBC3;sp|C3LTP5|SYQ_VIBCM;tr|A0A366AFY2|A0A366AFY2_9VIBR;tr|A0A544CH06|A0A544CH06_VIBCL;tr|A0A655R7E4|A0A655R7E4_VIBCL;tr|A0A655RLP4|A0A655RLP4_VIBCL;tr|D7H7K0|D7H7K0_VIBCL	-	-
47258	AIVIVSNFANTLEQIVANTQVK	0	4.41998	tr|A0A085QFF9|A0A085QFF9_VIBCL;tr|A0A0N8VDC4|A0A0N8VDC4_VIBMT;tr|A0A0Q0PU11|A0A0Q0PU11_VIBMT;tr|A0A366A859|A0A366A859_9VIBR;tr|A0A366ANG0|A0A366ANG0_9VIBR;tr|A0A5C2AZP2|A0A5C2AZP2_VIBCL;tr|A0A655UTH4|A0A655UTH4_VIBCL;tr|A0A655V3T7|A0A655V3T7_VIBCL;tr|A0A655ZLT4|A0A655ZLT4_VIBCL;tr|A0A7U8WRP2|A0A7U8WRP2_VIBCL	-	-
40185	GHITETSLNLAQLTITGAK	0	4.41381	tr|A0A6B3LLY3|A0A6B3LLY3_VIBCL	-	-
51012	NNQQTQEQLIASVAQEGLTYPEFR	0	4.40251	sp|Q9KUS0|SURA_VIBCH;tr|A0A085TAJ7|A0A085TAJ7_VIBCL;tr|A0A0H6PV16|A0A0H6PV16_VIBCL;tr|A0A366A8I0|A0A366A8I0_9VIBR;tr|A0A5C2AVX7|A0A5C2AVX7_VIBCL;tr|A0A655W0N5|A0A655W0N5_VIBCL;tr|A0A655YH63|A0A655YH63_VIBCL;tr|A0A6B3LPH6|A0A6B3LPH6_VIBCL;tr|A0A7Z7VLN4|A0A7Z7VLN4_VIBCL	-	-
46838	LSVALVQDGDNTNSSGYIFDAR	0	4.40099	sp|A5F137|LAMB_VIBC3;sp|Q56652|LAMB_VIBCH;tr|A0A2K2UG77|A0A2K2UG77_VIBCL;tr|A0A366A1S1|A0A366A1S1_9VIBR;tr|A0A5C2B3W3|A0A5C2B3W3_VIBCL;tr|A0A5C9HGL4|A0A5C9HGL4_VIBCL;tr|A0A655WRM8|A0A655WRM8_VIBCL;tr|A0A655YIW2|A0A655YIW2_VIBCL;tr|A0A6N1RRA8|A0A6N1RRA8_VIBCL;tr|D7HBC4|D7HBC4_VIBCL	-	-
48034	SAVGAVEGDVWNFAASYQIDALR	0	4.39712	tr|A0A0Q0KI50|A0A0Q0KI50_VIBMT;tr|A0A6B3LCL4|A0A6B3LCL4_VIBCL	-	-
37402	SKEELEALNHVVSIAGR	0	4.37282	sp|Q9KU60|SYK_VIBCH;tr|A0A0H3AKK7|A0A0H3AKK7_VIBC3;tr|A0A0Q0JP43|A0A0Q0JP43_VIBMT;tr|A0A366AAW0|A0A366AAW0_9VIBR;tr|A0A366APL0|A0A366APL0_9VIBR;tr|A0A395TI80|A0A395TI80_VIBCL;tr|A0A655YCT4|A0A655YCT4_VIBCL;tr|A0A7U8WMA2|A0A7U8WMA2_VIBCL;tr|D7HD48|D7HD48_VIBCL	-	-
42251	AQISLLSSTDEAEIAEDIR	0	4.36658	tr|A0A0H3AF07|A0A0H3AF07_VIBC3;tr|A0A0H3Q1S3|A0A0H3Q1S3_VIBCL;tr|A0A0H7DZC2|A0A0H7DZC2_VIBCL;tr|A0A2R8ETT0|A0A2R8ETT0_VIBCL;tr|A0A366AG38|A0A366AG38_9VIBR;tr|A0A366AP35|A0A366AP35_9VIBR;tr|A0A395UBV5|A0A395UBV5_VIBCL;tr|A0A5C9HGT7|A0A5C9HGT7_VIBCL;tr|A0A5Q6PH23|A0A5Q6PH23_VIBCL;tr|A0A7Z7YE80|A0A7Z7YE80_VIBCL	-	-
49061	IELSSAQQTDVNLPYITADATGPK	0	4.34291	sp|A5F361|DNAK_VIBC3;tr|A0A067B981|A0A067B981_VIBMT;tr|A0A0N8UHZ1|A0A0N8UHZ1_VIBMT;tr|A0A2R8EDL1|A0A2R8EDL1_VIBCL;tr|A0A366AFG8|A0A366AFG8_9VIBR;tr|A0A366ARL1|A0A366ARL1_9VIBR;tr|A0A395TMA1|A0A395TMA1_VIBCL;tr|A0A655R1Q6|A0A655R1Q6_VIBCL;tr|A0A655S4Y4|A0A655S4Y4_VIBCL;tr|A0A655UGJ6|A0A655UGJ6_VIBCL;tr|A0A655V3F7|A0A655V3F7_VIBCL;tr|A0A655WXI5|A0A655WXI5_VIBCL;tr|A0A655X885|A0A655X885_VIBCL;tr|A0A…	-	-
50501	ANPEEALSNAYDMVLNGYEVGGGSVR	0	4.33685	sp|A5F263|SYD_VIBC3;tr|A0A0K9USL7|A0A0K9USL7_VIBCL;tr|A0A0Q0JL16|A0A0Q0JL16_VIBMT;tr|A0A0Q0TN21|A0A0Q0TN21_VIBMT;tr|A0A366A2Y8|A0A366A2Y8_9VIBR;tr|A0A366AH86|A0A366AH86_9VIBR;tr|A0A366AX23|A0A366AX23_9VIBR;tr|A0A395U9Q9|A0A395U9Q9_VIBCL;tr|A0A544DA30|A0A544DA30_VIBCL;tr|A0A5C2B1K5|A0A5C2B1K5_VIBCL;tr|A0A5C9HJ56|A0A5C9HJ56_VIBCL;tr|A0A5C9QH15|A0A5C9QH15_VIBCL;tr|A0A656AY27|A0A656AY27_VIBCL;tr|A0A6…	-	-
51394	TTAAACLMTDAPSLANPAALEELAIAVK	0	4.32734	sp|A5F263|SYD_VIBC3;tr|A0A0K9USL7|A0A0K9USL7_VIBCL;tr|A0A0Q0JL16|A0A0Q0JL16_VIBMT;tr|A0A0Q0TN21|A0A0Q0TN21_VIBMT;tr|A0A366A2Y8|A0A366A2Y8_9VIBR;tr|A0A395U9Q9|A0A395U9Q9_VIBCL;tr|A0A544DA30|A0A544DA30_VIBCL;tr|A0A5C2B1K5|A0A5C2B1K5_VIBCL;tr|A0A5C9HJ56|A0A5C9HJ56_VIBCL;tr|A0A5C9QH15|A0A5C9QH15_VIBCL;tr|A0A656AY27|A0A656AY27_VIBCL;tr|A0A6B3LK92|A0A6B3LK92_VIBCL;tr|A0A7Z7YH38|A0A7Z7YH38_VIBCL	-	-
53454	VDGIDADAASAEFWQLGMDQMYQIAAAHGR	0	4.32086	sp|A5F3E6|DER_VIBC3;tr|A0A085PFC2|A0A085PFC2_VIBCL;tr|A0A0E4GMJ1|A0A0E4GMJ1_VIBCL;tr|A0A0Q0TFP2|A0A0Q0TFP2_VIBMT;tr|A0A655QV33|A0A655QV33_VIBCL;tr|A0A655UZW3|A0A655UZW3_VIBCL;tr|D7HEV4|D7HEV4_VIBCL	-	-
44252	KPQTTATLPAGETESVEEER	0	4.31472	tr|A0A085T6H4|A0A085T6H4_VIBCL;tr|A0A395U6F2|A0A395U6F2_VIBCL;tr|A0A5B1C1E8|A0A5B1C1E8_VIBCL;tr|A0A655W3W4|A0A655W3W4_VIBCL;tr|A0A6B3LI80|A0A6B3LI80_VIBCL;tr|A0A6N1TZW9|A0A6N1TZW9_VIBCL	-	-
54897	KGSITSVQAVYVPADDLTDPSPATTFAHLDATVVLNR	0	4.31027	sp|A5F459|ATPB_VIBC3;tr|A0A0Q0PZ58|A0A0Q0PZ58_VIBMT;tr|A0A2R8EFZ7|A0A2R8EFZ7_VIBCL;tr|A0A366AG85|A0A366AG85_9VIBR;tr|A0A7X4TC31|A0A7X4TC31_VIBCL;tr|A0A7Z7VK26|A0A7Z7VK26_VIBCL	-	-
44975	TGIVAGSGGASSENQVIAVDTQR	0	4.30887	tr|A0A0H3AJ89|A0A0H3AJ89_VIBC3;tr|A0A0Q0JQK2|A0A0Q0JQK2_VIBMT;tr|A0A366AA10|A0A366AA10_9VIBR;tr|A0A395U4P9|A0A395U4P9_VIBCL;tr|A0A5C9HJV2|A0A5C9HJV2_VIBCL;tr|A0A655VAP9|A0A655VAP9_VIBCL	-	-
52222	IVQLTYQGKPIDTQQTFLIATNNYR	0	4.28444	tr|A0A0H3ANN8|A0A0H3ANN8_VIBC3;tr|A0A0H3Q457|A0A0H3Q457_VIBCL;tr|A0A0K9URH1|A0A0K9URH1_VIBCL;tr|A0A0X1L3T5|A0A0X1L3T5_VIBCO;tr|A0A5Q6PMQ3|A0A5Q6PMQ3_VIBCL;tr|A0A655RNW6|A0A655RNW6_VIBCL;tr|A0A655RRC1|A0A655RRC1_VIBCL;tr|A0A655VGH4|A0A655VGH4_VIBCL;tr|A0A655XKN3|A0A655XKN3_VIBCL;tr|A0A655ZVU7|A0A655ZVU7_VIBCL;tr|A0A656AJ19|A0A656AJ19_VIBCL;tr|A0A6B3LDS5|A0A6B3LDS5_VIBCL;tr|A0A7U8WPY9|A0A7U8WPY9_VI…	-	-
43349	AIMDGEFQQNEILVAAIDK	0	4.2799	tr|A0A0Q0T8L3|A0A0Q0T8L3_VIBMT;tr|A0A6B3LNZ6|A0A6B3LNZ6_VIBCL	-	-
44044	IYASTTNAHINTGDGVGMAIR	0	4.26104	tr|A0A1R3F713|A0A1R3F713_9VIBR;tr|A0A1R3FK24|A0A1R3FK24_9VIBR	-	-
45647	VQELADAVEAAQVAGGTGIAHTR	0	4.25234	sp|Q9KUM8|GLMS_VIBCH;tr|A0A0H3AM34|A0A0H3AM34_VIBC3;tr|A0A0N8V9D8|A0A0N8V9D8_VIBMT;tr|A0A0Q0JQD9|A0A0Q0JQD9_VIBMT;tr|A0A2R8EEM5|A0A2R8EEM5_VIBCL;tr|A0A366A9H9|A0A366A9H9_9VIBR;tr|A0A366AHE1|A0A366AHE1_9VIBR;tr|A0A366AIN4|A0A366AIN4_9VIBR;tr|A0A395TWA6|A0A395TWA6_VIBCL;tr|A0A5C2AVT6|A0A5C2AVT6_VIBCL;tr|A0A5C9HMC6|A0A5C9HMC6_VIBCL;tr|A0A655X8D3|A0A655X8D3_VIBCL;tr|A0A656AE36|A0A656AE36_VIBCL;tr|A0A…	-	-
45502	AGGNVLLLDEPTNDLDVETLR	0	4.25125	tr|A0A067BB40|A0A067BB40_VIBMT;tr|A0A0F2TRY4|A0A0F2TRY4_VIBCL;tr|A0A0H3Q794|A0A0H3Q794_VIBCL;tr|A0A0K9UTX0|A0A0K9UTX0_VIBCL;tr|A0A1R3FB89|A0A1R3FB89_9VIBR;tr|A0A1R3FCV3|A0A1R3FCV3_9VIBR;tr|A0A2R8EDX7|A0A2R8EDX7_VIBCL;tr|A0A366AB33|A0A366AB33_9VIBR;tr|A0A454CSV4|A0A454CSV4_VIBHA;tr|A0A655SLP5|A0A655SLP5_VIBCL;tr|A0A656AG79|A0A656AG79_VIBCL;tr|A0A7U8WMH5|A0A7U8WMH5_VIBCL;tr|K5ULR1|K5ULR1_9VIBR;tr|Q…	-	-
45954	VAVTGGGQSPSVDAVMNLIGQER	0	4.2485	sp|A5F649|SYE_VIBC3;tr|A0A0H3Q860|A0A0H3Q860_VIBCL;tr|A0A0Q0Q3I9|A0A0Q0Q3I9_VIBMT;tr|A0A0X1KYW7|A0A0X1KYW7_VIBCO;tr|A0A2R8EA04|A0A2R8EA04_VIBCL;tr|A0A366A7U8|A0A366A7U8_9VIBR;tr|A0A366AQL2|A0A366AQL2_9VIBR;tr|A0A395U4J3|A0A395U4J3_VIBCL;tr|A0A5C2AZ38|A0A5C2AZ38_VIBCL;tr|A0A5C9HJB6|A0A5C9HJB6_VIBCL;tr|A0A5Q6PHC9|A0A5Q6PHC9_VIBCL;tr|A0A655SZH1|A0A655SZH1_VIBCL;tr|A0A655Z9X1|A0A655Z9X1_VIBCL;tr|A0A6…	-	-
52080	ANDVMYSFLSLVQDDPTVQIVNLAQK	0	4.24566	tr|A0A0H3ANN8|A0A0H3ANN8_VIBC3;tr|A0A0H3Q457|A0A0H3Q457_VIBCL;tr|A0A0K9URH1|A0A0K9URH1_VIBCL;tr|A0A0Q0Q9F3|A0A0Q0Q9F3_VIBMT;tr|A0A0Q0TBI8|A0A0Q0TBI8_VIBMT;tr|A0A0X1L3T5|A0A0X1L3T5_VIBCO;tr|A0A366A1K5|A0A366A1K5_9VIBR;tr|A0A366AMA5|A0A366AMA5_9VIBR;tr|A0A366AVL1|A0A366AVL1_9VIBR;tr|A0A395TD86|A0A395TD86_VIBCL;tr|A0A544PK73|A0A544PK73_VIBCL;tr|A0A5C2AY85|A0A5C2AY85_VIBCL;tr|A0A5C9HM66|A0A5C9HM66_VI…	-	-
45075	QGVAESAYHQEAFGAVHVAPR	0	4.24217	tr|A0A0H3AGP2|A0A0H3AGP2_VIBC3;tr|A0A0K9UYH8|A0A0K9UYH8_VIBCL;tr|A0A0Q0LQN1|A0A0Q0LQN1_VIBMT;tr|A0A395TUA9|A0A395TUA9_VIBCL;tr|A0A544BUU3|A0A544BUU3_VIBCL;tr|A0A5C9HHP5|A0A5C9HHP5_VIBCL;tr|A0A5Q6PNH8|A0A5Q6PNH8_VIBCL;tr|A0A655NYX5|A0A655NYX5_VIBCL;tr|A0A6B3L757|A0A6B3L757_VIBCL;tr|A0A6N1RSJ6|A0A6N1RSJ6_VIBCL;tr|A0A7Z7VMY3|A0A7Z7VMY3_VIBCL;tr|D7HBL6|D7HBL6_VIBCL	-	-
44956	TLNTESNVQFGEGGAGTFSDGK	0	4.23143	tr|A0A0H3AHL5|A0A0H3AHL5_VIBC3;tr|A0A0Q0VE01|A0A0Q0VE01_VIBMT;tr|A0A1R3EMI7|A0A1R3EMI7_9VIBR;tr|A0A1R3FF04|A0A1R3FF04_9VIBR;tr|A0A366A819|A0A366A819_9VIBR;tr|A0A366AFJ4|A0A366AFJ4_9VIBR;tr|A0A366AJC8|A0A366AJC8_9VIBR;tr|A0A395U1J4|A0A395U1J4_VIBCL;tr|A0A544C206|A0A544C206_VIBCL;tr|A0A5C2AVD9|A0A5C2AVD9_VIBCL;tr|A0A5C9HJX5|A0A5C9HJX5_VIBCL;tr|A0A5Q6PG50|A0A5Q6PG50_VIBCL;tr|A0A655UGR5|A0A655UGR5_VI…	-	-
51375	AMNPLGYDVGNIGNHEFNYGLEFLK	0	4.22865	tr|A0A0H3ANN8|A0A0H3ANN8_VIBC3;tr|A0A0H3Q457|A0A0H3Q457_VIBCL;tr|A0A0K9URH1|A0A0K9URH1_VIBCL;tr|A0A0X1L3T5|A0A0X1L3T5_VIBCO;tr|A0A366A1K5|A0A366A1K5_9VIBR;tr|A0A366AMA5|A0A366AMA5_9VIBR;tr|A0A366AVL1|A0A366AVL1_9VIBR;tr|A0A395TD86|A0A395TD86_VIBCL;tr|A0A544PK73|A0A544PK73_VIBCL;tr|A0A5C2AY85|A0A5C2AY85_VIBCL;tr|A0A5C9HM66|A0A5C9HM66_VIBCL;tr|A0A5C9QVI6|A0A5C9QVI6_VIBCL;tr|A0A5Q6PMQ3|A0A5Q6PMQ3_VI…	-	-
52824	ALLLQEDEIVLNTNTISDDQVEAEVER	0	4.20934	tr|A0A0E3W236|A0A0E3W236_VIBCL;tr|A0A0H3AIK2|A0A0H3AIK2_VIBC3;tr|A0A0Q0VHG0|A0A0Q0VHG0_VIBMT;tr|A0A366A3S2|A0A366A3S2_9VIBR;tr|A0A366AFR5|A0A366AFR5_9VIBR;tr|A0A366ARL0|A0A366ARL0_9VIBR;tr|A0A544PHB0|A0A544PHB0_VIBCL;tr|A0A5C2AUE9|A0A5C2AUE9_VIBCL;tr|A0A5C9L8Y1|A0A5C9L8Y1_VIBCL;tr|A0A655QCN2|A0A655QCN2_VIBCL;tr|A0A655YYL2|A0A655YYL2_VIBCL;tr|A0A655ZTX0|A0A655ZTX0_VIBCL;tr|A0A6B3LKE5|A0A6B3LKE5_VI…	-	-
53094	HIIQEITPITESVTGSADELTQVAQSASSK	0	4.19271	tr|A0A0H3AK83|A0A0H3AK83_VIBC3;tr|A0A0H3Q469|A0A0H3Q469_VIBCL;tr|A0A0K9UPJ3|A0A0K9UPJ3_VIBCL;tr|A0A366AMK4|A0A366AMK4_9VIBR;tr|A0A395TT18|A0A395TT18_VIBCL;tr|A0A544BYA9|A0A544BYA9_VIBCL;tr|A0A5C9HQ21|A0A5C9HQ21_VIBCL;tr|A0A5Q6PIH3|A0A5Q6PIH3_VIBCL;tr|A0A655S0V0|A0A655S0V0_VIBCL;tr|A0A655YJZ3|A0A655YJZ3_VIBCL;tr|A0A7X4PIQ2|A0A7X4PIQ2_VIBCL	-	-
54249	DVSNDLAQEAHSAAEQAAELSELSHELEQEIR	0	4.18375	tr|A0A0H3AI12|A0A0H3AI12_VIBC3;tr|A0A0H3PXZ9|A0A0H3PXZ9_VIBCL;tr|A0A0K9V0R4|A0A0K9V0R4_VIBCL;tr|A0A366A246|A0A366A246_9VIBR;tr|A0A366AHJ6|A0A366AHJ6_9VIBR;tr|A0A366AX31|A0A366AX31_9VIBR;tr|A0A395UF46|A0A395UF46_VIBCL;tr|A0A544CHE3|A0A544CHE3_VIBCL;tr|A0A5C2B0X4|A0A5C2B0X4_VIBCL;tr|A0A5C9HIR9|A0A5C9HIR9_VIBCL;tr|A0A5Q6PLT1|A0A5Q6PLT1_VIBCL;tr|A0A655PAB5|A0A655PAB5_VIBCL;tr|A0A655S2H7|A0A655S2H7_VI…	-	-
45443	AVENFNISNVTISDVPEFVR	0	4.18101	tr|A0A085RRR3|A0A085RRR3_VIBCL;tr|A0A0H3AJY0|A0A0H3AJY0_VIBC3;tr|A0A0Q0V2A4|A0A0Q0V2A4_VIBMT;tr|A0A1R3ENC4|A0A1R3ENC4_9VIBR;tr|A0A1R3FEC0|A0A1R3FEC0_9VIBR;tr|A0A366A4V6|A0A366A4V6_9VIBR;tr|A0A366AUR0|A0A366AUR0_9VIBR;tr|A0A5C2AXK9|A0A5C2AXK9_VIBCL;tr|A0A5C9HPJ2|A0A5C9HPJ2_VIBCL;tr|A0A655PXB7|A0A655PXB7_VIBCL;tr|A0A7X4PKH4|A0A7X4PKH4_VIBCL	-	-
49724	ANQVFSTAEDNQSAVTIHVLQGER	0	4.17966	sp|A5F361|DNAK_VIBC3;sp|Q87RX3|DNAK_VIBPA;tr|A0A067B981|A0A067B981_VIBMT;tr|A0A0N8UHZ1|A0A0N8UHZ1_VIBMT;tr|A0A2R8EDL1|A0A2R8EDL1_VIBCL;tr|A0A366AFG8|A0A366AFG8_9VIBR;tr|A0A366ARL1|A0A366ARL1_9VIBR;tr|A0A395TMA1|A0A395TMA1_VIBCL;tr|A0A454CN49|A0A454CN49_VIBHA;tr|A0A655R1Q6|A0A655R1Q6_VIBCL;tr|A0A655S4Y4|A0A655S4Y4_VIBCL;tr|A0A655X843|A0A655X843_VIBCL;tr|A0A656ANB7|A0A656ANB7_VIBCL;tr|A0A6B3LMQ8|A0…	-	-
47960	ETAGVLKGEYGATPASVNAELQAR	0	4.17647	tr|A0A0H3AJ52|A0A0H3AJ52_VIBC3;tr|A0A0K9UIQ2|A0A0K9UIQ2_VIBCL;tr|A0A0Q0NBL3|A0A0Q0NBL3_VIBMT;tr|A0A0Q0PWS8|A0A0Q0PWS8_VIBMT;tr|A0A366A9F1|A0A366A9F1_9VIBR;tr|A0A395TWE8|A0A395TWE8_VIBCL;tr|A0A5C2AVX2|A0A5C2AVX2_VIBCL;tr|A0A5C9HLT5|A0A5C9HLT5_VIBCL;tr|A0A5Q6PN81|A0A5Q6PN81_VIBCL;tr|A0A655Q909|A0A655Q909_VIBCL;tr|A0A655SZT2|A0A655SZT2_VIBCL;tr|A0A655VWL8|A0A655VWL8_VIBCL;tr|A0A655XCX5|A0A655XCX5_VI…	-	-
48237	MAVLAGLGAVDWVVPFSEDTPQR	0	4.17182	sp|A5F5J2|HLDE_VIBC3;sp|C3LQY0|HLDE_VIBCM;sp|Q87SJ9|HLDE_VIBPA;tr|A0A0E4CB76|A0A0E4CB76_VIBCL;tr|A0A0H3Q8Q9|A0A0H3Q8Q9_VIBCL;tr|A0A1R3FCL2|A0A1R3FCL2_9VIBR;tr|A0A1R3FQW3|A0A1R3FQW3_9VIBR;tr|A0A366A521|A0A366A521_9VIBR;tr|A0A366AY22|A0A366AY22_9VIBR;tr|A0A395UG58|A0A395UG58_VIBCL;tr|A0A454CR13|A0A454CR13_VIBHA;tr|A0A5C2AYI4|A0A5C2AYI4_VIBCL;tr|A0A5C9HJP0|A0A5C9HJP0_VIBCL;tr|A0A655Q5I9|A0A655Q5I9_V…	-	-
41153	EHGLNSENFTVFNLTER	0	4.16716	sp|A5F4Q4|PCKA_VIBC3;tr|A0A366A4A8|A0A366A4A8_9VIBR;tr|A0A366AMG6|A0A366AMG6_9VIBR;tr|A0A366AT35|A0A366AT35_9VIBR;tr|A0A3M8LJ55|A0A3M8LJ55_VIBCL;tr|A0A5C2AXW8|A0A5C2AXW8_VIBCL;tr|A0A7Z7YD79|A0A7Z7YD79_VIBCL	-	-
42159	AGALASFDDAAYTAAGATIGSR	0	4.16246	tr|A0A085RR17|A0A085RR17_VIBCL;tr|A0A0H3ACV1|A0A0H3ACV1_VIBC3;tr|A0A366AJG5|A0A366AJG5_9VIBR;tr|A0A366AY25|A0A366AY25_9VIBR;tr|A0A5C9HFH2|A0A5C9HFH2_VIBCL;tr|A0A5Q6PI49|A0A5Q6PI49_VIBCL;tr|A0A655XLV9|A0A655XLV9_VIBCL;tr|A0A655Z131|A0A655Z131_VIBCL;tr|A0A7X4PG14|A0A7X4PG14_VIBCL;tr|D7HCJ8|D7HCJ8_VIBCL;tr|Q30JN6|Q30JN6_VIBCL;tr|Q30JN7|Q30JN7_VIBCL;tr|Q30JP2|Q30JP2_VIBCL	-	-
52012	TSESNVSEGFTMDEKVLDLLEEEVAK	0	4.14034	sp|Fha|TARGET;tr|A0A023PRF6|A0A023PRF6_VIBCL;tr|A0A023PRG9|A0A023PRG9_VIBCL;tr|A0A023PRJ4|A0A023PRJ4_VIBCL;tr|A0A0H3QAN5|A0A0H3QAN5_VIBCL;tr|A0A366A8U6|A0A366A8U6_9VIBR;tr|A0A366AFS6|A0A366AFS6_9VIBR;tr|A0A366ATL7|A0A366ATL7_9VIBR;tr|A0A5B1C1J8|A0A5B1C1J8_VIBCL;tr|A0A5C2B482|A0A5C2B482_VIBCL;tr|A0A5C9HP19|A0A5C9HP19_VIBCL;tr|A0A5C9QJJ9|A0A5C9QJJ9_VIBCL;tr|A0A655V7Z2|A0A655V7Z2_VIBCL;tr|A0A655WQ39…	-	-
45068	CDMVDDEELLELVEMEVR	0	4.14033	sp|A5F3K0|EFTU_VIBC3;sp|Q877T5|EFTU_VIBPA;sp|Q9KV37|EFTU1_VIBCH;tr|A0A0E4G474|A0A0E4G474_VIBCL;tr|A0A0H3Q7E5|A0A0H3Q7E5_VIBCL;tr|A0A0K9UBP0|A0A0K9UBP0_VIBCL;tr|A0A0K9UCS5|A0A0K9UCS5_VIBCL;tr|A0A0K9UGN4|A0A0K9UGN4_VIBCL;tr|A0A0Q0JKG0|A0A0Q0JKG0_VIBMT;tr|A0A0Q0V7W3|A0A0Q0V7W3_VIBMT;tr|A0A0X1L5N6|A0A0X1L5N6_VIBCO;tr|A0A1R3FEK2|A0A1R3FEK2_9VIBR;tr|A0A1R3FGJ1|A0A1R3FGJ1_9VIBR;tr|A0A2V4NN36|A0A2V4NN36_…	-	-
43160	TGHTSGAGYNLVSSATEGNMR	0	4.13938	tr|A0A067BKD2|A0A067BKD2_VIBMT;tr|A0A085SB94|A0A085SB94_VIBCL;tr|A0A0H3PWN8|A0A0H3PWN8_VIBCL;tr|A0A2R8EDJ7|A0A2R8EDJ7_VIBCL;tr|A0A543ZPY0|A0A543ZPY0_VIBCL;tr|A0A656AT49|A0A656AT49_VIBCL;tr|A0A7U8WS86|A0A7U8WS86_VIBCL;tr|D7HFB9|D7HFB9_VIBCL;tr|Q9KTF5|Q9KTF5_VIBCH	-	-
46089	EGLTEVQSALSSIEQDAQFSR	0	4.12641	tr|A0A0H3AE30|A0A0H3AE30_VIBC3;tr|A0A0H3QA14|A0A0H3QA14_VIBCL;tr|A0A0K9UVZ2|A0A0K9UVZ2_VIBCL;tr|A0A544GRS3|A0A544GRS3_VIBCL;tr|A0A5C9HGG0|A0A5C9HGG0_VIBCL;tr|A0A5Q6PNC5|A0A5Q6PNC5_VIBCL;tr|A0A655YZ89|A0A655YZ89_VIBCL;tr|A0A6B3L8D0|A0A6B3L8D0_VIBCL;tr|A0A7U8ZND0|A0A7U8ZND0_VIBCL;tr|A0A7Z7YCA0|A0A7Z7YCA0_VIBCL	-	-
44046	IYASTTNAHINTGDGVGMAIR	0	4.11942	tr|A0A1R3F713|A0A1R3F713_9VIBR;tr|A0A1R3FK24|A0A1R3FK24_9VIBR	-	-
46907	ALHDSGLVEIGGHTMTHPFLSK	0	4.11823	tr|A0A0H3AKI2|A0A0H3AKI2_VIBC3;tr|A0A0Q0VGC4|A0A0Q0VGC4_VIBMT;tr|A0A366A251|A0A366A251_9VIBR;tr|A0A366ATA6|A0A366ATA6_9VIBR;tr|A0A395U0N3|A0A395U0N3_VIBCL;tr|A0A544BW00|A0A544BW00_VIBCL;tr|A0A5C2AWI3|A0A5C2AWI3_VIBCL;tr|A0A5C9HPM1|A0A5C9HPM1_VIBCL;tr|A0A5Q6PHU8|A0A5Q6PHU8_VIBCL;tr|A0A655RW23|A0A655RW23_VIBCL;tr|A0A655VIV4|A0A655VIV4_VIBCL;tr|A0A655WCN3|A0A655WCN3_VIBCL;tr|A0A655Y9W7|A0A655Y9W7_VI…	-	-
39029	GDIALQNTINTLLHQLR	0	4.1159	tr|A0A0H3AK09|A0A0H3AK09_VIBC3;tr|A0A0H3PXU0|A0A0H3PXU0_VIBCL;tr|A0A366AKY2|A0A366AKY2_9VIBR;tr|A0A395UAM0|A0A395UAM0_VIBCL;tr|A0A544C712|A0A544C712_VIBCL;tr|A0A5C9HJD5|A0A5C9HJD5_VIBCL;tr|A0A655P8E6|A0A655P8E6_VIBCL;tr|A0A655XJH4|A0A655XJH4_VIBCL;tr|A0A6B3LE17|A0A6B3LE17_VIBCL;tr|A0A6N1RKZ5|A0A6N1RKZ5_VIBCL;tr|A0A7I6JQ26|A0A7I6JQ26_VIBCL;tr|A0A7Z8DWC1|A0A7Z8DWC1_VIBCL;tr|D7H8J8|D7H8J8_VIBCL	-	-
49900	QGFEQLVQAYQTLGLNQESGLWK	0	4.10827	tr|A0A5Q6PP33|A0A5Q6PP33_VIBCL	-	-
54947	QLKPVLNLGLPDQFIVQGTQEEMHAELGLDGAGIER	0	4.10582	sp|A5F331|DXS_VIBC3;tr|A0A366A892|A0A366A892_9VIBR;tr|A0A395TN20|A0A395TN20_VIBCL;tr|A0A544C270|A0A544C270_VIBCL;tr|A0A5C2AUZ9|A0A5C2AUZ9_VIBCL;tr|A0A5C9HKJ8|A0A5C9HKJ8_VIBCL;tr|A0A655S5U5|A0A655S5U5_VIBCL;tr|A0A655Z5D3|A0A655Z5D3_VIBCL;tr|A0A656AJP8|A0A656AJP8_VIBCL;tr|A0A656AKR8|A0A656AKR8_VIBCL;tr|A0A7Z7VMI8|A0A7Z7VMI8_VIBCL	-	-
47918	VTQQQAEQAQQMLNEIEAQIK	0	4.09259	tr|A0A0H3AK83|A0A0H3AK83_VIBC3;tr|A0A0H3Q469|A0A0H3Q469_VIBCL;tr|A0A0K9UPJ3|A0A0K9UPJ3_VIBCL;tr|A0A366AEF1|A0A366AEF1_9VIBR;tr|A0A366AMK4|A0A366AMK4_9VIBR;tr|A0A395TT18|A0A395TT18_VIBCL;tr|A0A544BYA9|A0A544BYA9_VIBCL;tr|A0A5C9HQ21|A0A5C9HQ21_VIBCL;tr|A0A5C9QYW0|A0A5C9QYW0_VIBCL;tr|A0A5Q6PIH3|A0A5Q6PIH3_VIBCL;tr|A0A655S0V0|A0A655S0V0_VIBCL;tr|A0A655WI64|A0A655WI64_VIBCL;tr|A0A656AG02|A0A656AG02_VI…	-	-
47390	NHLTMHFVSNVDGTHMAETLK	0	4.08832	sp|A5F3J3|G6PI_VIBC3;sp|C3LRA6|G6PI_VIBCM;tr|A0A024B7S3|A0A024B7S3_VIBMT;tr|A0A024B7S9|A0A024B7S9_VIBMT;tr|A0A024B8K0|A0A024B8K0_VIBCL;tr|A0A024B8K4|A0A024B8K4_VIBMT;tr|A0A024B8Y3|A0A024B8Y3_9VIBR;tr|A0A0N8VAB5|A0A0N8VAB5_VIBMT;tr|A0A2R8EEX3|A0A2R8EEX3_VIBCL;tr|A0A365ZZJ1|A0A365ZZJ1_9VIBR;tr|A0A366AAT1|A0A366AAT1_9VIBR;tr|A0A366AT16|A0A366AT16_9VIBR;tr|A0A395TGM3|A0A395TGM3_VIBCL;tr|A0A3M8JYL6|A0…	-	-
51267	LLLEVNLGATAIGTGLNAAPGYQELAVK	0	4.08104	tr|A0A085RRR3|A0A085RRR3_VIBCL;tr|A0A0H3AJY0|A0A0H3AJY0_VIBC3;tr|A0A0Q0V2A4|A0A0Q0V2A4_VIBMT;tr|A0A366A4V6|A0A366A4V6_9VIBR;tr|A0A5C2AXK9|A0A5C2AXK9_VIBCL;tr|A0A5C9HPJ2|A0A5C9HPJ2_VIBCL;tr|A0A655PXA7|A0A655PXA7_VIBCL;tr|A0A656AMF3|A0A656AMF3_VIBCL;tr|A0A7X4PKH4|A0A7X4PKH4_VIBCL	-	-
50677	ANPEEALSNAYDMVLNGYEVGGGSVR	0	4.07997	sp|A5F263|SYD_VIBC3;tr|A0A0K9USL7|A0A0K9USL7_VIBCL;tr|A0A0Q0JL16|A0A0Q0JL16_VIBMT;tr|A0A0Q0TN21|A0A0Q0TN21_VIBMT;tr|A0A366A2Y8|A0A366A2Y8_9VIBR;tr|A0A366AH86|A0A366AH86_9VIBR;tr|A0A366AX23|A0A366AX23_9VIBR;tr|A0A395U9Q9|A0A395U9Q9_VIBCL;tr|A0A544DA30|A0A544DA30_VIBCL;tr|A0A5C2B1K5|A0A5C2B1K5_VIBCL;tr|A0A5C9HJ56|A0A5C9HJ56_VIBCL;tr|A0A5C9QH15|A0A5C9QH15_VIBCL;tr|A0A656AY27|A0A656AY27_VIBCL;tr|A0A6…	-	-
48694	VLFGNAIEVEEQYGSLDALFASK	0	4.07598	tr|A0A023PRF6|A0A023PRF6_VIBCL;tr|A0A023PRG9|A0A023PRG9_VIBCL;tr|A0A023PRJ4|A0A023PRJ4_VIBCL;tr|A0A0H3QAN5|A0A0H3QAN5_VIBCL;tr|A0A366A8U6|A0A366A8U6_9VIBR;tr|A0A366AFS6|A0A366AFS6_9VIBR;tr|A0A395U048|A0A395U048_VIBCL;tr|A0A544HKE9|A0A544HKE9_VIBCL;tr|A0A5B1C1J8|A0A5B1C1J8_VIBCL;tr|A0A5C2B482|A0A5C2B482_VIBCL;tr|A0A5C9HP19|A0A5C9HP19_VIBCL;tr|A0A5C9QJJ9|A0A5C9QJJ9_VIBCL;tr|A0A655UPC2|A0A655UPC2_VI…	-	-
47428	ASANTVEAAAQELDQQTSQASHK	0	4.06673	tr|A0A0H3ALB0|A0A0H3ALB0_VIBC3;tr|A0A0H5UEC7|A0A0H5UEC7_VIBCL;tr|A0A366A6S8|A0A366A6S8_9VIBR;tr|A0A366AIF0|A0A366AIF0_9VIBR;tr|A0A544N9F2|A0A544N9F2_VIBCL;tr|A0A5C2AWL6|A0A5C2AWL6_VIBCL;tr|A0A5C9QP12|A0A5C9QP12_VIBCL;tr|A0A5Q6PIA7|A0A5Q6PIA7_VIBCL;tr|A0A655QZG1|A0A655QZG1_VIBCL;tr|A0A655WBV7|A0A655WBV7_VIBCL;tr|A0A655X9V9|A0A655X9V9_VIBCL;tr|A0A6B3LQB1|A0A6B3LQB1_VIBCL	-	-
52381	AYDLLTLAQGEFTYDSAVEALQAAYAR	0	4.05944	sp|A5F3N4|GPMI_VIBC3;tr|A0A085T4X6|A0A085T4X6_VIBCL;tr|A0A2R8EF16|A0A2R8EF16_VIBCL;tr|A0A366AQ61|A0A366AQ61_9VIBR;tr|A0A543XSJ1|A0A543XSJ1_VIBCL;tr|A0A5C2AWK4|A0A5C2AWK4_VIBCL;tr|A0A5C9HQ05|A0A5C9HQ05_VIBCL;tr|A0A656AU64|A0A656AU64_VIBCL;tr|A0A656AWZ1|A0A656AWZ1_VIBCL;tr|A0A6B3LNZ6|A0A6B3LNZ6_VIBCL;tr|A0A6N1RL57|A0A6N1RL57_VIBCL;tr|A0A7U8ZLV8|A0A7U8ZLV8_VIBCL;tr|A0A7X4PJR9|A0A7X4PJR9_VIBCL;tr|A0A…	-	-
49913	NVENIHLASQEVAQGSQQTAQACR	0	4.05511	tr|A0A0H3AL06|A0A0H3AL06_VIBC3;tr|A0A0Q0W5C2|A0A0Q0W5C2_VIBMT;tr|A0A2R8ECH4|A0A2R8ECH4_VIBCL;tr|A0A2V4NJG1|A0A2V4NJG1_VIBCL;tr|A0A366A439|A0A366A439_9VIBR;tr|A0A366AIH2|A0A366AIH2_9VIBR;tr|A0A366AKY9|A0A366AKY9_9VIBR;tr|A0A395UD08|A0A395UD08_VIBCL;tr|A0A544H376|A0A544H376_VIBCL;tr|A0A5C2B1C6|A0A5C2B1C6_VIBCL;tr|A0A5C9HIP5|A0A5C9HIP5_VIBCL;tr|A0A5Q6PL66|A0A5Q6PL66_VIBCL;tr|A0A655P5D8|A0A655P5D8_VI…	-	-
49557	ISAQMDEILHNSQFQAMESAWR	0	4.04986	tr|A0A023PTI7|A0A023PTI7_VIBCL;tr|A0A085SGI6|A0A085SGI6_VIBCL;tr|A0A366ADE2|A0A366ADE2_9VIBR;tr|A0A366AW24|A0A366AW24_9VIBR;tr|A0A7Z7YG93|A0A7Z7YG93_VIBCL	-	-
48673	SLPIETIAVTNDESSPDEQAVQR	0	4.04887	tr|A0A366ALJ3|A0A366ALJ3_9VIBR;tr|A0A5C2AZ24|A0A5C2AZ24_VIBCL;tr|A0A6B3LJ27|A0A6B3LJ27_VIBCL;tr|A0A6N1RLT0|A0A6N1RLT0_VIBCL;tr|D7HA93|D7HA93_VIBCL	-	-
52200	AGEGNYGYNAATGVYGDMIEMGILDPTK	0	4.04596	sp|Q9KNR7|CH601_VIBCH;tr|A0A067BAK3|A0A067BAK3_VIBMT;tr|A0A2V4P233|A0A2V4P233_VIBCL;tr|A0A366A4X3|A0A366A4X3_9VIBR;tr|A0A366AMV5|A0A366AMV5_9VIBR;tr|A0A656A7D0|A0A656A7D0_VIBCL;tr|A0A656ALQ7|A0A656ALQ7_VIBCL;tr|A0A6B3LF68|A0A6B3LF68_VIBCL	-	-
46103	NHDYLQGQIGNPTGEDAPNKK	0	4.04484	tr|A0A085Q0C7|A0A085Q0C7_VIBCL;tr|A0A0Q0TZN0|A0A0Q0TZN0_VIBMT;tr|A0A366A994|A0A366A994_9VIBR;tr|A0A395TXV7|A0A395TXV7_VIBCL;tr|A0A655T1E8|A0A655T1E8_VIBCL;tr|A0A655W5P1|A0A655W5P1_VIBCL;tr|A0A655X830|A0A655X830_VIBCL;tr|A0A7U8WLN4|A0A7U8WLN4_VIBCL	-	-
48586	ALLAGQSGIVNIEHFDTTNFSTR	0	4.04212	sp|Q9KQH9|FABF_VIBCH;tr|A0A085Q631|A0A085Q631_VIBCL;tr|A0A0Q0MEZ5|A0A0Q0MEZ5_VIBMT;tr|A0A0Q0NBU5|A0A0Q0NBU5_VIBMT;tr|A0A366A7Q2|A0A366A7Q2_9VIBR;tr|A0A366AP31|A0A366AP31_9VIBR;tr|A0A395TX80|A0A395TX80_VIBCL;tr|A0A5C2AZL7|A0A5C2AZL7_VIBCL;tr|A0A655YSM3|A0A655YSM3_VIBCL;tr|A0A656AIB3|A0A656AIB3_VIBCL	-	-
40129	GNGMGVELESNFTALEIGK	0	4.03825	tr|A0A366A892|A0A366A892_9VIBR;tr|A0A366AUF3|A0A366AUF3_9VIBR;tr|A0A544C270|A0A544C270_VIBCL;tr|A0A5C2AUZ9|A0A5C2AUZ9_VIBCL;tr|A0A655ZC53|A0A655ZC53_VIBCL;tr|A0A6B3LHN8|A0A6B3LHN8_VIBCL	-	-
48871	IHNAEMQSAVFDILGITPEEQR	0	4.03771	sp|A5F263|SYD_VIBC3;tr|A0A0K9USL7|A0A0K9USL7_VIBCL;tr|A0A0Q0JL16|A0A0Q0JL16_VIBMT;tr|A0A0Q0TN21|A0A0Q0TN21_VIBMT;tr|A0A366A2Y8|A0A366A2Y8_9VIBR;tr|A0A366AH86|A0A366AH86_9VIBR;tr|A0A366AX23|A0A366AX23_9VIBR;tr|A0A395U9Q9|A0A395U9Q9_VIBCL;tr|A0A544DA30|A0A544DA30_VIBCL;tr|A0A5C2B1K5|A0A5C2B1K5_VIBCL;tr|A0A5C9HJ56|A0A5C9HJ56_VIBCL;tr|A0A5C9QH15|A0A5C9QH15_VIBCL;tr|A0A656AY27|A0A656AY27_VIBCL;tr|A0A6…	-	-
51485	AMNPLGYDVGNIGNHEFNYGLEFLK	0	4.03761	tr|A0A0H3ANN8|A0A0H3ANN8_VIBC3;tr|A0A0H3Q457|A0A0H3Q457_VIBCL;tr|A0A0K9URH1|A0A0K9URH1_VIBCL;tr|A0A0X1L3T5|A0A0X1L3T5_VIBCO;tr|A0A366A1K5|A0A366A1K5_9VIBR;tr|A0A366AMA5|A0A366AMA5_9VIBR;tr|A0A366AVL1|A0A366AVL1_9VIBR;tr|A0A395TD86|A0A395TD86_VIBCL;tr|A0A544PK73|A0A544PK73_VIBCL;tr|A0A5C2AY85|A0A5C2AY85_VIBCL;tr|A0A5C9HM66|A0A5C9HM66_VIBCL;tr|A0A5C9QVI6|A0A5C9QVI6_VIBCL;tr|A0A5Q6PMQ3|A0A5Q6PMQ3_VI…	-	-
35306	SAVGLGMLLAEGIGDTLR	0	4.03374	sp|Q9KTX1|ISPG_VIBCH;tr|A0A0H3AIC9|A0A0H3AIC9_VIBC3;tr|A0A0Q0W2V9|A0A0Q0W2V9_VIBMT;tr|A0A366A5R8|A0A366A5R8_9VIBR;tr|A0A366AD60|A0A366AD60_9VIBR;tr|A0A395TW18|A0A395TW18_VIBCL;tr|A0A5C2AVD5|A0A5C2AVD5_VIBCL;tr|A0A5Q6PFU3|A0A5Q6PFU3_VIBCL;tr|A0A655R3E4|A0A655R3E4_VIBCL;tr|A0A655UC57|A0A655UC57_VIBCL;tr|A0A655VGR8|A0A655VGR8_VIBCL;tr|A0A655XTS1|A0A655XTS1_VIBCL;tr|A0A655ZJY1|A0A655ZJY1_VIBCL;tr|A0A…	-	-
50157	NQVPVIAQHTGADSASVIYDAIEAAK	0	4.02787	tr|A0A0H3AFJ8|A0A0H3AFJ8_VIBC3;tr|A0A0H3QDZ7|A0A0H3QDZ7_VIBCL;tr|A0A0K9UNN4|A0A0K9UNN4_VIBCL;tr|A0A0Q0Q9N3|A0A0Q0Q9N3_VIBMT;tr|A0A0X1L554|A0A0X1L554_VIBCO;tr|A0A366A8J2|A0A366A8J2_9VIBR;tr|A0A366AEE2|A0A366AEE2_9VIBR;tr|A0A366AV26|A0A366AV26_9VIBR;tr|A0A395TUV5|A0A395TUV5_VIBCL;tr|A0A544CF47|A0A544CF47_VIBCL;tr|A0A5C2AX65|A0A5C2AX65_VIBCL;tr|A0A5C9HSF3|A0A5C9HSF3_VIBCL;tr|A0A5C9QZG7|A0A5C9QZG7_VI…	-	-
49642	TDLDKLVIDMETNGTLEPEEAIR	0	4.0199	sp|A5F572|RPOA_VIBC3;sp|Q87SZ0|RPOA_VIBPA;tr|A0A0Q0JS84|A0A0Q0JS84_VIBMT;tr|A0A1R3F8I7|A0A1R3F8I7_9VIBR;tr|A0A1R3FS03|A0A1R3FS03_9VIBR;tr|A0A5C9HP70|A0A5C9HP70_VIBCL;tr|A0A655SM98|A0A655SM98_VIBCL;tr|A0A656AGN7|A0A656AGN7_VIBCL;tr|A0A7U8ZPN9|A0A7U8ZPN9_VIBCL;tr|A7L2V8|A7L2V8_VIBCL;tr|B2BRB8|B2BRB8_VIBCL;tr|B2BRC0|B2BRC0_VIBCL;tr|B2BRC4|B2BRC4_VIBCL;tr|B2BRC6|B2BRC6_VIBCL;tr|B2BRD0|B2BRD0_VIBMI;tr…	-	-
50424	AFAPNALGFYDMVGNVWEWTGDSR	0	4.01739	tr|A0A085PQB2|A0A085PQB2_VIBCL;tr|A0A0H3Q381|A0A0H3Q381_VIBCL;tr|A0A366A0Y5|A0A366A0Y5_9VIBR;tr|A0A543Y7H0|A0A543Y7H0_VIBCL;tr|A0A5C2B3X5|A0A5C2B3X5_VIBCL;tr|A0A655NV34|A0A655NV34_VIBCL;tr|A0A655PVW1|A0A655PVW1_VIBCL;tr|A0A656A2D2|A0A656A2D2_VIBCL;tr|D7HB80|D7HB80_VIBCL	-	-
49125	VDGVVYDVEVGPQGQLTSVVPAGQK	0	4.00191	tr|A0A366A9F1|A0A366A9F1_9VIBR;tr|A0A366AKP8|A0A366AKP8_9VIBR;tr|A0A366ARP8|A0A366ARP8_9VIBR;tr|A0A395TWE8|A0A395TWE8_VIBCL;tr|A0A544CC05|A0A544CC05_VIBCL;tr|A0A5C2AVX2|A0A5C2AVX2_VIBCL;tr|A0A5C9HLT5|A0A5C9HLT5_VIBCL;tr|A0A6N1RP98|A0A6N1RP98_VIBCL;tr|A0A7Z7VIU3|A0A7Z7VIU3_VIBCL;tr|D7HDP8|D7HDP8_VIBCL	-	-
39605	TFHIGGAASTAAAENSIQAK	0	4.00103	sp|A5F3P6|RPOC_VIBC3;sp|Q87KQ5|RPOC_VIBPA;tr|A0A0Q0PRC9|A0A0Q0PRC9_VIBMT;tr|A0A1R3EHP2|A0A1R3EHP2_9VIBR;tr|A0A1R3FL62|A0A1R3FL62_9VIBR;tr|A0A366A3X8|A0A366A3X8_9VIBR;tr|A0A366AB58|A0A366AB58_9VIBR;tr|A0A366AIA6|A0A366AIA6_9VIBR;tr|A0A454CNH7|A0A454CNH7_VIBHA;tr|A0A5C2AWT4|A0A5C2AWT4_VIBCL;tr|A0A5Q6PDB9|A0A5Q6PDB9_VIBCL;tr|A0A655UB56|A0A655UB56_VIBCL;tr|A0A655Z7X7|A0A655Z7X7_VIBCL;tr|A0A655ZKY9|A0…	-	-
48412	SSIGNDELGTLANASEQMQQNLR	0	3.99239	tr|A0A0H3AL06|A0A0H3AL06_VIBC3;tr|A0A2V4NJG1|A0A2V4NJG1_VIBCL;tr|A0A366A439|A0A366A439_9VIBR;tr|A0A366AKY9|A0A366AKY9_9VIBR;tr|A0A395UD08|A0A395UD08_VIBCL;tr|A0A544H376|A0A544H376_VIBCL;tr|A0A5C2B1C6|A0A5C2B1C6_VIBCL;tr|A0A5C9HIP5|A0A5C9HIP5_VIBCL;tr|A0A5Q6PL66|A0A5Q6PL66_VIBCL;tr|A0A655RYY8|A0A655RYY8_VIBCL;tr|A0A655UGZ3|A0A655UGZ3_VIBCL;tr|A0A655WJI2|A0A655WJI2_VIBCL;tr|A0A655ZG85|A0A655ZG85_VI…	-	-
45869	NLYGMKDENGVAVIAGLIDASK	0	3.99061	tr|A0A0H3ALB0|A0A0H3ALB0_VIBC3;tr|A0A0H5UEC7|A0A0H5UEC7_VIBCL;tr|A0A0Q0UE48|A0A0Q0UE48_VIBMT;tr|A0A366A6S8|A0A366A6S8_9VIBR;tr|A0A366AIF0|A0A366AIF0_9VIBR;tr|A0A366AT92|A0A366AT92_9VIBR;tr|A0A544N9F2|A0A544N9F2_VIBCL;tr|A0A5C2AWL6|A0A5C2AWL6_VIBCL;tr|A0A5C9HR32|A0A5C9HR32_VIBCL;tr|A0A5C9QP12|A0A5C9QP12_VIBCL;tr|A0A5Q6PIA7|A0A5Q6PIA7_VIBCL;tr|A0A655P1K6|A0A655P1K6_VIBCL;tr|A0A6B3LQB1|A0A6B3LQB1_VI…	-	-
45879	AQVSVDDAAAQQYYQEHLDK	0	3.98865	tr|A0A0H3AK07|A0A0H3AK07_VIBC3;tr|A0A366A7X5|A0A366A7X5_9VIBR;tr|A0A395U1X6|A0A395U1X6_VIBCL;tr|A0A544EZ89|A0A544EZ89_VIBCL;tr|A0A5C2AZX5|A0A5C2AZX5_VIBCL;tr|A0A655NVQ7|A0A655NVQ7_VIBCL;tr|A0A655P7X6|A0A655P7X6_VIBCL;tr|A0A655T614|A0A655T614_VIBCL;tr|A0A655WQ10|A0A655WQ10_VIBCL;tr|A0A655YZB2|A0A655YZB2_VIBCL;tr|A0A655Z8M8|A0A655Z8M8_VIBCL;tr|A0A6N1RKU3|A0A6N1RKU3_VIBCL;tr|A0A7Z7YFD4|A0A7Z7YFD4_VI…	-	-
51720	AASEGELAGILGYTEDAVVSTDFNGDTR	0	3.98615	tr|A0A067BK29|A0A067BK29_VIBMT;tr|A0A085S6B3|A0A085S6B3_VIBCL;tr|A0A366AR40|A0A366AR40_9VIBR;tr|A0A7U8WRJ2|A0A7U8WRJ2_VIBCL;tr|A9X8B4|A9X8B4_VIBCL;tr|A9X8B8|A9X8B8_VIBCL;tr|A9X920|A9X920_VIBCL;tr|D7HA50|D7HA50_VIBCL;tr|I7J3J6|I7J3J6_VIBCL	-	-
47129	ADTADTSAINNLVESTQAATELK	0	3.98558	tr|A0A0H3ANA5|A0A0H3ANA5_VIBC3;tr|A0A0K9UQ59|A0A0K9UQ59_VIBCL;tr|A0A544CJ08|A0A544CJ08_VIBCL;tr|A0A656ACW7|A0A656ACW7_VIBCL;tr|A0A656AW37|A0A656AW37_VIBCL;tr|A0A6B3LHW4|A0A6B3LHW4_VIBCL;tr|A0A6N1RI09|A0A6N1RI09_VIBCL;tr|A0A7U8WNE3|A0A7U8WNE3_VIBCL;tr|A0A7Z7YF24|A0A7Z7YF24_VIBCL	-	-
43870	SPGREDEEVETETDSADASK	0	3.98475	tr|A0A085SUY7|A0A085SUY7_VIBCL;tr|A0A0H3ALH7|A0A0H3ALH7_VIBC3;tr|A0A2R8EDD9|A0A2R8EDD9_VIBCL;tr|A0A366A6I2|A0A366A6I2_9VIBR;tr|A0A366ADR8|A0A366ADR8_9VIBR;tr|A0A3M8M2I9|A0A3M8M2I9_VIBCL;tr|A0A655UMB4|A0A655UMB4_VIBCL;tr|A0A655V183|A0A655V183_VIBCL;tr|A0A655YXH0|A0A655YXH0_VIBCL;tr|A0A655ZZK0|A0A655ZZK0_VIBCL;tr|A0A6N1RZ85|A0A6N1RZ85_VIBCL;tr|A0A7Z7YGX7|A0A7Z7YGX7_VIBCL;tr|O32444|O32444_VIBCL	-	-
38992	IVESPASGQAFELAASDVK	0	3.98385	sp|Q9KSF9|SYN_VIBCH;tr|A0A0E4CES5|A0A0E4CES5_VIBCL;tr|A0A0H3AGS6|A0A0H3AGS6_VIBC3;tr|A0A655QF91|A0A655QF91_VIBCL;tr|A0A655S343|A0A655S343_VIBCL;tr|A0A655U9I0|A0A655U9I0_VIBCL;tr|A0A655UJR1|A0A655UJR1_VIBCL;tr|A0A655WL39|A0A655WL39_VIBCL;tr|A0A6N1RIZ2|A0A6N1RIZ2_VIBCL;tr|D7H8C6|D7H8C6_VIBCL	-	-
48132	GIAEAIAKSEGFSVAGGGDTLAAIDK	0	3.98374	tr|A0A067BAZ5|A0A067BAZ5_VIBMT	-	-
53705	MSADNAIHTVIEEQATALESLDDEYLKER	0	3.98091	tr|A0A0E3W236|A0A0E3W236_VIBCL;tr|A0A0H3AIK2|A0A0H3AIK2_VIBC3;tr|A0A0Q0VHG0|A0A0Q0VHG0_VIBMT;tr|A0A366A3S2|A0A366A3S2_9VIBR;tr|A0A366AFR5|A0A366AFR5_9VIBR;tr|A0A366ARL0|A0A366ARL0_9VIBR;tr|A0A544PHB0|A0A544PHB0_VIBCL;tr|A0A5C2AUE9|A0A5C2AUE9_VIBCL;tr|A0A5C9L8Y1|A0A5C9L8Y1_VIBCL;tr|A0A655QCN2|A0A655QCN2_VIBCL;tr|A0A655RKI8|A0A655RKI8_VIBCL;tr|A0A655YYL2|A0A655YYL2_VIBCL;tr|A0A655ZTX0|A0A655ZTX0_VI…	-	-
51697	MNTEQQDYNQTETTEQVNQPAIEK	0	3.98073	tr|A0A0H3AMF5|A0A0H3AMF5_VIBC3;tr|A0A0H3PWG0|A0A0H3PWG0_VIBCL;tr|A0A0H6P3P9|A0A0H6P3P9_VIBCL;tr|A0A0X1KUM1|A0A0X1KUM1_VIBCO;tr|A0A366A5L8|A0A366A5L8_9VIBR;tr|A0A395TVG3|A0A395TVG3_VIBCL;tr|A0A5C9HKU1|A0A5C9HKU1_VIBCL;tr|A0A5Q6PFT8|A0A5Q6PFT8_VIBCL;tr|A0A655UZ17|A0A655UZ17_VIBCL;tr|A0A655XSR5|A0A655XSR5_VIBCL;tr|A0A6N1S0H0|A0A6N1S0H0_VIBCL;tr|D7HEU9|D7HEU9_VIBCL	-	-
49687	VSFPGYSANVEQIMAQSDLVIGAGR	0	3.98012	tr|A0A0H3AKI2|A0A0H3AKI2_VIBC3;tr|A0A366ATA6|A0A366ATA6_9VIBR;tr|A0A395U0N3|A0A395U0N3_VIBCL;tr|A0A5C2AWI3|A0A5C2AWI3_VIBCL;tr|A0A5Q6PHU8|A0A5Q6PHU8_VIBCL;tr|A0A655VIV4|A0A655VIV4_VIBCL;tr|A0A655Y9W7|A0A655Y9W7_VIBCL;tr|A0A655YG15|A0A655YG15_VIBCL;tr|A0A655YVE5|A0A655YVE5_VIBCL;tr|A0A655ZFV1|A0A655ZFV1_VIBCL;tr|A0A6B3LL38|A0A6B3LL38_VIBCL;tr|A0A6N1S1V3|A0A6N1S1V3_VIBCL;tr|Q56630|Q56630_VIBCL	-	-
52201	AGEGNYGYNAATGVYGDMIEMGILDPTK	0	3.97893	sp|Q9KNR7|CH601_VIBCH;tr|A0A067BAK3|A0A067BAK3_VIBMT;tr|A0A2V4P233|A0A2V4P233_VIBCL;tr|A0A366A4X3|A0A366A4X3_9VIBR;tr|A0A366AMV5|A0A366AMV5_9VIBR;tr|A0A656A7D0|A0A656A7D0_VIBCL;tr|A0A656ALQ7|A0A656ALQ7_VIBCL;tr|A0A6B3LF68|A0A6B3LF68_VIBCL	-	-
40519	EVANGFSELNDAEDQDAR	0	3.97431	sp|Q87SB1|SYK_VIBPA;sp|Q9KU60|SYK_VIBCH;tr|A0A0H3AKK7|A0A0H3AKK7_VIBC3;tr|A0A0Q0JP43|A0A0Q0JP43_VIBMT;tr|A0A366AAW0|A0A366AAW0_9VIBR;tr|A0A366APL0|A0A366APL0_9VIBR;tr|A0A395TI80|A0A395TI80_VIBCL;tr|A0A3A1PUT2|A0A3A1PUT2_VIBHA;tr|A0A655Z5Q2|A0A655Z5Q2_VIBCL;tr|A0A656B1S3|A0A656B1S3_VIBCL;tr|D7HD48|D7HD48_VIBCL;tr|K5U9I7|K5U9I7_9VIBR	-	-
43292	SGETEDATIADLAVGTAAGQIK	0	3.97168	sp|A5F5I3|ENO_VIBC3;sp|Q87LQ0|ENO_VIBPA;tr|A0A067B3Z0|A0A067B3Z0_VIBMT;tr|A0A1R3F069|A0A1R3F069_9VIBR;tr|A0A1R3FGP3|A0A1R3FGP3_9VIBR;tr|A0A366AAM1|A0A366AAM1_9VIBR;tr|A0A366AY31|A0A366AY31_9VIBR;tr|A0A454CME9|A0A454CME9_VIBHA;tr|A0A656A6I8|A0A656A6I8_VIBCL;tr|A0A656AE10|A0A656AE10_VIBCL;tr|D7HEL4|D7HEL4_VIBCL;tr|K5TGG5|K5TGG5_9VIBR	-	-
50529	NMITGAAQMDGGILVVAATDGPMPQTR	0	3.9585	sp|A5F3K0|EFTU_VIBC3;sp|Q877T5|EFTU_VIBPA;tr|A0A0H3Q7E5|A0A0H3Q7E5_VIBCL;tr|A0A0K9UBP0|A0A0K9UBP0_VIBCL;tr|A0A0K9UCS5|A0A0K9UCS5_VIBCL;tr|A0A0K9UGN4|A0A0K9UGN4_VIBCL;tr|A0A0Q0JKG0|A0A0Q0JKG0_VIBMT;tr|A0A0Q0V7W3|A0A0Q0V7W3_VIBMT;tr|A0A0X1L5N6|A0A0X1L5N6_VIBCO;tr|A0A1R3FEK2|A0A1R3FEK2_9VIBR;tr|A0A1R3FGJ1|A0A1R3FGJ1_9VIBR;tr|A0A2V4NN36|A0A2V4NN36_VIBCL;tr|A0A366A2R6|A0A366A2R6_9VIBR;tr|A0A366AA31|A0…	-	-
41836	MEAAGAEAYLVNTGWNGSGK	0	3.95642	sp|A5F4Q4|PCKA_VIBC3;tr|A0A0Q0TJS2|A0A0Q0TJS2_VIBMT;tr|A0A366A4A8|A0A366A4A8_9VIBR;tr|A0A366AMG6|A0A366AMG6_9VIBR;tr|A0A366AT35|A0A366AT35_9VIBR;tr|A0A3M8LJ55|A0A3M8LJ55_VIBCL;tr|A0A454D2V8|A0A454D2V8_VIBHA;tr|A0A5C2AXW8|A0A5C2AXW8_VIBCL;tr|A0A655VYU9|A0A655VYU9_VIBCL;tr|A0A7Z7YD79|A0A7Z7YD79_VIBCL;tr|D7HG19|D7HG19_VIBCL;tr|K5TE96|K5TE96_9VIBR	-	-
47726	LSQDVNTTVTQLYTTVEQLTR	0	3.95089	tr|A0A0H3AE30|A0A0H3AE30_VIBC3;tr|A0A0H3QA14|A0A0H3QA14_VIBCL;tr|A0A0K9UVZ2|A0A0K9UVZ2_VIBCL;tr|A0A544GRS3|A0A544GRS3_VIBCL;tr|A0A5C9HGG0|A0A5C9HGG0_VIBCL;tr|A0A5Q6PNC5|A0A5Q6PNC5_VIBCL;tr|A0A655NUD0|A0A655NUD0_VIBCL;tr|A0A655YZ89|A0A655YZ89_VIBCL;tr|A0A6B3L8D0|A0A6B3L8D0_VIBCL;tr|A0A7U8ZND0|A0A7U8ZND0_VIBCL;tr|A0A7Z7YCA0|A0A7Z7YCA0_VIBCL;tr|D7HBH6|D7HBH6_VIBCL	-	-
39315	AQAILDELNAGADFATLAK	0	3.9438	tr|A0A0H3AK07|A0A0H3AK07_VIBC3;tr|A0A366A7X5|A0A366A7X5_9VIBR;tr|A0A366AF30|A0A366AF30_9VIBR;tr|A0A366ANH7|A0A366ANH7_9VIBR;tr|A0A395U1X6|A0A395U1X6_VIBCL;tr|A0A544EZ89|A0A544EZ89_VIBCL;tr|A0A5C2AZX5|A0A5C2AZX5_VIBCL;tr|A0A5C9HM20|A0A5C9HM20_VIBCL;tr|A0A655NVQ7|A0A655NVQ7_VIBCL;tr|A0A655P7X6|A0A655P7X6_VIBCL;tr|A0A655T614|A0A655T614_VIBCL;tr|A0A655WQ10|A0A655WQ10_VIBCL;tr|A0A655YZB2|A0A655YZB2_VI…	-	-
45172	GVTPVVVDAIDNTDAFYHLGK	0	3.94051	tr|A0A085RP06|A0A085RP06_VIBCL;tr|A0A395UBD0|A0A395UBD0_VIBCL;tr|A0A5C2AVX4|A0A5C2AVX4_VIBCL;tr|A0A655QYQ3|A0A655QYQ3_VIBCL;tr|A0A655T0Z5|A0A655T0Z5_VIBCL;tr|A0A655VZH5|A0A655VZH5_VIBCL;tr|A0A655Y1W9|A0A655Y1W9_VIBCL;tr|A0A655ZSZ8|A0A655ZSZ8_VIBCL;tr|A0A656B1I8|A0A656B1I8_VIBCL	-	-
39184	VTAVEAKEDGIYVSMEGK	0	3.93986	sp|O50286|DLDH_VIBPA;sp|Q9KPF6|DLDH_VIBCH;tr|A0A085SSQ1|A0A085SSQ1_VIBCL;tr|A0A1R3EZ45|A0A1R3EZ45_9VIBR;tr|A0A1R3FIE2|A0A1R3FIE2_9VIBR;tr|A0A366AIR4|A0A366AIR4_9VIBR;tr|A0A655QLS1|A0A655QLS1_VIBCL;tr|A0A7Z7YCJ0|A0A7Z7YCJ0_VIBCL;tr|D7HEI0|D7HEI0_VIBCL;tr|K5SQC8|K5SQC8_VIBHA;tr|K5UB09|K5UB09_9VIBR	-	-
47307	EVSFFSIGTNDLTQYTLAVDR	0	3.93828	tr|A0A0E3W236|A0A0E3W236_VIBCL;tr|A0A0H3AIK2|A0A0H3AIK2_VIBC3;tr|A0A0Q0VHG0|A0A0Q0VHG0_VIBMT;tr|A0A1R3FJA0|A0A1R3FJA0_9VIBR;tr|A0A366A3S2|A0A366A3S2_9VIBR;tr|A0A366AFR5|A0A366AFR5_9VIBR;tr|A0A366ARL0|A0A366ARL0_9VIBR;tr|A0A454CN19|A0A454CN19_VIBHA;tr|A0A544PHB0|A0A544PHB0_VIBCL;tr|A0A5C2AUE9|A0A5C2AUE9_VIBCL;tr|A0A5C9L8Y1|A0A5C9L8Y1_VIBCL;tr|A0A655QCN2|A0A655QCN2_VIBCL;tr|A0A655R8Z9|A0A655R8Z9_VI…	-	-
43990	VVNVGDEVEVMVLDIDEER	0	3.93154	tr|A0A067B8N2|A0A067B8N2_VIBMT;tr|A0A085QQQ9|A0A085QQQ9_VIBCL;tr|A0A0H3PZ87|A0A0H3PZ87_VIBCL;tr|A0A1R3FDT9|A0A1R3FDT9_9VIBR;tr|A0A1R3FSH1|A0A1R3FSH1_9VIBR;tr|A0A366A863|A0A366A863_9VIBR;tr|A0A366ANA8|A0A366ANA8_9VIBR;tr|A0A655NWY4|A0A655NWY4_VIBCL;tr|A0A655UZY3|A0A655UZY3_VIBCL;tr|A0A656AKF3|A0A656AKF3_VIBCL;tr|A0A7I6JR86|A0A7I6JR86_VIBCL	-	-
51437	NLTDYGAFVDLGGVDGLLHITDMAWK	0	3.93092	tr|A0A067B8N2|A0A067B8N2_VIBMT;tr|A0A085QQQ9|A0A085QQQ9_VIBCL;tr|A0A1R3FDT9|A0A1R3FDT9_9VIBR;tr|A0A1R3FSH1|A0A1R3FSH1_9VIBR;tr|A0A366A863|A0A366A863_9VIBR;tr|A0A366ANA8|A0A366ANA8_9VIBR;tr|A0A655UZY3|A0A655UZY3_VIBCL;tr|A0A655WNT8|A0A655WNT8_VIBCL;tr|A0A7I6JR86|A0A7I6JR86_VIBCL;tr|K5UE74|K5UE74_9VIBR;tr|K5UL99|K5UL99_VIBHA;tr|Q87N45|Q87N45_VIBPA	-	-
48016	AEAGDVANAIMDGTDAVMLSGETAK	0	3.93025	tr|A0A067BKI8|A0A067BKI8_VIBMT;tr|A0A085RP06|A0A085RP06_VIBCL;tr|A0A1R3FCT0|A0A1R3FCT0_9VIBR;tr|A0A1R3FKC8|A0A1R3FKC8_9VIBR;tr|A0A395UBD0|A0A395UBD0_VIBCL;tr|A0A5C2AVX4|A0A5C2AVX4_VIBCL;tr|A0A655QYQ3|A0A655QYQ3_VIBCL;tr|A0A655T0Z5|A0A655T0Z5_VIBCL;tr|A0A655VZH5|A0A655VZH5_VIBCL;tr|A0A655Y1W9|A0A655Y1W9_VIBCL;tr|A0A655ZSZ8|A0A655ZSZ8_VIBCL;tr|A0A656B1I8|A0A656B1I8_VIBCL	-	-
55124	SAYSTMHTSSTSQANHLVTGPILEGLGVDLSDENDMNR	0	3.92654	sp|Fha|TARGET;tr|A0A023PRF6|A0A023PRF6_VIBCL;tr|A0A023PRG9|A0A023PRG9_VIBCL;tr|A0A023PRJ4|A0A023PRJ4_VIBCL;tr|A0A0H3QAN5|A0A0H3QAN5_VIBCL;tr|A0A366A8U6|A0A366A8U6_9VIBR;tr|A0A366AFS6|A0A366AFS6_9VIBR;tr|A0A366ATL7|A0A366ATL7_9VIBR;tr|A0A395U048|A0A395U048_VIBCL;tr|A0A544HKE9|A0A544HKE9_VIBCL;tr|A0A5B1C1J8|A0A5B1C1J8_VIBCL;tr|A0A5C2B482|A0A5C2B482_VIBCL;tr|A0A5C9HP19|A0A5C9HP19_VIBCL;tr|A0A655UPC2…	-	-
51039	IGIALTKPADSAADLALAYSPGVAEPVR	0	3.92381	tr|A0A085RRP2|A0A085RRP2_VIBCL;tr|A0A0Q0JSD2|A0A0Q0JSD2_VIBMT;tr|A0A0Q0TPH9|A0A0Q0TPH9_VIBMT;tr|A0A2R8E8X2|A0A2R8E8X2_VIBCL;tr|A0A366A706|A0A366A706_9VIBR;tr|A0A5C9HMN3|A0A5C9HMN3_VIBCL;tr|A0A7X4PI42|A0A7X4PI42_VIBCL	-	-
47100	LLIMGGGIIGLEMATVYHSLGSK	0	3.92283	sp|Q9KPF6|DLDH_VIBCH;tr|A0A085SSQ1|A0A085SSQ1_VIBCL;tr|A0A366AIR4|A0A366AIR4_9VIBR;tr|A0A655QLS1|A0A655QLS1_VIBCL;tr|A0A7Z7YCJ0|A0A7Z7YCJ0_VIBCL;tr|D7HEI0|D7HEI0_VIBCL	-	-
48821	ISDMATQIASAAEEQASVTSEITR	0	3.92261	tr|A0A0H3AI12|A0A0H3AI12_VIBC3;tr|A0A0H3PXZ9|A0A0H3PXZ9_VIBCL;tr|A0A0K9V0R4|A0A0K9V0R4_VIBCL;tr|A0A0Q0JSY8|A0A0Q0JSY8_VIBMT;tr|A0A0Q0TJD9|A0A0Q0TJD9_VIBMT;tr|A0A1R3F8Z3|A0A1R3F8Z3_9VIBR;tr|A0A1R3FJ10|A0A1R3FJ10_9VIBR;tr|A0A366A246|A0A366A246_9VIBR;tr|A0A366AHJ6|A0A366AHJ6_9VIBR;tr|A0A366AX31|A0A366AX31_9VIBR;tr|A0A395UF46|A0A395UF46_VIBCL;tr|A0A544CHE3|A0A544CHE3_VIBCL;tr|A0A5C2B0X4|A0A5C2B0X4_VI…	-	-
41080	LPTQSSQLYATNLVNLLK	0	3.91765	tr|A0A060IH65|A0A060IH65_VIBPH;tr|A0A060IRT3|A0A060IRT3_VIBPH;tr|A0A085RR17|A0A085RR17_VIBCL;tr|A0A0H3ACV1|A0A0H3ACV1_VIBC3;tr|A0A0Q0NHZ0|A0A0Q0NHZ0_VIBMT;tr|A0A1R3ESJ7|A0A1R3ESJ7_9VIBR;tr|A0A1R3FMV4|A0A1R3FMV4_9VIBR;tr|A0A366AJG5|A0A366AJG5_9VIBR;tr|A0A366AY25|A0A366AY25_9VIBR;tr|A0A454D2Z8|A0A454D2Z8_VIBHA;tr|A0A5C2B3I4|A0A5C2B3I4_VIBCL;tr|A0A5C9HFH2|A0A5C9HFH2_VIBCL;tr|A0A5Q6PI49|A0A5Q6PI49_VI…	-	-
48181	AEAGDVANAIMDGTDAVMLSGETAK	0	3.90974	tr|A0A067BKI8|A0A067BKI8_VIBMT;tr|A0A085RP06|A0A085RP06_VIBCL;tr|A0A1R3FCT0|A0A1R3FCT0_9VIBR;tr|A0A1R3FKC8|A0A1R3FKC8_9VIBR;tr|A0A395UBD0|A0A395UBD0_VIBCL;tr|A0A5C2AVX4|A0A5C2AVX4_VIBCL;tr|A0A655QYQ3|A0A655QYQ3_VIBCL;tr|A0A655T0Z5|A0A655T0Z5_VIBCL;tr|A0A655VZH5|A0A655VZH5_VIBCL;tr|A0A655Y1W9|A0A655Y1W9_VIBCL;tr|A0A655ZSZ8|A0A655ZSZ8_VIBCL;tr|A0A656B1I8|A0A656B1I8_VIBCL	-	-
47493	HYNPNHAQIQALTEEDIQNR	0	3.89752	sp|Q9KU60|SYK_VIBCH;tr|A0A0H3AKK7|A0A0H3AKK7_VIBC3;tr|A0A0Q0JP43|A0A0Q0JP43_VIBMT;tr|A0A395TI80|A0A395TI80_VIBCL;tr|A0A655Z5Q2|A0A655Z5Q2_VIBCL;tr|A0A656B1S3|A0A656B1S3_VIBCL;tr|D7HD48|D7HD48_VIBCL	-	-
50238	IVEGYTIDGQTGVLSIDEQCVVQR	0	3.89349	sp|A5F987|LPOA_VIBC3;tr|A0A0H3Q5U5|A0A0H3Q5U5_VIBCL;tr|A0A0H4JMC9|A0A0H4JMC9_VIBCL;tr|A0A0X1L367|A0A0X1L367_VIBCO;tr|A0A366A977|A0A366A977_9VIBR;tr|A0A366ALA8|A0A366ALA8_9VIBR;tr|A0A366ANW0|A0A366ANW0_9VIBR;tr|A0A395TSB0|A0A395TSB0_VIBCL;tr|A0A544HPM4|A0A544HPM4_VIBCL;tr|A0A5B1C7D8|A0A5B1C7D8_VIBCL;tr|A0A5C2B2G1|A0A5C2B2G1_VIBCL;tr|A0A5C9Q523|A0A5C9Q523_VIBCL;tr|A0A655QQX6|A0A655QQX6_VIBCL;tr|A0A…	-	-
51570	MNTEQQDYNQTETTEQVNQPAIEK	0	3.89302	tr|A0A0H3AMF5|A0A0H3AMF5_VIBC3;tr|A0A0H3PWG0|A0A0H3PWG0_VIBCL;tr|A0A0H6P3P9|A0A0H6P3P9_VIBCL;tr|A0A0X1KUM1|A0A0X1KUM1_VIBCO;tr|A0A366A5L8|A0A366A5L8_9VIBR;tr|A0A395TVG3|A0A395TVG3_VIBCL;tr|A0A5C9HKU1|A0A5C9HKU1_VIBCL;tr|A0A5Q6PFT8|A0A5Q6PFT8_VIBCL;tr|A0A655UZ17|A0A655UZ17_VIBCL;tr|A0A655XSR5|A0A655XSR5_VIBCL;tr|A0A6N1S0H0|A0A6N1S0H0_VIBCL;tr|D7HEU9|D7HEU9_VIBCL	-	-
50017	EFNTIAVDDGIAMGHGGMLYSLPSR	0	3.89132	sp|A5F497|ILVD_VIBC3;sp|Q87KB6|ILVD_VIBPA;tr|A0A067BFB4|A0A067BFB4_VIBMT;tr|A0A1R3EKM0|A0A1R3EKM0_9VIBR;tr|A0A1R3FL24|A0A1R3FL24_9VIBR;tr|A0A366A3N6|A0A366A3N6_9VIBR;tr|A0A366AMW4|A0A366AMW4_9VIBR;tr|A0A366APY6|A0A366APY6_9VIBR;tr|A0A395TTQ5|A0A395TTQ5_VIBCL;tr|A0A454D323|A0A454D323_VIBHA;tr|A0A5C9HU26|A0A5C9HU26_VIBCL;tr|A0A655RFD7|A0A655RFD7_VIBCL;tr|A0A655RG56|A0A655RG56_VIBCL;tr|A0A655WBE3|A0…	-	-
47568	LTQVIESYLGVQHQEGLQVVR	0	3.89023	tr|A0A0H3AEV5|A0A0H3AEV5_VIBC3;tr|A0A0H3Q1V9|A0A0H3Q1V9_VIBCL;tr|A0A0K9UPK0|A0A0K9UPK0_VIBCL;tr|A0A0Q0N8J5|A0A0Q0N8J5_VIBMT;tr|A0A366A9B4|A0A366A9B4_9VIBR;tr|A0A366ALQ0|A0A366ALQ0_9VIBR;tr|A0A366ANM0|A0A366ANM0_9VIBR;tr|A0A544IGR1|A0A544IGR1_VIBCL;tr|A0A5C2B2T0|A0A5C2B2T0_VIBCL;tr|A0A5Q6PIB2|A0A5Q6PIB2_VIBCL;tr|A0A655S892|A0A655S892_VIBCL;tr|A0A655UUK1|A0A655UUK1_VIBCL;tr|A0A655XLQ7|A0A655XLQ7_VI…	-	-
45142	TIMLIPISAGVGLTSVSMGLLR	0	3.88487	sp|Q9KT08|PTA_VIBCH;tr|A0A0Q0Z278|A0A0Q0Z278_VIBMT;tr|A0A366A5C0|A0A366A5C0_9VIBR;tr|A0A366AH21|A0A366AH21_9VIBR;tr|A0A366ASB7|A0A366ASB7_9VIBR;tr|A0A655QGN3|A0A655QGN3_VIBCL;tr|A0A655UJT6|A0A655UJT6_VIBCL;tr|A0A655UXL7|A0A655UXL7_VIBCL	-	-
36962	LESTTAYSTQVGHAITR	0	3.88399	tr|A0A655WTI6|A0A655WTI6_VIBCL;tr|A0A6B3LHI7|A0A6B3LHI7_VIBCL;tr|D7HAP8|D7HAP8_VIBCL	-	-
40869	QQNALDKLDLVLEEIPR	0	3.88035	tr|A0A0H3ALI3|A0A0H3ALI3_VIBC3;tr|A0A0K9UTW8|A0A0K9UTW8_VIBCL;tr|A0A0Q0KKU3|A0A0Q0KKU3_VIBMT;tr|A0A0Q0TFQ7|A0A0Q0TFQ7_VIBMT;tr|A0A366A5S5|A0A366A5S5_9VIBR;tr|A0A366AD97|A0A366AD97_9VIBR;tr|A0A366AK03|A0A366AK03_9VIBR;tr|A0A544C214|A0A544C214_VIBCL;tr|A0A5C9HI40|A0A5C9HI40_VIBCL;tr|A0A5Q6PG01|A0A5Q6PG01_VIBCL;tr|A0A655QXW9|A0A655QXW9_VIBCL;tr|A0A655XQK9|A0A655XQK9_VIBCL;tr|A0A6B3LNA6|A0A6B3LNA6_VI…	-	-
50159	IHFISALHGTGVGHLFESVQEAYR	0	3.87912	sp|A5F3E6|DER_VIBC3;tr|A0A085PFC2|A0A085PFC2_VIBCL;tr|A0A0E4GMJ1|A0A0E4GMJ1_VIBCL;tr|A0A0Q0TFP2|A0A0Q0TFP2_VIBMT;tr|A0A655QV33|A0A655QV33_VIBCL;tr|A0A655UZW3|A0A655UZW3_VIBCL;tr|A0A655VGY6|A0A655VGY6_VIBCL;tr|A0A655X2P3|A0A655X2P3_VIBCL;tr|A0A655XWD1|A0A655XWD1_VIBCL;tr|A0A655YT16|A0A655YT16_VIBCL;tr|A0A655YX50|A0A655YX50_VIBCL;tr|D7HEV4|D7HEV4_VIBCL	-	-
49207	GMSILNDALDQLSGQVLDGETVFK	0	3.86854	sp|A5F9B7|SYA_VIBC3;sp|Q56648|SYA_VIBCH;tr|A0A0Q0T940|A0A0Q0T940_VIBMT;tr|A0A366A2E2|A0A366A2E2_9VIBR;tr|A0A366ASP4|A0A366ASP4_9VIBR;tr|A0A395TWD4|A0A395TWD4_VIBCL;tr|A0A544CBT9|A0A544CBT9_VIBCL;tr|A0A5B0YQV0|A0A5B0YQV0_VIBCL;tr|A0A5B1C794|A0A5B1C794_VIBCL;tr|A0A5C9Q598|A0A5C9Q598_VIBCL;tr|A0A655VX26|A0A655VX26_VIBCL;tr|A0A655XC18|A0A655XC18_VIBCL;tr|A0A655XJC6|A0A655XJC6_VIBCL;tr|A0A655ZC75|A0A6…	-	-
42284	DTAFNTDQADQQSQHTQK	0	3.85829	tr|A0A0H3AGF8|A0A0H3AGF8_VIBC3;tr|A0A0H3QEG6|A0A0H3QEG6_VIBCL;tr|A0A0K9UMQ4|A0A0K9UMQ4_VIBCL;tr|A0A366A9C9|A0A366A9C9_9VIBR;tr|A0A366AHG2|A0A366AHG2_9VIBR;tr|A0A366AJ91|A0A366AJ91_9VIBR;tr|A0A395U4U9|A0A395U4U9_VIBCL;tr|A0A544IGC8|A0A544IGC8_VIBCL;tr|A0A5C2AW99|A0A5C2AW99_VIBCL;tr|A0A5C9HLZ9|A0A5C9HLZ9_VIBCL;tr|A0A5C9QM45|A0A5C9QM45_VIBCL;tr|A0A655RBC9|A0A655RBC9_VIBCL;tr|A0A655THG6|A0A655THG6_VI…	-	-
53434	TLAEAFAANFAAELAAADIAHEGVTWFATPR	0	3.85732	tr|A0A0Q0LZD0|A0A0Q0LZD0_VIBMT;tr|A0A0Q0QEN3|A0A0Q0QEN3_VIBMT;tr|A0A366AK26|A0A366AK26_9VIBR;tr|A0A544C8A8|A0A544C8A8_VIBCL;tr|A0A5C2AX23|A0A5C2AX23_VIBCL;tr|A0A5C9HSB2|A0A5C9HSB2_VIBCL;tr|A0A5Q6PFJ7|A0A5Q6PFJ7_VIBCL;tr|A0A6B3LKJ2|A0A6B3LKJ2_VIBCL;tr|A0A6N1RI50|A0A6N1RI50_VIBCL	-	-
52714	DQLSQLATAMNEMTATVADVAGHAEDTAR	0	3.85552	tr|A0A366A299|A0A366A299_9VIBR;tr|A0A5C2B126|A0A5C2B126_VIBCL	-	-
46115	EQHISIPAHQIDADFFEDGK	0	3.84879	sp|Q9KNJ2|GLN1B_VIBCH;tr|A0A067BGZ2|A0A067BGZ2_VIBMT;tr|A0A0Q0TBZ6|A0A0Q0TBZ6_VIBMT;tr|A0A366A6L9|A0A366A6L9_9VIBR;tr|A0A366AVM5|A0A366AVM5_9VIBR;tr|A0A655VXM6|A0A655VXM6_VIBCL;tr|A0A656AXE6|A0A656AXE6_VIBCL;tr|A0A7Z7VLX3|A0A7Z7VLX3_VIBCL;tr|O30619|O30619_VIBCL	-	-
42777	IADQISDAVLDAIFEQDPK	0	3.84858	sp|A5F9H4|METK_VIBC3;sp|Q9KUP3|METK_VIBCH;tr|A0A366AEN2|A0A366AEN2_9VIBR;tr|A0A395UCP4|A0A395UCP4_VIBCL;tr|A0A544CBX5|A0A544CBX5_VIBCL;tr|A0A655ZX47|A0A655ZX47_VIBCL;tr|A0A6B3LP82|A0A6B3LP82_VIBCL;tr|A0A7U8WLX2|A0A7U8WLX2_VIBCL;tr|D7HDH6|D7HDH6_VIBCL	-	-
48690	VLFGNAIEVEEQYGSLDALFASK	0	3.84555	tr|A0A023PRF6|A0A023PRF6_VIBCL;tr|A0A023PRG9|A0A023PRG9_VIBCL;tr|A0A023PRJ4|A0A023PRJ4_VIBCL;tr|A0A0H3QAN5|A0A0H3QAN5_VIBCL;tr|A0A366A8U6|A0A366A8U6_9VIBR;tr|A0A366AFS6|A0A366AFS6_9VIBR;tr|A0A395U048|A0A395U048_VIBCL;tr|A0A544HKE9|A0A544HKE9_VIBCL;tr|A0A5B1C1J8|A0A5B1C1J8_VIBCL;tr|A0A5C2B482|A0A5C2B482_VIBCL;tr|A0A5C9HP19|A0A5C9HP19_VIBCL;tr|A0A5C9QJJ9|A0A5C9QJJ9_VIBCL;tr|A0A655UPC2|A0A655UPC2_VI…	-	-
47027	HPATDAINLAATGVATNEQGYIK	0	3.84455	tr|A0A0H3AMI9|A0A0H3AMI9_VIBC3;tr|A0A0H3QD03|A0A0H3QD03_VIBCL;tr|A0A0K9UN67|A0A0K9UN67_VIBCL;tr|A0A0Q0Z0U6|A0A0Q0Z0U6_VIBMT;tr|A0A0X1L4L2|A0A0X1L4L2_VIBCO;tr|A0A366A2K4|A0A366A2K4_9VIBR;tr|A0A366AB68|A0A366AB68_9VIBR;tr|A0A366AH88|A0A366AH88_9VIBR;tr|A0A395TI03|A0A395TI03_VIBCL;tr|A0A543Y4G6|A0A543Y4G6_VIBCL;tr|A0A5C2AWY0|A0A5C2AWY0_VIBCL;tr|A0A5C9Q821|A0A5C9Q821_VIBCL;tr|A0A655R2V1|A0A655R2V1_VI…	-	-
50366	QYAGLTLIYALTQPSSQWQGEQGR	0	3.84128	tr|A0A395TUA9|A0A395TUA9_VIBCL;tr|A0A5C9HHP5|A0A5C9HHP5_VIBCL;tr|D7HBL6|D7HBL6_VIBCL	-	-
44723	TDAVQNEINQEQIAQEENK	0	3.8404	sp|Q9KU60|SYK_VIBCH;tr|A0A0Q0JP43|A0A0Q0JP43_VIBMT;tr|A0A366AAW0|A0A366AAW0_9VIBR;tr|A0A366APL0|A0A366APL0_9VIBR;tr|A0A395TI80|A0A395TI80_VIBCL;tr|A0A655YCT4|A0A655YCT4_VIBCL	-	-
43698	DKYQGLDIGDIIGVQGALHK	0	3.83283	sp|Q9KU60|SYK_VIBCH;tr|A0A0H3AKK7|A0A0H3AKK7_VIBC3;tr|A0A395TI80|A0A395TI80_VIBCL;tr|A0A655YCT4|A0A655YCT4_VIBCL;tr|A0A656B1S3|A0A656B1S3_VIBCL;tr|A0A7U8WMA2|A0A7U8WMA2_VIBCL;tr|D7HD48|D7HD48_VIBCL	-	-
43093	AIMDGEFQQNEILVAAIDK	0	3.83256	tr|A0A0Q0T8L3|A0A0Q0T8L3_VIBMT;tr|A0A6B3LNZ6|A0A6B3LNZ6_VIBCL	-	-
51542	NLTDYGAFVDLGGVDGLLHITDMAWK	0	3.82965	tr|A0A067B8N2|A0A067B8N2_VIBMT;tr|A0A085QQQ9|A0A085QQQ9_VIBCL;tr|A0A1R3FDT9|A0A1R3FDT9_9VIBR;tr|A0A1R3FSH1|A0A1R3FSH1_9VIBR;tr|A0A366A863|A0A366A863_9VIBR;tr|A0A366ANA8|A0A366ANA8_9VIBR;tr|A0A655UZY3|A0A655UZY3_VIBCL;tr|A0A655WNT8|A0A655WNT8_VIBCL;tr|A0A7I6JR86|A0A7I6JR86_VIBCL;tr|K5UE74|K5UE74_9VIBR;tr|K5UL99|K5UL99_VIBHA;tr|Q87N45|Q87N45_VIBPA	-	-
48695	VLFGNAIEVEEQYGSLDALFASK	0	3.81927	tr|A0A023PRF6|A0A023PRF6_VIBCL;tr|A0A023PRG9|A0A023PRG9_VIBCL;tr|A0A023PRJ4|A0A023PRJ4_VIBCL;tr|A0A0H3QAN5|A0A0H3QAN5_VIBCL;tr|A0A366A8U6|A0A366A8U6_9VIBR;tr|A0A366AFS6|A0A366AFS6_9VIBR;tr|A0A395U048|A0A395U048_VIBCL;tr|A0A544HKE9|A0A544HKE9_VIBCL;tr|A0A5B1C1J8|A0A5B1C1J8_VIBCL;tr|A0A5C2B482|A0A5C2B482_VIBCL;tr|A0A5C9HP19|A0A5C9HP19_VIBCL;tr|A0A5C9QJJ9|A0A5C9QJJ9_VIBCL;tr|A0A655UPC2|A0A655UPC2_VI…	-	-
42229	SMIEAGAAGVHFEDQLASVK	0	3.81546	tr|A0A067B4S3|A0A067B4S3_VIBMT;tr|A0A0E4CIF3|A0A0E4CIF3_VIBCL;tr|A0A0Q0TB76|A0A0Q0TB76_VIBMT;tr|A0A366AQF0|A0A366AQF0_9VIBR;tr|A0A5C2AV05|A0A5C2AV05_VIBCL;tr|A0A5C9HKB2|A0A5C9HKB2_VIBCL;tr|A0A655R1N1|A0A655R1N1_VIBCL;tr|A0A655VCW3|A0A655VCW3_VIBCL;tr|A0A655WSD7|A0A655WSD7_VIBCL;tr|A0A656AZW7|A0A656AZW7_VIBCL;tr|Q87S40|Q87S40_VIBPA	-	-
49838	IDEEVLAEIESLSDLAPLHNPAGAK	0	3.81251	tr|A0A085PXU2|A0A085PXU2_VIBCL;tr|A0A0N8UHG4|A0A0N8UHG4_VIBMT;tr|A0A0Q0MMK4|A0A0Q0MMK4_VIBMT;tr|A0A366A0H5|A0A366A0H5_9VIBR;tr|A0A366AGS6|A0A366AGS6_9VIBR;tr|A0A544BQV7|A0A544BQV7_VIBCL;tr|A0A5C2B424|A0A5C2B424_VIBCL;tr|A0A5C9QL47|A0A5C9QL47_VIBCL;tr|A0A5Q6PEE6|A0A5Q6PEE6_VIBCL;tr|A0A6N1RNR6|A0A6N1RNR6_VIBCL;tr|D7HAJ5|D7HAJ5_VIBCL	-	-
43480	FHSGNDFTADDVVWTFNR	0	3.8111	tr|A0A0F2TMF9|A0A0F2TMF9_VIBCL;tr|A0A0H3AKD5|A0A0H3AKD5_VIBC3;tr|A0A0H3Q4F3|A0A0H3Q4F3_VIBCL;tr|A0A0Q0JNP3|A0A0Q0JNP3_VIBMT;tr|A0A0Q0PR49|A0A0Q0PR49_VIBMT;tr|A0A366A2L4|A0A366A2L4_9VIBR;tr|A0A395THP2|A0A395THP2_VIBCL;tr|A0A544DLF2|A0A544DLF2_VIBCL;tr|A0A5C2AX76|A0A5C2AX76_VIBCL;tr|A0A5C9HP25|A0A5C9HP25_VIBCL;tr|A0A655W493|A0A655W493_VIBCL;tr|A0A655XC13|A0A655XC13_VIBCL;tr|A0A6B3LGQ3|A0A6B3LGQ3_VI…	-	-
45964	DIIAILGMDELSEADKQVVAR	0	3.80886	sp|A5F459|ATPB_VIBC3;tr|A0A0Q0PZ58|A0A0Q0PZ58_VIBMT;tr|A0A2R8EFZ7|A0A2R8EFZ7_VIBCL;tr|A0A366AG85|A0A366AG85_9VIBR;tr|A0A7U8ZLH2|A0A7U8ZLH2_VIBCL;tr|A0A7X4TC31|A0A7X4TC31_VIBCL;tr|A0A7Z7VK26|A0A7Z7VK26_VIBCL;tr|D7HH79|D7HH79_VIBCL	-	-
51351	TYPIVQCNNSYIFPGIGLGVLAANAR	0	3.80761	sp|A5F1Z0|MAO1_VIBC3;tr|A0A0H3PY98|A0A0H3PY98_VIBCL;tr|A0A0Q0TDI9|A0A0Q0TDI9_VIBMT;tr|A0A366A2F5|A0A366A2F5_9VIBR;tr|A0A366AHA4|A0A366AHA4_9VIBR;tr|A0A5C9HJR2|A0A5C9HJR2_VIBCL;tr|A0A655RXD1|A0A655RXD1_VIBCL;tr|A0A655S647|A0A655S647_VIBCL;tr|A0A655V470|A0A655V470_VIBCL;tr|A0A656ACI3|A0A656ACI3_VIBCL;tr|A0A7Z8DW18|A0A7Z8DW18_VIBCL	-	-
47579	IVGIDAVVLSTQHSDSISTADLR	0	3.8075	sp|A5F9H4|METK_VIBC3;sp|Q9KUP3|METK_VIBCH;tr|A0A366AEN2|A0A366AEN2_9VIBR;tr|A0A395UCP4|A0A395UCP4_VIBCL;tr|A0A5C9QLC7|A0A5C9QLC7_VIBCL;tr|A0A655ZX47|A0A655ZX47_VIBCL;tr|A0A6B3LP82|A0A6B3LP82_VIBCL	-	-
51142	ASRPLLIVAEDVEGEALATLVVNNMR	0	3.80152	sp|A5F4Y1|CH602_VIBC3;sp|Q9KNR7|CH601_VIBCH;tr|A0A067BAK3|A0A067BAK3_VIBMT;tr|A0A193DQT0|A0A193DQT0_VIBCL;tr|A0A2V4P233|A0A2V4P233_VIBCL;tr|A0A366A4X3|A0A366A4X3_9VIBR;tr|A0A366AMV5|A0A366AMV5_9VIBR;tr|A0A6B3LF68|A0A6B3LF68_VIBCL;tr|Q933P0|Q933P0_VIBCL;tr|Q93QK5|Q93QK5_VIBCL;tr|Q93QK6|Q93QK6_VIBCL;tr|Q93QK7|Q93QK7_VIBCL	-	-
43236	FNHAISNLDNINENVNASK	0	3.79911	sp|A5F6C5|FLAD_VIBC3;sp|Q56702|FLAB_VIBPA;tr|A0A1X1LHI1|A0A1X1LHI1_VIBCL;tr|A0A366A7D9|A0A366A7D9_9VIBR;tr|A0A395U3W1|A0A395U3W1_VIBCL;tr|A0A5C2AZ96|A0A5C2AZ96_VIBCL;tr|A0A5C9HJI1|A0A5C9HJI1_VIBCL;tr|A0A655Y136|A0A655Y136_VIBCL;tr|A0A6M6J2N9|A0A6M6J2N9_VIBCL;tr|K5THK0|K5THK0_9VIBR;tr|K5TIN9|K5TIN9_9VIBR;tr|K5ULB8|K5ULB8_9VIBR;tr|K5VMB0|K5VMB0_VIBHA	-	-
54860	QQASAEELLALVDFHQQVLAGSANSSALNQFSDLIK	0	3.79478	tr|A0A0H3AG75|A0A0H3AG75_VIBC3;tr|A0A5C9HG45|A0A5C9HG45_VIBCL;tr|A0A5Q6PP33|A0A5Q6PP33_VIBCL;tr|A0A655P0P8|A0A655P0P8_VIBCL;tr|A0A655QSD0|A0A655QSD0_VIBCL;tr|A0A655VIF1|A0A655VIF1_VIBCL;tr|A0A655W5S8|A0A655W5S8_VIBCL;tr|A0A655XQX5|A0A655XQX5_VIBCL;tr|A0A655Y881|A0A655Y881_VIBCL;tr|A0A6N1S3Z1|A0A6N1S3Z1_VIBCL;tr|A0A7Z7VL76|A0A7Z7VL76_VIBCL	-	-
38145	MVNDLLLEQHAASLGLR	0	3.79328	tr|A0A0H3AK07|A0A0H3AK07_VIBC3;tr|A0A0N8UHS0|A0A0N8UHS0_VIBMT;tr|A0A0N8V9Y4|A0A0N8V9Y4_VIBMT;tr|A0A366A7X5|A0A366A7X5_9VIBR;tr|A0A366AF30|A0A366AF30_9VIBR;tr|A0A366ANH7|A0A366ANH7_9VIBR;tr|A0A395U1X6|A0A395U1X6_VIBCL;tr|A0A544EZ89|A0A544EZ89_VIBCL;tr|A0A5C2AZX5|A0A5C2AZX5_VIBCL;tr|A0A5C9HM20|A0A5C9HM20_VIBCL;tr|A0A5C9Q1S4|A0A5C9Q1S4_VIBCL;tr|A0A655P7X6|A0A655P7X6_VIBCL;tr|A0A655YZB2|A0A655YZB2_VI…	-	-
41511	KDDPNGFTEVEAGELTFR	0	3.78506	tr|A0A0H3ANN8|A0A0H3ANN8_VIBC3;tr|A0A0H3Q457|A0A0H3Q457_VIBCL;tr|A0A0K9URH1|A0A0K9URH1_VIBCL;tr|A0A0Q0Q9F3|A0A0Q0Q9F3_VIBMT;tr|A0A0Q0TBI8|A0A0Q0TBI8_VIBMT;tr|A0A0X1L3T5|A0A0X1L3T5_VIBCO;tr|A0A366A1K5|A0A366A1K5_9VIBR;tr|A0A366AMA5|A0A366AMA5_9VIBR;tr|A0A366AVL1|A0A366AVL1_9VIBR;tr|A0A395TD86|A0A395TD86_VIBCL;tr|A0A544PK73|A0A544PK73_VIBCL;tr|A0A5C2AY85|A0A5C2AY85_VIBCL;tr|A0A5C9HM66|A0A5C9HM66_VI…	-	-
43216	IVGLMESLGFAQDLVAVGHR	0	3.78481	sp|Q9KMT5|ACKA2_VIBCH;tr|A0A085PXU2|A0A085PXU2_VIBCL;tr|A0A0N8UHG4|A0A0N8UHG4_VIBMT;tr|A0A0Q0MMK4|A0A0Q0MMK4_VIBMT;tr|A0A366AGS6|A0A366AGS6_9VIBR;tr|A0A544BQV7|A0A544BQV7_VIBCL;tr|A0A5C9QL47|A0A5C9QL47_VIBCL;tr|A0A5Q6PEE6|A0A5Q6PEE6_VIBCL;tr|A0A6N1RNR6|A0A6N1RNR6_VIBCL	-	-
42875	MLSGVEKPDSGTIELGDTVK	0	3.78303	tr|A0A0F2TRY4|A0A0F2TRY4_VIBCL;tr|A0A0H3Q794|A0A0H3Q794_VIBCL;tr|A0A2R8EDX7|A0A2R8EDX7_VIBCL;tr|A0A366AB33|A0A366AB33_9VIBR;tr|A0A655SLP5|A0A655SLP5_VIBCL;tr|A0A656A1C8|A0A656A1C8_VIBCL;tr|A0A7U8WMH5|A0A7U8WMH5_VIBCL	-	-
47249	LSTIEQADEILVVDEGEIIER	0	3.78157	sp|Q9KQW9|MSBA_VIBCH;tr|A0A067BJS1|A0A067BJS1_VIBMT;tr|A0A0E3W1Y9|A0A0E3W1Y9_VIBCL;tr|A0A366A8J7|A0A366A8J7_9VIBR;tr|A0A366AR26|A0A366AR26_9VIBR;tr|A0A366ATS4|A0A366ATS4_9VIBR;tr|A0A5C2B018|A0A5C2B018_VIBCL;tr|A0A5C9HMF3|A0A5C9HMF3_VIBCL;tr|A0A655UYW7|A0A655UYW7_VIBCL;tr|A0A655WP73|A0A655WP73_VIBCL;tr|A0A655XFN2|A0A655XFN2_VIBCL;tr|A0A656A3Y9|A0A656A3Y9_VIBCL	-	-
40693	MHLLSQELGESLQACVR	0	3.77833	sp|Fha|TARGET;tr|A0A023PRF6|A0A023PRF6_VIBCL;tr|A0A023PRG9|A0A023PRG9_VIBCL;tr|A0A023PRJ4|A0A023PRJ4_VIBCL;tr|A0A0H3QAN5|A0A0H3QAN5_VIBCL;tr|A0A0Q0TMZ0|A0A0Q0TMZ0_VIBMT;tr|A0A366A8U6|A0A366A8U6_9VIBR;tr|A0A366AFS6|A0A366AFS6_9VIBR;tr|A0A366ATL7|A0A366ATL7_9VIBR;tr|A0A395U048|A0A395U048_VIBCL;tr|A0A544HKE9|A0A544HKE9_VIBCL;tr|A0A5B1C1J8|A0A5B1C1J8_VIBCL;tr|A0A5C2B482|A0A5C2B482_VIBCL;tr|A0A5C9HP19…	-	-
54429	NPAPQATQQAQSTGAAPAPSFSDELDPTPAQNVAAK	0	3.76991	sp|A5F484|YIDC_VIBC3;tr|A0A366AKR4|A0A366AKR4_9VIBR;tr|A0A366ASP0|A0A366ASP0_9VIBR;tr|A0A395TUC1|A0A395TUC1_VIBCL;tr|A0A5C9HU23|A0A5C9HU23_VIBCL;tr|A0A5C9QZ30|A0A5C9QZ30_VIBCL;tr|A0A655YPL4|A0A655YPL4_VIBCL;tr|A0A6B3LQ01|A0A6B3LQ01_VIBCL;tr|A0A7X4TBB4|A0A7X4TBB4_VIBCL;tr|A0A7Z7VPR5|A0A7Z7VPR5_VIBCL	-	-
54148	VTVAHPDALQDKFPQTAATGDGPDIVFWAHDR	0	3.76752	tr|A0A0H3ACU2|A0A0H3ACU2_VIBC3;tr|A0A0H6Z2B3|A0A0H6Z2B3_VIBCL;tr|A0A0X1L132|A0A0X1L132_VIBCO;tr|A0A366A5W2|A0A366A5W2_9VIBR;tr|A0A655NUV8|A0A655NUV8_VIBCL;tr|A0A655Q249|A0A655Q249_VIBCL;tr|A0A655R2G1|A0A655R2G1_VIBCL;tr|A0A655YYB3|A0A655YYB3_VIBCL;tr|A0A7U8WQC8|A0A7U8WQC8_VIBCL;tr|A0A7Z7VNB7|A0A7Z7VNB7_VIBCL	-	-
51967	DGVITVEEGQALQDELDVVEGMQFDR	0	3.76039	sp|A5F4Y1|CH602_VIBC3;sp|Q9KNR7|CH601_VIBCH;sp|Q9L7P5|CH601_VIBPA;tr|A0A067BAK3|A0A067BAK3_VIBMT;tr|A0A193DQT0|A0A193DQT0_VIBCL;tr|A0A1R3EPX5|A0A1R3EPX5_9VIBR;tr|A0A1R3FBH5|A0A1R3FBH5_9VIBR;tr|A0A2V4P233|A0A2V4P233_VIBCL;tr|A0A366A4X3|A0A366A4X3_9VIBR;tr|A0A366AMV5|A0A366AMV5_9VIBR;tr|A0A454CZD3|A0A454CZD3_VIBHA;tr|A0A6B3LF68|A0A6B3LF68_VIBCL;tr|D1GII1|D1GII1_VIBCL;tr|D1GII5|D1GII5_VIBCL;tr|D1GII…	-	-
53648	MSADNAIHTVIEEQATALESLDDEYLKER	0	3.76024	tr|A0A0E3W236|A0A0E3W236_VIBCL;tr|A0A0H3AIK2|A0A0H3AIK2_VIBC3;tr|A0A0Q0VHG0|A0A0Q0VHG0_VIBMT;tr|A0A366A3S2|A0A366A3S2_9VIBR;tr|A0A366AFR5|A0A366AFR5_9VIBR;tr|A0A366ARL0|A0A366ARL0_9VIBR;tr|A0A544PHB0|A0A544PHB0_VIBCL;tr|A0A5C2AUE9|A0A5C2AUE9_VIBCL;tr|A0A5C9L8Y1|A0A5C9L8Y1_VIBCL;tr|A0A655QCN2|A0A655QCN2_VIBCL;tr|A0A655RKI8|A0A655RKI8_VIBCL;tr|A0A655YYL2|A0A655YYL2_VIBCL;tr|A0A655ZTX0|A0A655ZTX0_VI…	-	-
47825	LLVTASNELPDEDSGLEALYDR	0	3.75835	tr|A0A085R912|A0A085R912_VIBCL;tr|A0A0Q0PZU7|A0A0Q0PZU7_VIBMT;tr|A0A366A9T0|A0A366A9T0_9VIBR;tr|A0A366AUH8|A0A366AUH8_9VIBR;tr|A0A395TEP6|A0A395TEP6_VIBCL;tr|A0A5C2B3E9|A0A5C2B3E9_VIBCL;tr|A0A5Q6PNX1|A0A5Q6PNX1_VIBCL;tr|A0A6N1RNQ5|A0A6N1RNQ5_VIBCL;tr|D7HC49|D7HC49_VIBCL	-	-
55249	QVQTQHLVESAYTLLEHYAQQATQGTLTTEQAQNTAK	0	3.75311	tr|A0A0H3AK83|A0A0H3AK83_VIBC3;tr|A0A0H3Q469|A0A0H3Q469_VIBCL;tr|A0A0K9UPJ3|A0A0K9UPJ3_VIBCL;tr|A0A366AEF1|A0A366AEF1_9VIBR;tr|A0A395TT18|A0A395TT18_VIBCL;tr|A0A544BYA9|A0A544BYA9_VIBCL;tr|A0A5C9HQ21|A0A5C9HQ21_VIBCL;tr|A0A5C9QYW0|A0A5C9QYW0_VIBCL;tr|A0A5Q6PIH3|A0A5Q6PIH3_VIBCL;tr|A0A655S0V0|A0A655S0V0_VIBCL;tr|A0A655YJZ3|A0A655YJZ3_VIBCL;tr|A0A6N1S123|A0A6N1S123_VIBCL;tr|A0A7X4PIQ2|A0A7X4PIQ2_VI…	-	-
48846	GFEFDVNFNTGPVNHMLVAEFK	0	3.75252	tr|A0A544BM43|A0A544BM43_VIBCL;tr|A0A5C9HQG5|A0A5C9HQG5_VIBCL;tr|A0A6B3LKW5|A0A6B3LKW5_VIBCL;tr|A0A6N1RV83|A0A6N1RV83_VIBCL	-	-
54627	FGINAPEADLSEWEQVIYEEANPTGEVTIGMVGK	0	3.74908	sp|A5F5I4|PYRG_VIBC3;tr|A0A0Q0VD86|A0A0Q0VD86_VIBMT;tr|A0A366A5E7|A0A366A5E7_9VIBR;tr|A0A366ACL1|A0A366ACL1_9VIBR;tr|A0A5C2AYC6|A0A5C2AYC6_VIBCL;tr|A0A655QWH7|A0A655QWH7_VIBCL;tr|A0A656A667|A0A656A667_VIBCL;tr|C1J9B2|C1J9B2_VIBCL;tr|D7HEL6|D7HEL6_VIBCL;tr|K5VBY3|K5VBY3_9VIBR;tr|Q30JH8|Q30JH8_VIBCL	-	-
46845	DGFVISGGGGMVVVEELEHALAR	0	3.74904	tr|A0A0H3AJ89|A0A0H3AJ89_VIBC3;tr|A0A0Q0JQK2|A0A0Q0JQK2_VIBMT;tr|A0A366AA10|A0A366AA10_9VIBR;tr|A0A395U4P9|A0A395U4P9_VIBCL;tr|A0A5C9HJV2|A0A5C9HJV2_VIBCL;tr|A0A655VAP9|A0A655VAP9_VIBCL	-	-
49434	AIAQVGTISANSDSSVGNIIAEAMEK	0	3.74415	sp|A5F4Y1|CH602_VIBC3;sp|Q9KNR7|CH601_VIBCH;tr|A0A067BAK3|A0A067BAK3_VIBMT;tr|A0A193DQT0|A0A193DQT0_VIBCL;tr|A0A2V4P233|A0A2V4P233_VIBCL;tr|A0A366A4X3|A0A366A4X3_9VIBR;tr|A0A366AMV5|A0A366AMV5_9VIBR;tr|A0A454CZD3|A0A454CZD3_VIBHA;tr|A0A6B3LF68|A0A6B3LF68_VIBCL;tr|D1GII0|D1GII0_VIBCL;tr|D1GII1|D1GII1_VIBCL;tr|D1GII5|D1GII5_VIBCL;tr|D1GII8|D1GII8_VIBCL;tr|K5VAA0|K5VAA0_9VIBR;tr|Q933P0|Q933P0_VIBCL;…	-	-
36196	AKDEAEEQEVMATLNK	0	3.74073	tr|A0A085QQQ9|A0A085QQQ9_VIBCL;tr|A0A0H3PZ87|A0A0H3PZ87_VIBCL;tr|A0A366A863|A0A366A863_9VIBR;tr|A0A366ANA8|A0A366ANA8_9VIBR;tr|A0A655UZY3|A0A655UZY3_VIBCL;tr|A0A656AKF3|A0A656AKF3_VIBCL;tr|A0A7I6JR86|A0A7I6JR86_VIBCL;tr|A0A7U8WQL6|A0A7U8WQL6_VIBCL	-	-
51571	MNTEQQDYNQTETTEQVNQPAIEK	0	3.73883	tr|A0A0H3AMF5|A0A0H3AMF5_VIBC3;tr|A0A0H3PWG0|A0A0H3PWG0_VIBCL;tr|A0A0H6P3P9|A0A0H6P3P9_VIBCL;tr|A0A0X1KUM1|A0A0X1KUM1_VIBCO;tr|A0A366A5L8|A0A366A5L8_9VIBR;tr|A0A395TVG3|A0A395TVG3_VIBCL;tr|A0A5C9HKU1|A0A5C9HKU1_VIBCL;tr|A0A5Q6PFT8|A0A5Q6PFT8_VIBCL;tr|A0A655UZ17|A0A655UZ17_VIBCL;tr|A0A655XSR5|A0A655XSR5_VIBCL;tr|A0A6N1S0H0|A0A6N1S0H0_VIBCL;tr|D7HEU9|D7HEU9_VIBCL	-	-
43032	AGVDNMGMSEVNISLDHAGGK	0	3.73874	tr|A0A0H3AEZ8|A0A0H3AEZ8_VIBC3;tr|A0A0H3Q9A1|A0A0H3Q9A1_VIBCL;tr|A0A0Q0YTE4|A0A0Q0YTE4_VIBMT;tr|A0A2R8EUX7|A0A2R8EUX7_VIBCL;tr|A0A366A9R6|A0A366A9R6_9VIBR;tr|A0A366AFB9|A0A366AFB9_9VIBR;tr|A0A395THB4|A0A395THB4_VIBCL;tr|A0A544C446|A0A544C446_VIBCL;tr|A0A5Q6PP70|A0A5Q6PP70_VIBCL;tr|A0A655P0S9|A0A655P0S9_VIBCL;tr|A0A655TW33|A0A655TW33_VIBCL;tr|A0A655ZAC7|A0A655ZAC7_VIBCL;tr|A0A6B3LFQ1|A0A6B3LFQ1_VI…	-	-
45494	NSAAACCDTLSPAFLSVEQGR	0	3.73738	tr|A0A0Q0PUY3|A0A0Q0PUY3_VIBMT;tr|A0A0Q0UHM4|A0A0Q0UHM4_VIBMT;tr|A0A366A6W5|A0A366A6W5_9VIBR;tr|A0A366AMD6|A0A366AMD6_9VIBR;tr|A0A395UG77|A0A395UG77_VIBCL;tr|A0A5C2B0X0|A0A5C2B0X0_VIBCL;tr|A0A5C9HRJ2|A0A5C9HRJ2_VIBCL;tr|A0A5Q6PG16|A0A5Q6PG16_VIBCL	-	-
52260	TPEYDELFSGDPIWATESMGGMGIDGR	0	3.73192	tr|A0A1R3FCI5|A0A1R3FCI5_9VIBR	-	-
47744	HGYSQNESFTGQLNFQGEQLK	0	3.73153	tr|A0A366AC14|A0A366AC14_9VIBR;tr|A0A544BM43|A0A544BM43_VIBCL;tr|A0A5C9HQG5|A0A5C9HQG5_VIBCL;tr|A0A6B3LKW5|A0A6B3LKW5_VIBCL;tr|A0A6N1RV83|A0A6N1RV83_VIBCL;tr|A0A7X4TC27|A0A7X4TC27_VIBCL;tr|A0A7Z7VKS0|A0A7Z7VKS0_VIBCL	-	-
35376	QSSTTTLLSLLDNALAK	0	3.7261	tr|A0A0H3AFX3|A0A0H3AFX3_VIBC3;tr|A0A366AH49|A0A366AH49_9VIBR;tr|A0A366AJQ0|A0A366AJQ0_9VIBR;tr|A0A395TNY4|A0A395TNY4_VIBCL;tr|A0A543ZVA6|A0A543ZVA6_VIBCL;tr|A0A5C9QKI4|A0A5C9QKI4_VIBCL;tr|A0A655NRX6|A0A655NRX6_VIBCL;tr|A0A655PY91|A0A655PY91_VIBCL;tr|A0A655SJA9|A0A655SJA9_VIBCL;tr|A0A655U596|A0A655U596_VIBCL;tr|A0A655VKD3|A0A655VKD3_VIBCL;tr|A0A655Y9I9|A0A655Y9I9_VIBCL;tr|A0A655Z389|A0A655Z389_VI…	-	-
49601	LNQDQFAYEEFTVIDTVIMGHK	0	3.72288	tr|A0A085S1X3|A0A085S1X3_VIBCL;tr|A0A0H3AKP2|A0A0H3AKP2_VIBC3;tr|A0A0H3PZ15|A0A0H3PZ15_VIBCL;tr|A0A0Q0N776|A0A0Q0N776_VIBMT;tr|A0A1R3F4K8|A0A1R3F4K8_9VIBR;tr|A0A1R3FQA1|A0A1R3FQA1_9VIBR;tr|A0A366A6I5|A0A366A6I5_9VIBR;tr|A0A366ASL0|A0A366ASL0_9VIBR;tr|A0A454CP31|A0A454CP31_VIBHA;tr|A0A544JTY6|A0A544JTY6_VIBCL;tr|A0A5B1C2W3|A0A5B1C2W3_VIBCL;tr|A0A655QQ34|A0A655QQ34_VIBCL;tr|A0A655WZS7|A0A655WZS7_VI…	-	-
49269	SISTAFNAHIEAQDVVPYLQQAR	0	3.71718	tr|A0A0H3AI12|A0A0H3AI12_VIBC3;tr|A0A366A246|A0A366A246_9VIBR;tr|A0A366AHJ6|A0A366AHJ6_9VIBR;tr|A0A5C2B0X4|A0A5C2B0X4_VIBCL;tr|A0A6B3LE80|A0A6B3LE80_VIBCL;tr|A0A6N1RYQ8|A0A6N1RYQ8_VIBCL;tr|A0A7Z7YHE6|A0A7Z7YHE6_VIBCL	-	-
48596	SSIGNDELGTLANASEQMQQNLR	0	3.71662	tr|A0A0H3AL06|A0A0H3AL06_VIBC3;tr|A0A2V4NJG1|A0A2V4NJG1_VIBCL;tr|A0A366A439|A0A366A439_9VIBR;tr|A0A366AKY9|A0A366AKY9_9VIBR;tr|A0A395UD08|A0A395UD08_VIBCL;tr|A0A544H376|A0A544H376_VIBCL;tr|A0A5C2B1C6|A0A5C2B1C6_VIBCL;tr|A0A5C9HIP5|A0A5C9HIP5_VIBCL;tr|A0A5Q6PL66|A0A5Q6PL66_VIBCL;tr|A0A655RYY8|A0A655RYY8_VIBCL;tr|A0A655UGZ3|A0A655UGZ3_VIBCL;tr|A0A655WJI2|A0A655WJI2_VIBCL;tr|A0A655ZG85|A0A655ZG85_VI…	-	-
55383	SEQPLSAQPSLVPQDNLVLQNADFTPQADSEYEMTSSIR	0	3.71246	sp|Fha|TARGET;tr|A0A023PRJ4|A0A023PRJ4_VIBCL;tr|A0A0H3QAN5|A0A0H3QAN5_VIBCL;tr|A0A366A8U6|A0A366A8U6_9VIBR;tr|A0A366AFS6|A0A366AFS6_9VIBR;tr|A0A366ATL7|A0A366ATL7_9VIBR;tr|A0A544HKE9|A0A544HKE9_VIBCL;tr|A0A5C9HP19|A0A5C9HP19_VIBCL;tr|A0A5C9QJJ9|A0A5C9QJJ9_VIBCL;tr|A0A655UPC2|A0A655UPC2_VIBCL;tr|A0A655X6B2|A0A655X6B2_VIBCL;tr|A0A6N1S2K6|A0A6N1S2K6_VIBCL;tr|A0A7Z7YG49|A0A7Z7YG49_VIBCL	-	-
46629	EHAMFMHLTLVPYLAAAGEVK	0	3.71075	sp|A5F5I4|PYRG_VIBC3;tr|A0A366ACL1|A0A366ACL1_9VIBR;tr|A0A366AXY4|A0A366AXY4_9VIBR;tr|A0A655QWH7|A0A655QWH7_VIBCL;tr|A0A656A667|A0A656A667_VIBCL;tr|C1J9B2|C1J9B2_VIBCL;tr|D7HEL6|D7HEL6_VIBCL;tr|Q30JH2|Q30JH2_VIBCL;tr|Q30JH8|Q30JH8_VIBCL	-	-
53537	LWRPLANPSTLQVSAFMDNSPQGFGLMQR	0	3.70987	sp|A5F1Q1|OPGG_VIBC3;tr|A0A0H3Q1G0|A0A0H3Q1G0_VIBCL;tr|A0A366A2Q4|A0A366A2Q4_9VIBR;tr|A0A366AK96|A0A366AK96_9VIBR;tr|A0A366AUD8|A0A366AUD8_9VIBR;tr|A0A395TVU3|A0A395TVU3_VIBCL;tr|A0A544GUD6|A0A544GUD6_VIBCL;tr|A0A5C2B181|A0A5C2B181_VIBCL;tr|A0A5C9QSY7|A0A5C9QSY7_VIBCL;tr|A0A5Q6PKW3|A0A5Q6PKW3_VIBCL;tr|A0A655P2L9|A0A655P2L9_VIBCL;tr|A0A655U989|A0A655U989_VIBCL;tr|A0A655WJF1|A0A655WJF1_VIBCL;tr|A0A…	-	-
54438	SQDLGSAAEGGSLGWIEPDTMDPAFEAAAFALTEK	0	3.70671	tr|A0A0H3AK07|A0A0H3AK07_VIBC3;tr|A0A366A7X5|A0A366A7X5_9VIBR;tr|A0A395U1X6|A0A395U1X6_VIBCL;tr|A0A544EZ89|A0A544EZ89_VIBCL;tr|A0A5C2AZX5|A0A5C2AZX5_VIBCL;tr|A0A5C9HM20|A0A5C9HM20_VIBCL;tr|A0A655NVQ7|A0A655NVQ7_VIBCL;tr|A0A655P7X6|A0A655P7X6_VIBCL;tr|A0A655T614|A0A655T614_VIBCL;tr|A0A655WQ10|A0A655WQ10_VIBCL;tr|A0A655YZB2|A0A655YZB2_VIBCL;tr|A0A655Z8M8|A0A655Z8M8_VIBCL;tr|A0A6N1RKU3|A0A6N1RKU3_VI…	-	-
43727	VAMISYSTGTSGQGADVDKVR	0	3.70077	sp|Q9KT08|PTA_VIBCH;tr|A0A0Q0Z278|A0A0Q0Z278_VIBMT;tr|A0A366A5C0|A0A366A5C0_9VIBR;tr|A0A366AH21|A0A366AH21_9VIBR;tr|A0A366ASB7|A0A366ASB7_9VIBR;tr|A0A655UXL7|A0A655UXL7_VIBCL	-	-
48015	AEAGDVANAIMDGTDAVMLSGETAK	0	3.69361	tr|A0A067BKI8|A0A067BKI8_VIBMT;tr|A0A085RP06|A0A085RP06_VIBCL;tr|A0A1R3FCT0|A0A1R3FCT0_9VIBR;tr|A0A1R3FKC8|A0A1R3FKC8_9VIBR;tr|A0A395UBD0|A0A395UBD0_VIBCL;tr|A0A5C2AVX4|A0A5C2AVX4_VIBCL;tr|A0A655QYQ3|A0A655QYQ3_VIBCL;tr|A0A655T0Z5|A0A655T0Z5_VIBCL;tr|A0A655VZH5|A0A655VZH5_VIBCL;tr|A0A655Y1W9|A0A655Y1W9_VIBCL;tr|A0A655ZSZ8|A0A655ZSZ8_VIBCL;tr|A0A656B1I8|A0A656B1I8_VIBCL	-	-
47658	YNESEFVQSLMGIVHETGHAR	0	3.69326	tr|A0A0H3AJQ9|A0A0H3AJQ9_VIBC3;tr|A0A0H3Q1T7|A0A0H3Q1T7_VIBCL;tr|A0A0K9UZ77|A0A0K9UZ77_VIBCL;tr|A0A0Q0Z562|A0A0Q0Z562_VIBMT;tr|A0A0X1KWK6|A0A0X1KWK6_VIBCO;tr|A0A2V4NJ17|A0A2V4NJ17_VIBCL;tr|A0A366A4U7|A0A366A4U7_9VIBR;tr|A0A366AKM9|A0A366AKM9_9VIBR;tr|A0A366ATV8|A0A366ATV8_9VIBR;tr|A0A395UBN9|A0A395UBN9_VIBCL;tr|A0A544HZ33|A0A544HZ33_VIBCL;tr|A0A5C2B0N8|A0A5C2B0N8_VIBCL;tr|A0A5C9HTP9|A0A5C9HTP9_VI…	-	-
52726	MSADNAIHTVIEEQATALESLDDEYLK	0	3.69286	tr|A0A0E3W236|A0A0E3W236_VIBCL;tr|A0A0H3AIK2|A0A0H3AIK2_VIBC3;tr|A0A0Q0VHG0|A0A0Q0VHG0_VIBMT;tr|A0A366A3S2|A0A366A3S2_9VIBR;tr|A0A366AFR5|A0A366AFR5_9VIBR;tr|A0A366ARL0|A0A366ARL0_9VIBR;tr|A0A544PHB0|A0A544PHB0_VIBCL;tr|A0A5C2AUE9|A0A5C2AUE9_VIBCL;tr|A0A5C9L8Y1|A0A5C9L8Y1_VIBCL;tr|A0A655QCN2|A0A655QCN2_VIBCL;tr|A0A655RKI8|A0A655RKI8_VIBCL;tr|A0A655YYL2|A0A655YYL2_VIBCL;tr|A0A655ZTX0|A0A655ZTX0_VI…	-	-
43787	ALLNFDAQSAELQTQILDR	0	3.68864	tr|A0A0K9UYC0|A0A0K9UYC0_VIBCL;tr|A0A366AGS2|A0A366AGS2_9VIBR;tr|A0A366AV46|A0A366AV46_9VIBR;tr|A0A395UDD2|A0A395UDD2_VIBCL;tr|A0A543Y7P2|A0A543Y7P2_VIBCL;tr|A0A5C9QY00|A0A5C9QY00_VIBCL;tr|A0A5Q6PNC9|A0A5Q6PNC9_VIBCL;tr|A0A655TJ53|A0A655TJ53_VIBCL;tr|A0A655YKM2|A0A655YKM2_VIBCL;tr|A0A6B3LEY8|A0A6B3LEY8_VIBCL;tr|A0A6N1RP70|A0A6N1RP70_VIBCL;tr|A0A7Z7VME6|A0A7Z7VME6_VIBCL;tr|D7HBG7|D7HBG7_VIBCL	-	-
42889	IVNSELDWTSSFVPDIDR	0	3.68757	tr|A0A085SLP2|A0A085SLP2_VIBCL;tr|A0A0N8UHR2|A0A0N8UHR2_VIBMT;tr|A0A0Q0QFG1|A0A0Q0QFG1_VIBMT;tr|A0A366AKW7|A0A366AKW7_9VIBR;tr|A0A366APU7|A0A366APU7_9VIBR;tr|A0A395TWK3|A0A395TWK3_VIBCL;tr|A0A5C2AVI1|A0A5C2AVI1_VIBCL;tr|A0A655VRZ4|A0A655VRZ4_VIBCL;tr|A0A656B0X2|A0A656B0X2_VIBCL	-	-
53227	DHNEAMQFATSEALSQILNAFSPQVMLR	0	3.6874	sp|Fha|TARGET;tr|A0A023PRF6|A0A023PRF6_VIBCL;tr|A0A023PRG9|A0A023PRG9_VIBCL;tr|A0A023PRJ4|A0A023PRJ4_VIBCL;tr|A0A0H3QAN5|A0A0H3QAN5_VIBCL;tr|A0A0Q0TMZ0|A0A0Q0TMZ0_VIBMT;tr|A0A366A8U6|A0A366A8U6_9VIBR;tr|A0A366AFS6|A0A366AFS6_9VIBR;tr|A0A366ATL7|A0A366ATL7_9VIBR;tr|A0A395U048|A0A395U048_VIBCL;tr|A0A544HKE9|A0A544HKE9_VIBCL;tr|A0A5B1C1J8|A0A5B1C1J8_VIBCL;tr|A0A5C2B482|A0A5C2B482_VIBCL;tr|A0A5C9HP19…	-	-
37148	ELAAFAQFSSDLDEATK	0	3.6845	sp|A5F457|ATPA_VIBC3;sp|Q87KA6|ATPA_VIBPA;tr|A0A067BAT9|A0A067BAT9_VIBMT;tr|A0A0H3Q7G6|A0A0H3Q7G6_VIBCL;tr|A0A1R3EKL1|A0A1R3EKL1_9VIBR;tr|A0A1R3FL04|A0A1R3FL04_9VIBR;tr|A0A366A0K4|A0A366A0K4_9VIBR;tr|A0A655YZ00|A0A655YZ00_VIBCL;tr|A0A656ASB9|A0A656ASB9_VIBCL;tr|A0A7U8ZNY7|A0A7U8ZNY7_VIBCL;tr|A8S7H6|A8S7H6_VIBCL;tr|A8S7I2|A8S7I2_VIBCL;tr|D7HH76|D7HH76_VIBCL;tr|F5HQ26|F5HQ26_9VIBR;tr|F5HQ34|F5HQ34_…	-	-
55388	SEQPLSAQPSLVPQDNLVLQNADFTPQADSEYEMTSSIR	0	3.68185	sp|Fha|TARGET;tr|A0A023PRJ4|A0A023PRJ4_VIBCL;tr|A0A0H3QAN5|A0A0H3QAN5_VIBCL;tr|A0A366A8U6|A0A366A8U6_9VIBR;tr|A0A366AFS6|A0A366AFS6_9VIBR;tr|A0A366ATL7|A0A366ATL7_9VIBR;tr|A0A544HKE9|A0A544HKE9_VIBCL;tr|A0A5C9HP19|A0A5C9HP19_VIBCL;tr|A0A5C9QJJ9|A0A5C9QJJ9_VIBCL;tr|A0A655UPC2|A0A655UPC2_VIBCL;tr|A0A655X6B2|A0A655X6B2_VIBCL;tr|A0A6N1S2K6|A0A6N1S2K6_VIBCL;tr|A0A7Z7YG49|A0A7Z7YG49_VIBCL	-	-
55317	VGIVTIPSFQLGSHQTSPIAIQVTEDQDQPAQEELAEVR	0	3.67814	tr|A0A0H3AEQ3|A0A0H3AEQ3_VIBC3;tr|A0A0H3QAU7|A0A0H3QAU7_VIBCL;tr|A0A0K9UVC7|A0A0K9UVC7_VIBCL;tr|A0A366AE92|A0A366AE92_9VIBR;tr|A0A366AQP5|A0A366AQP5_9VIBR;tr|A0A544CII8|A0A544CII8_VIBCL;tr|A0A5C9HNB5|A0A5C9HNB5_VIBCL;tr|A0A5Q6PJB1|A0A5Q6PJB1_VIBCL;tr|A0A655UJK7|A0A655UJK7_VIBCL;tr|A0A655W7S1|A0A655W7S1_VIBCL;tr|A0A655WIX3|A0A655WIX3_VIBCL;tr|A0A6N1S267|A0A6N1S267_VIBCL;tr|A0A7X4T927|A0A7X4T927_VI…	-	-
55229	QVQTQHLVESAYTLLEHYAQQATQGTLTTEQAQNTAK	0	3.67602	tr|A0A0H3AK83|A0A0H3AK83_VIBC3;tr|A0A0H3Q469|A0A0H3Q469_VIBCL;tr|A0A0K9UPJ3|A0A0K9UPJ3_VIBCL;tr|A0A366AEF1|A0A366AEF1_9VIBR;tr|A0A395TT18|A0A395TT18_VIBCL;tr|A0A544BYA9|A0A544BYA9_VIBCL;tr|A0A5C9HQ21|A0A5C9HQ21_VIBCL;tr|A0A5C9QYW0|A0A5C9QYW0_VIBCL;tr|A0A5Q6PIH3|A0A5Q6PIH3_VIBCL;tr|A0A655S0V0|A0A655S0V0_VIBCL;tr|A0A655YJZ3|A0A655YJZ3_VIBCL;tr|A0A6N1S123|A0A6N1S123_VIBCL;tr|A0A7X4PIQ2|A0A7X4PIQ2_VI…	-	-
50387	AEINDSLYGVGFYEGEFTTADNGTK	0	3.67587	tr|A0A5Q6PNB3|A0A5Q6PNB3_VIBCL;tr|U5YT32|U5YT32_VIBCL	-	-
46194	DSCGSTYVNGADMPLGVGQMAR	0	3.6684	sp|Fha|TARGET;tr|A0A023PRF6|A0A023PRF6_VIBCL;tr|A0A023PRG9|A0A023PRG9_VIBCL;tr|A0A023PRJ4|A0A023PRJ4_VIBCL;tr|A0A0H3QAN5|A0A0H3QAN5_VIBCL;tr|A0A366A8U6|A0A366A8U6_9VIBR;tr|A0A366AFS6|A0A366AFS6_9VIBR;tr|A0A366ATL7|A0A366ATL7_9VIBR;tr|A0A395U048|A0A395U048_VIBCL;tr|A0A544HKE9|A0A544HKE9_VIBCL;tr|A0A5B1C1J8|A0A5B1C1J8_VIBCL;tr|A0A5C2B482|A0A5C2B482_VIBCL;tr|A0A5C9HP19|A0A5C9HP19_VIBCL;tr|A0A5C9QJJ9…	-	-
55116	SAYSTMHTSSTSQANHLVTGPILEGLGVDLSDENDMNR	0	3.66104	sp|Fha|TARGET;tr|A0A023PRF6|A0A023PRF6_VIBCL;tr|A0A023PRG9|A0A023PRG9_VIBCL;tr|A0A023PRJ4|A0A023PRJ4_VIBCL;tr|A0A0H3QAN5|A0A0H3QAN5_VIBCL;tr|A0A366A8U6|A0A366A8U6_9VIBR;tr|A0A366AFS6|A0A366AFS6_9VIBR;tr|A0A366ATL7|A0A366ATL7_9VIBR;tr|A0A395U048|A0A395U048_VIBCL;tr|A0A544HKE9|A0A544HKE9_VIBCL;tr|A0A5B1C1J8|A0A5B1C1J8_VIBCL;tr|A0A5C2B482|A0A5C2B482_VIBCL;tr|A0A5C9HP19|A0A5C9HP19_VIBCL;tr|A0A655UPC2…	-	-
48299	GAATTAAQQSPVGYAGYNENLKPR	0	3.66015	tr|A0A0F2TMF9|A0A0F2TMF9_VIBCL;tr|A0A0H3AKD5|A0A0H3AKD5_VIBC3;tr|A0A0H3Q4F3|A0A0H3Q4F3_VIBCL;tr|A0A366A2L4|A0A366A2L4_9VIBR;tr|A0A395THP2|A0A395THP2_VIBCL;tr|A0A544DLF2|A0A544DLF2_VIBCL;tr|A0A5C2AX76|A0A5C2AX76_VIBCL;tr|A0A5C9HP25|A0A5C9HP25_VIBCL;tr|A0A655TAR0|A0A655TAR0_VIBCL;tr|A0A656API8|A0A656API8_VIBCL;tr|A0A6B3LGQ3|A0A6B3LGQ3_VIBCL;tr|A0A7U8WP45|A0A7U8WP45_VIBCL;tr|A0A7X4TBT1|A0A7X4TBT1_VI…	-	-
47917	TYNFDVIDGVNYQIDVTQPAR	0	3.65908	tr|A0A0H3ANN8|A0A0H3ANN8_VIBC3;tr|A0A0H3Q457|A0A0H3Q457_VIBCL;tr|A0A0K9URH1|A0A0K9URH1_VIBCL;tr|A0A0Q0Q9F3|A0A0Q0Q9F3_VIBMT;tr|A0A0Q0TBI8|A0A0Q0TBI8_VIBMT;tr|A0A0X1L3T5|A0A0X1L3T5_VIBCO;tr|A0A366A1K5|A0A366A1K5_9VIBR;tr|A0A366AMA5|A0A366AMA5_9VIBR;tr|A0A366AVL1|A0A366AVL1_9VIBR;tr|A0A395TD86|A0A395TD86_VIBCL;tr|A0A544PK73|A0A544PK73_VIBCL;tr|A0A5C2AY85|A0A5C2AY85_VIBCL;tr|A0A5C9HM66|A0A5C9HM66_VI…	-	-
46459	VYQYTSNPDVSSGDGIAMAWR	0	3.65585	sp|Q9KPA4|NADB_VIBCH;tr|A0A0E4GEP2|A0A0E4GEP2_VIBCL;tr|A0A0Q0JZQ9|A0A0Q0JZQ9_VIBMT;tr|A0A366A5U1|A0A366A5U1_9VIBR;tr|A0A366ACB2|A0A366ACB2_9VIBR;tr|A0A366AY51|A0A366AY51_9VIBR;tr|A0A395TBR7|A0A395TBR7_VIBCL;tr|A0A5C2AY50|A0A5C2AY50_VIBCL;tr|A0A655Q3B8|A0A655Q3B8_VIBCL;tr|A0A656AEK6|A0A656AEK6_VIBCL;tr|A0A6N1RNC6|A0A6N1RNC6_VIBCL	-	-
46080	ATLLLLGMGLDEFSMSGISIPK	0	3.65309	tr|A0A0E3W236|A0A0E3W236_VIBCL;tr|A0A0H3AIK2|A0A0H3AIK2_VIBC3;tr|A0A0Q0VHG0|A0A0Q0VHG0_VIBMT;tr|A0A1R3F6X8|A0A1R3F6X8_9VIBR;tr|A0A1R3FJA0|A0A1R3FJA0_9VIBR;tr|A0A366A3S2|A0A366A3S2_9VIBR;tr|A0A366AFR5|A0A366AFR5_9VIBR;tr|A0A366ARL0|A0A366ARL0_9VIBR;tr|A0A454CN19|A0A454CN19_VIBHA;tr|A0A544PHB0|A0A544PHB0_VIBCL;tr|A0A5C2AUE9|A0A5C2AUE9_VIBCL;tr|A0A5C9L8Y1|A0A5C9L8Y1_VIBCL;tr|A0A655QCN2|A0A655QCN2_VI…	-	-
44270	CVDACPAGALSSEGSDQTGHR	0	3.64182	tr|A0A395TTG7|A0A395TTG7_VIBCL;tr|A0A544CFL2|A0A544CFL2_VIBCL;tr|A0A5C2B0T3|A0A5C2B0T3_VIBCL;tr|A0A5C9QB65|A0A5C9QB65_VIBCL;tr|A0A6B3LM31|A0A6B3LM31_VIBCL;tr|A0A7X4PJF5|A0A7X4PJF5_VIBCL	-	-
46515	LVIQETAAGLGHYLIAQLPDAK	0	3.6295	tr|A0A0H3AF92|A0A0H3AF92_VIBC3;tr|A0A0H3Q1T2|A0A0H3Q1T2_VIBCL;tr|A0A0Q0TC69|A0A0Q0TC69_VIBMT;tr|A0A0Q0VEH4|A0A0Q0VEH4_VIBMT;tr|A0A366A3E1|A0A366A3E1_9VIBR;tr|A0A366AXK1|A0A366AXK1_9VIBR;tr|A0A395TMV1|A0A395TMV1_VIBCL;tr|A0A544C0Y7|A0A544C0Y7_VIBCL;tr|A0A5C2B464|A0A5C2B464_VIBCL;tr|A0A5C9HI81|A0A5C9HI81_VIBCL;tr|A0A6B3LG60|A0A6B3LG60_VIBCL;tr|A0A6N1RPS9|A0A6N1RPS9_VIBCL;tr|A0A7Z7VK14|A0A7Z7VK14_VI…	-	-
53649	MSADNAIHTVIEEQATALESLDDEYLKER	0	3.62579	tr|A0A0E3W236|A0A0E3W236_VIBCL;tr|A0A0H3AIK2|A0A0H3AIK2_VIBC3;tr|A0A0Q0VHG0|A0A0Q0VHG0_VIBMT;tr|A0A366A3S2|A0A366A3S2_9VIBR;tr|A0A366AFR5|A0A366AFR5_9VIBR;tr|A0A366ARL0|A0A366ARL0_9VIBR;tr|A0A544PHB0|A0A544PHB0_VIBCL;tr|A0A5C2AUE9|A0A5C2AUE9_VIBCL;tr|A0A5C9L8Y1|A0A5C9L8Y1_VIBCL;tr|A0A655QCN2|A0A655QCN2_VIBCL;tr|A0A655RKI8|A0A655RKI8_VIBCL;tr|A0A655YYL2|A0A655YYL2_VIBCL;tr|A0A655ZTX0|A0A655ZTX0_VI…	-	-
44977	DYIDGVELNAGELVVLENVR	0	3.62421	tr|A0A067BAZ5|A0A067BAZ5_VIBMT	-	-
37901	LIYSGADAFSVADYHLK	0	3.6229	tr|A0A0H3AEZ7|A0A0H3AEZ7_VIBC3;tr|A0A0H3Q548|A0A0H3Q548_VIBCL;tr|A0A366ACB6|A0A366ACB6_9VIBR;tr|A0A366AS12|A0A366AS12_9VIBR;tr|A0A395TKN9|A0A395TKN9_VIBCL;tr|A0A544AWX9|A0A544AWX9_VIBCL;tr|A0A5C9HS34|A0A5C9HS34_VIBCL;tr|A0A5C9Q975|A0A5C9Q975_VIBCL;tr|A0A5Q6PQB6|A0A5Q6PQB6_VIBCL;tr|A0A655VIN5|A0A655VIN5_VIBCL;tr|A0A655Y785|A0A655Y785_VIBCL;tr|A0A6B3L935|A0A6B3L935_VIBCL;tr|A0A6N1RZX0|A0A6N1RZX0_VI…	-	-
53480	ANLAGLMDGYFHHEAGIEGGQHLNVNVLNR	0	3.62216	tr|A0A067BIP8|A0A067BIP8_VIBMT;tr|A0A086SPX4|A0A086SPX4_VIBCL;tr|A0A0H3AFT9|A0A0H3AFT9_VIBC3;tr|A0A1R3EV28|A0A1R3EV28_9VIBR;tr|A0A1R3FCI5|A0A1R3FCI5_9VIBR;tr|A0A366A848|A0A366A848_9VIBR;tr|A0A366ANW3|A0A366ANW3_9VIBR;tr|A0A366AV42|A0A366AV42_9VIBR;tr|A0A395UGL8|A0A395UGL8_VIBCL;tr|A0A544BLG6|A0A544BLG6_VIBCL;tr|A0A5C9HK80|A0A5C9HK80_VIBCL;tr|A0A5C9SRH4|A0A5C9SRH4_VIBCL;tr|A0A655P5A9|A0A655P5A9_VI…	-	-
45438	DKGEVTPSADNNWSFAPISSK	0	3.61827	tr|A0A0H3ANN8|A0A0H3ANN8_VIBC3;tr|A0A0H3Q457|A0A0H3Q457_VIBCL;tr|A0A0K9URH1|A0A0K9URH1_VIBCL;tr|A0A0X1L3T5|A0A0X1L3T5_VIBCO;tr|A0A366A1K5|A0A366A1K5_9VIBR;tr|A0A366AMA5|A0A366AMA5_9VIBR;tr|A0A366AVL1|A0A366AVL1_9VIBR;tr|A0A395TD86|A0A395TD86_VIBCL;tr|A0A544PK73|A0A544PK73_VIBCL;tr|A0A5C2AY85|A0A5C2AY85_VIBCL;tr|A0A5C9HM66|A0A5C9HM66_VIBCL;tr|A0A5C9QVI6|A0A5C9QVI6_VIBCL;tr|A0A5Q6PMQ3|A0A5Q6PMQ3_VI…	-	-
52627	DIHITDFYFLNTSGTGGGIENLSVGNQK	0	3.61709	sp|A5F137|LAMB_VIBC3;sp|Q56652|LAMB_VIBCH;tr|A0A2K2UG77|A0A2K2UG77_VIBCL;tr|A0A366A1S1|A0A366A1S1_9VIBR;tr|A0A5C2B3W3|A0A5C2B3W3_VIBCL;tr|A0A5C9HGL4|A0A5C9HGL4_VIBCL;tr|A0A655WRM8|A0A655WRM8_VIBCL;tr|A0A655YIW2|A0A655YIW2_VIBCL;tr|A0A6N1RRA8|A0A6N1RRA8_VIBCL;tr|D7HBC4|D7HBC4_VIBCL	-	-
50466	GWLDQGPPANPAHVMEWNGTEFVR	0	3.613	tr|Q06BC3|Q06BC3_VIBCL	-	-
41880	HFEVNAGYVVVAALNELAK	0	3.61224	tr|A0A0E4CB86|A0A0E4CB86_VIBCL;tr|A0A0H3Q0K6|A0A0H3Q0K6_VIBCL;tr|A0A0Q0TAJ6|A0A0Q0TAJ6_VIBMT;tr|A0A0Q0YWZ4|A0A0Q0YWZ4_VIBMT;tr|A0A366A7L3|A0A366A7L3_9VIBR;tr|A0A366AGC5|A0A366AGC5_9VIBR;tr|A0A366AMF1|A0A366AMF1_9VIBR;tr|A0A395TBX2|A0A395TBX2_VIBCL;tr|A0A544AZ91|A0A544AZ91_VIBCL;tr|A0A5C2AYD4|A0A5C2AYD4_VIBCL;tr|A0A5C9HL25|A0A5C9HL25_VIBCL;tr|A0A5C9Q0B9|A0A5C9Q0B9_VIBCL;tr|A0A655P7N2|A0A655P7N2_VI…	-	-
54753	ADNFEDAVAQAVTMVEIGGIGHTSGLYTNQDVNADR	0	3.61112	tr|A0A067BJ37|A0A067BJ37_VIBMT;tr|A0A0E4GKF5|A0A0E4GKF5_VIBCL;tr|A0A1X1LHK5|A0A1X1LHK5_VIBCL;tr|A0A366A814|A0A366A814_9VIBR;tr|A0A366ALJ2|A0A366ALJ2_9VIBR;tr|A0A366ALP7|A0A366ALP7_9VIBR;tr|A0A454CMV5|A0A454CMV5_VIBHA;tr|A0A655PRD6|A0A655PRD6_VIBCL;tr|A0A655YTR1|A0A655YTR1_VIBCL;tr|A0A7U8WRL8|A0A7U8WRL8_VIBCL;tr|Q87MW0|Q87MW0_VIBPA	-	-
53222	FYHEQGYFWVSAPLITASDAEGAGEMFR	0	3.60392	sp|Q87NH5|SYN_VIBPA;sp|Q9KSF9|SYN_VIBCH;tr|A0A067BFH3|A0A067BFH3_VIBMT;tr|A0A0E4CES5|A0A0E4CES5_VIBCL;tr|A0A0H3AGS6|A0A0H3AGS6_VIBC3;tr|A0A366AHN3|A0A366AHN3_9VIBR;tr|A0A655S343|A0A655S343_VIBCL;tr|A0A655WIG3|A0A655WIG3_VIBCL;tr|A0A655WL39|A0A655WL39_VIBCL;tr|A0A655XP75|A0A655XP75_VIBCL;tr|D7H8C6|D7H8C6_VIBCL;tr|K5TZD7|K5TZD7_VIBHA;tr|K5VEX7|K5VEX7_9VIBR	-	-
48410	IGVAIGSGIGGLELIETGHQALIEK	0	3.60151	sp|Q9KQH9|FABF_VIBCH;tr|A0A085Q631|A0A085Q631_VIBCL;tr|A0A366A7Q2|A0A366A7Q2_9VIBR;tr|A0A366AP31|A0A366AP31_9VIBR;tr|A0A395TX80|A0A395TX80_VIBCL;tr|A0A5C2AZL7|A0A5C2AZL7_VIBCL;tr|A0A655NUM1|A0A655NUM1_VIBCL;tr|A0A655PQV6|A0A655PQV6_VIBCL;tr|A0A655Q454|A0A655Q454_VIBCL;tr|A0A656AIB3|A0A656AIB3_VIBCL	-	-
49994	QYEDLSGVTYSDIPLLIQPAPSIK	0	3.59705	sp|A5F987|LPOA_VIBC3;tr|A0A0H3Q5U5|A0A0H3Q5U5_VIBCL;tr|A0A0H4JMC9|A0A0H4JMC9_VIBCL;tr|A0A0X1L367|A0A0X1L367_VIBCO;tr|A0A366A977|A0A366A977_9VIBR;tr|A0A395TSB0|A0A395TSB0_VIBCL;tr|A0A544HPM4|A0A544HPM4_VIBCL;tr|A0A5B1C7D8|A0A5B1C7D8_VIBCL;tr|A0A5C2B2G1|A0A5C2B2G1_VIBCL;tr|A0A655SYM3|A0A655SYM3_VIBCL;tr|A0A655Y0D1|A0A655Y0D1_VIBCL;tr|A0A655Y1B1|A0A655Y1B1_VIBCL;tr|A0A6B3LP68|A0A6B3LP68_VIBCL;tr|A0A…	-	-
45959	DSCGSTYVNGADMPLGVGQMAR	0	3.5956	sp|Fha|TARGET;tr|A0A023PRF6|A0A023PRF6_VIBCL;tr|A0A023PRG9|A0A023PRG9_VIBCL;tr|A0A023PRJ4|A0A023PRJ4_VIBCL;tr|A0A0H3QAN5|A0A0H3QAN5_VIBCL;tr|A0A366A8U6|A0A366A8U6_9VIBR;tr|A0A366AFS6|A0A366AFS6_9VIBR;tr|A0A366ATL7|A0A366ATL7_9VIBR;tr|A0A395U048|A0A395U048_VIBCL;tr|A0A544HKE9|A0A544HKE9_VIBCL;tr|A0A5B1C1J8|A0A5B1C1J8_VIBCL;tr|A0A5C2B482|A0A5C2B482_VIBCL;tr|A0A5C9HP19|A0A5C9HP19_VIBCL;tr|A0A5C9QJJ9…	-	-
53051	KDIHITDFYFLNTSGTGGGIENLSVGNQK	0	3.5932	sp|A5F137|LAMB_VIBC3;sp|Q56652|LAMB_VIBCH;tr|A0A2K2UG77|A0A2K2UG77_VIBCL;tr|A0A366A1S1|A0A366A1S1_9VIBR;tr|A0A5C2B3W3|A0A5C2B3W3_VIBCL;tr|A0A5C9HGL4|A0A5C9HGL4_VIBCL;tr|A0A655WRM8|A0A655WRM8_VIBCL;tr|A0A655YIW2|A0A655YIW2_VIBCL;tr|A0A6N1RRA8|A0A6N1RRA8_VIBCL;tr|D7HBC4|D7HBC4_VIBCL	-	-
55059	IMFEGAQGTLLDIDHGTYPYVTSSNTTAGGVAAGSGFGPR	0	3.59242	sp|A5F534|PURA_VIBC3;sp|C3LRR4|PURA_VIBCM;sp|P40607|PURA_VIBPA;tr|A0A0Q0YXM1|A0A0Q0YXM1_VIBMT;tr|A0A1R3EGN8|A0A1R3EGN8_9VIBR;tr|A0A1R3FT80|A0A1R3FT80_9VIBR;tr|A0A366APV1|A0A366APV1_9VIBR;tr|A0A395TCF5|A0A395TCF5_VIBCL;tr|A0A454CM76|A0A454CM76_VIBHA;tr|A0A5C2AY88|A0A5C2AY88_VIBCL;tr|A0A5Q6PMK7|A0A5Q6PMK7_VIBCL;tr|A0A655ZXM0|A0A655ZXM0_VIBCL;tr|K5VLR2|K5VLR2_9VIBR	-	-
49599	LNQDQFAYEEFTVIDTVIMGHK	0	3.59142	tr|A0A085S1X3|A0A085S1X3_VIBCL;tr|A0A0H3AKP2|A0A0H3AKP2_VIBC3;tr|A0A0H3PZ15|A0A0H3PZ15_VIBCL;tr|A0A0Q0N776|A0A0Q0N776_VIBMT;tr|A0A1R3F4K8|A0A1R3F4K8_9VIBR;tr|A0A1R3FQA1|A0A1R3FQA1_9VIBR;tr|A0A366A6I5|A0A366A6I5_9VIBR;tr|A0A366ASL0|A0A366ASL0_9VIBR;tr|A0A454CP31|A0A454CP31_VIBHA;tr|A0A544JTY6|A0A544JTY6_VIBCL;tr|A0A5B1C2W3|A0A5B1C2W3_VIBCL;tr|A0A655QQ34|A0A655QQ34_VIBCL;tr|A0A655WZS7|A0A655WZS7_VI…	-	-
53703	MSADNAIHTVIEEQATALESLDDEYLKER	0	3.58969	tr|A0A0E3W236|A0A0E3W236_VIBCL;tr|A0A0H3AIK2|A0A0H3AIK2_VIBC3;tr|A0A0Q0VHG0|A0A0Q0VHG0_VIBMT;tr|A0A366A3S2|A0A366A3S2_9VIBR;tr|A0A366AFR5|A0A366AFR5_9VIBR;tr|A0A366ARL0|A0A366ARL0_9VIBR;tr|A0A544PHB0|A0A544PHB0_VIBCL;tr|A0A5C2AUE9|A0A5C2AUE9_VIBCL;tr|A0A5C9L8Y1|A0A5C9L8Y1_VIBCL;tr|A0A655QCN2|A0A655QCN2_VIBCL;tr|A0A655RKI8|A0A655RKI8_VIBCL;tr|A0A655YYL2|A0A655YYL2_VIBCL;tr|A0A655ZTX0|A0A655ZTX0_VI…	-	-
46776	YAQAIDYANKAVAISESASLPR	0	3.58966	tr|A0A366AHQ7|A0A366AHQ7_9VIBR;tr|A0A5C9QT63|A0A5C9QT63_VIBCL;tr|A0A7X4PFF0|A0A7X4PFF0_VIBCL	-	-
54320	TAFHQVTVSTEQLITDKDNLTTLIDNTYAMR	0	3.58902	tr|A0A0H3ADB6|A0A0H3ADB6_VIBC3;tr|A0A0K9UV73|A0A0K9UV73_VIBCL;tr|A0A0Q0TMR9|A0A0Q0TMR9_VIBMT;tr|A0A366AJ33|A0A366AJ33_9VIBR;tr|A0A543Y922|A0A543Y922_VIBCL;tr|A0A5C9QXL6|A0A5C9QXL6_VIBCL;tr|A0A5Q6PJ07|A0A5Q6PJ07_VIBCL;tr|A0A655US95|A0A655US95_VIBCL;tr|A0A655VAG9|A0A655VAG9_VIBCL;tr|A0A655X676|A0A655X676_VIBCL;tr|A0A655ZCS1|A0A655ZCS1_VIBCL;tr|A0A6B3LHT1|A0A6B3LHT1_VIBCL;tr|A0A7X4PEN6|A0A7X4PEN6_VI…	-	-
50824	DAGVTGEQIGYVNAHGTSTPAGDVAEVK	0	3.58891	sp|Q9KQH9|FABF_VIBCH;tr|A0A085Q631|A0A085Q631_VIBCL;tr|A0A0Q0MEZ5|A0A0Q0MEZ5_VIBMT;tr|A0A0Q0NBU5|A0A0Q0NBU5_VIBMT;tr|A0A366A7Q2|A0A366A7Q2_9VIBR;tr|A0A366AP31|A0A366AP31_9VIBR;tr|A0A395TX80|A0A395TX80_VIBCL;tr|A0A5C2AZL7|A0A5C2AZL7_VIBCL;tr|A0A655NUM1|A0A655NUM1_VIBCL;tr|A0A655Q454|A0A655Q454_VIBCL;tr|A0A655YSM3|A0A655YSM3_VIBCL;tr|A0A655ZJ93|A0A655ZJ93_VIBCL;tr|A0A656AIB3|A0A656AIB3_VIBCL	-	-
48627	QSCAVPLALHCHATTGLSTATAVK	0	3.58615	tr|A0A0H3AJ52|A0A0H3AJ52_VIBC3;tr|A0A0K9UIQ2|A0A0K9UIQ2_VIBCL;tr|A0A0Q0NBL3|A0A0Q0NBL3_VIBMT;tr|A0A0Q0PWS8|A0A0Q0PWS8_VIBMT;tr|A0A366A9F1|A0A366A9F1_9VIBR;tr|A0A366AKP8|A0A366AKP8_9VIBR;tr|A0A366ARP8|A0A366ARP8_9VIBR;tr|A0A395TWE8|A0A395TWE8_VIBCL;tr|A0A544CC05|A0A544CC05_VIBCL;tr|A0A5C9HLT5|A0A5C9HLT5_VIBCL;tr|A0A5C9Q3L0|A0A5C9Q3L0_VIBCL;tr|A0A5Q6PN81|A0A5Q6PN81_VIBCL;tr|A0A655Q909|A0A655Q909_VI…	-	-
35335	LMSNFFAQTEALAFGK	0	3.58468	sp|A5F3J3|G6PI_VIBC3;sp|C3LRA6|G6PI_VIBCM;sp|Q87L81|G6PI_VIBPA;tr|A0A0N8VAB5|A0A0N8VAB5_VIBMT;tr|A0A1R3FBX9|A0A1R3FBX9_9VIBR;tr|A0A1R3FSW6|A0A1R3FSW6_9VIBR;tr|A0A2R8EEX3|A0A2R8EEX3_VIBCL;tr|A0A365ZZJ1|A0A365ZZJ1_9VIBR;tr|A0A366AAT1|A0A366AAT1_9VIBR;tr|A0A366AT16|A0A366AT16_9VIBR;tr|A0A395TGM3|A0A395TGM3_VIBCL;tr|A0A3M8JYL6|A0A3M8JYL6_VIBCL;tr|A0A454CZT0|A0A454CZT0_VIBHA;tr|A0A5C2AW56|A0A5C2AW56_V…	-	-
53165	ATAQAHAHEFIIGLTDPHGNSGYDAQVGER	0	3.58378	tr|A0A366AV69|A0A366AV69_9VIBR	-	-
54616	FGINAPEADLSEWEQVIYEEANPTGEVTIGMVGK	0	3.58241	sp|A5F5I4|PYRG_VIBC3;tr|A0A0Q0VD86|A0A0Q0VD86_VIBMT;tr|A0A366A5E7|A0A366A5E7_9VIBR;tr|A0A366ACL1|A0A366ACL1_9VIBR;tr|A0A5C2AYC6|A0A5C2AYC6_VIBCL;tr|A0A655QWH7|A0A655QWH7_VIBCL;tr|A0A656A667|A0A656A667_VIBCL;tr|C1J9B2|C1J9B2_VIBCL;tr|D7HEL6|D7HEL6_VIBCL;tr|K5VBY3|K5VBY3_9VIBR;tr|Q30JH8|Q30JH8_VIBCL	-	-
54913	QLIEEELGAPLETWFDDFDIKPLASASIAQVHTAK	0	3.5662	sp|A5F4G3|UBIB_VIBC3;sp|C3LPS7|UBIB_VIBCM;tr|A0A0Q0TPI4|A0A0Q0TPI4_VIBMT;tr|A0A366A8Q6|A0A366A8Q6_9VIBR;tr|A0A366ALM0|A0A366ALM0_9VIBR;tr|A0A655Y1C0|A0A655Y1C0_VIBCL;tr|A0A655YB16|A0A655YB16_VIBCL;tr|A0A655ZG58|A0A655ZG58_VIBCL;tr|A0A655ZLL5|A0A655ZLL5_VIBCL;tr|D7HGV7|D7HGV7_VIBCL	-	-
34759	AQALDALSSMANIAGYR	0	3.56295	tr|A0A060IMZ4|A0A060IMZ4_VIBCL;tr|A0A060ITF6|A0A060ITF6_VIBCL;tr|A0A060IUI4|A0A060IUI4_VIBCL;tr|A0A085RR17|A0A085RR17_VIBCL;tr|A0A0H3ACV1|A0A0H3ACV1_VIBC3;tr|A0A0Q0NHZ0|A0A0Q0NHZ0_VIBMT;tr|A0A1R3ESJ7|A0A1R3ESJ7_9VIBR;tr|A0A1R3FMV4|A0A1R3FMV4_9VIBR;tr|A0A366AJG5|A0A366AJG5_9VIBR;tr|A0A366AY25|A0A366AY25_9VIBR;tr|A0A454D2Z8|A0A454D2Z8_VIBHA;tr|A0A5C2B3I4|A0A5C2B3I4_VIBCL;tr|A0A5C9HFH2|A0A5C9HFH2_VI…	-	-
41496	LYAELTAAGIEVLFDDRK	0	3.56147	sp|A5F340|SYP_VIBC3;tr|A0A085T3S3|A0A085T3S3_VIBCL;tr|A0A0Q0PX77|A0A0Q0PX77_VIBMT;tr|A0A0Q0TIR7|A0A0Q0TIR7_VIBMT;tr|A0A366A5J4|A0A366A5J4_9VIBR;tr|A0A366ABN6|A0A366ABN6_9VIBR;tr|A0A366ARN6|A0A366ARN6_9VIBR;tr|A0A544C260|A0A544C260_VIBCL;tr|A0A5C2AV57|A0A5C2AV57_VIBCL;tr|A0A5C9QRB2|A0A5C9QRB2_VIBCL;tr|A0A655WLY9|A0A655WLY9_VIBCL;tr|A0A656AKI1|A0A656AKI1_VIBCL;tr|A0A6B3LPL8|A0A6B3LPL8_VIBCL;tr|A0A6…	-	-
40376	QDLGQIDLVVYSLASPVR	0	3.56112	sp|Q9KRA3|FABV1_VIBCH;tr|A0A0H3AN25|A0A0H3AN25_VIBC3;tr|A0A0H3Q6Q4|A0A0H3Q6Q4_VIBCL;tr|A0A0Q0N2Z1|A0A0Q0N2Z1_VIBMT;tr|A0A366A9R9|A0A366A9R9_9VIBR;tr|A0A5B1C5L0|A0A5B1C5L0_VIBCL;tr|A0A5C2B002|A0A5C2B002_VIBCL;tr|A0A5C9Q2K7|A0A5C9Q2K7_VIBCL;tr|A0A655PGM2|A0A655PGM2_VIBCL;tr|A0A655SF22|A0A655SF22_VIBCL;tr|A0A655XBT5|A0A655XBT5_VIBCL;tr|A0A7Z8DUY8|A0A7Z8DUY8_VIBCL	-	-
53970	APVVKPYSEVEQAIKQELIDQQALDSFYAK	0	3.56099	tr|A0A0H3AK07|A0A0H3AK07_VIBC3;tr|A0A366A7X5|A0A366A7X5_9VIBR;tr|A0A395U1X6|A0A395U1X6_VIBCL;tr|A0A544EZ89|A0A544EZ89_VIBCL;tr|A0A5C9HM20|A0A5C9HM20_VIBCL;tr|A0A655NVQ7|A0A655NVQ7_VIBCL;tr|A0A655T614|A0A655T614_VIBCL;tr|A0A655WQ10|A0A655WQ10_VIBCL;tr|A0A655YZB2|A0A655YZB2_VIBCL;tr|A0A655Z8M8|A0A655Z8M8_VIBCL;tr|A0A6N1RKU3|A0A6N1RKU3_VIBCL;tr|D7H9Y2|D7H9Y2_VIBCL	-	-
50807	IIMDIVVNHTSTEHAWFQSALGDR	0	3.55828	tr|A0A0H3AI96|A0A0H3AI96_VIBC3;tr|A0A0Q0JT01|A0A0Q0JT01_VIBMT;tr|A0A0Q0PWC9|A0A0Q0PWC9_VIBMT;tr|A0A366A5P0|A0A366A5P0_9VIBR;tr|A0A366AUE4|A0A366AUE4_9VIBR;tr|A0A395TQU6|A0A395TQU6_VIBCL;tr|A0A544C286|A0A544C286_VIBCL;tr|A0A5C2AV40|A0A5C2AV40_VIBCL;tr|A0A5C9HKH9|A0A5C9HKH9_VIBCL;tr|A0A5Q6PHE9|A0A5Q6PHE9_VIBCL;tr|A0A655S5L0|A0A655S5L0_VIBCL;tr|A0A655Z6T2|A0A655Z6T2_VIBCL;tr|A0A655ZCZ7|A0A655ZCZ7_VI…	-	-
42479	MKGEQQALELGNQLVTALK	0	3.5581	tr|A0A0H3AK07|A0A0H3AK07_VIBC3;tr|A0A366A7X5|A0A366A7X5_9VIBR;tr|A0A366AF30|A0A366AF30_9VIBR;tr|A0A366ANH7|A0A366ANH7_9VIBR;tr|A0A395U1X6|A0A395U1X6_VIBCL;tr|A0A5C2AZX5|A0A5C2AZX5_VIBCL;tr|A0A5C9Q1S4|A0A5C9Q1S4_VIBCL;tr|A0A655NVQ7|A0A655NVQ7_VIBCL;tr|A0A655T614|A0A655T614_VIBCL;tr|A0A655WQ10|A0A655WQ10_VIBCL;tr|A0A655YZB2|A0A655YZB2_VIBCL;tr|A0A655Z8M8|A0A655Z8M8_VIBCL;tr|A0A6N1RKU3|A0A6N1RKU3_VI…	-	-
47731	DGISYTFSIVPNALGKDENSQR	0	3.5538	tr|A0A086SPX4|A0A086SPX4_VIBCL;tr|A0A0H3AFT9|A0A0H3AFT9_VIBC3;tr|A0A366ANW3|A0A366ANW3_9VIBR;tr|A0A366AV42|A0A366AV42_9VIBR;tr|A0A395UGL8|A0A395UGL8_VIBCL;tr|A0A544BLG6|A0A544BLG6_VIBCL;tr|A0A5C9HK80|A0A5C9HK80_VIBCL;tr|A0A5C9SRH4|A0A5C9SRH4_VIBCL;tr|A0A655P5A9|A0A655P5A9_VIBCL;tr|A0A655PJH6|A0A655PJH6_VIBCL;tr|A0A655XFA1|A0A655XFA1_VIBCL;tr|A0A655XFN8|A0A655XFN8_VIBCL;tr|A0A656B135|A0A656B135_VI…	-	-
49442	LALDMLNEEFEQQLLENTVEAK	0	3.54991	tr|A0A085TEY4|A0A085TEY4_VIBCL;tr|A0A0H3Q690|A0A0H3Q690_VIBCL;tr|A0A366A3F5|A0A366A3F5_9VIBR;tr|A0A366AJI9|A0A366AJI9_9VIBR;tr|A0A366AJQ1|A0A366AJQ1_9VIBR;tr|A0A395TWX3|A0A395TWX3_VIBCL;tr|A0A544CEW0|A0A544CEW0_VIBCL;tr|A0A5B1C1I7|A0A5B1C1I7_VIBCL;tr|A0A5C2B4Y1|A0A5C2B4Y1_VIBCL;tr|A0A5C9HJ36|A0A5C9HJ36_VIBCL;tr|A0A5C9QIR6|A0A5C9QIR6_VIBCL;tr|A0A655PUG9|A0A655PUG9_VIBCL;tr|A0A655SJ88|A0A655SJ88_VI…	-	-
47135	YFTPSAQWIVQQLWPETLR	0	3.54964	tr|A0A0H3AMW1|A0A0H3AMW1_VIBC3;tr|A0A0Q0JSF4|A0A0Q0JSF4_VIBMT;tr|A0A0Q0Q5N6|A0A0Q0Q5N6_VIBMT;tr|A0A366A6M4|A0A366A6M4_9VIBR;tr|A0A366AN36|A0A366AN36_9VIBR;tr|A0A395U1K7|A0A395U1K7_VIBCL;tr|A0A544C9Q9|A0A544C9Q9_VIBCL;tr|A0A5C2AXK6|A0A5C2AXK6_VIBCL;tr|A0A5C9HNC8|A0A5C9HNC8_VIBCL;tr|A0A5C9YLW5|A0A5C9YLW5_VIBCL;tr|A0A5Q6PLD6|A0A5Q6PLD6_VIBCL;tr|A0A655QDL4|A0A655QDL4_VIBCL;tr|A0A655U263|A0A655U263_VI…	-	-
42422	ADIDYATSSAHTTYGVIGVK	0	3.54879	sp|A5F543|RS3_VIBC3;tr|A0A067BGC7|A0A067BGC7_VIBMT;tr|A0A366APW0|A0A366APW0_9VIBR;tr|A0A7U8WMN3|A0A7U8WMN3_VIBCL	-	-
45301	GFYPAGEGAGYAGGILSAGIDGIK	0	3.5485	tr|A0A0H3AHL5|A0A0H3AHL5_VIBC3;tr|A0A0Q0VE01|A0A0Q0VE01_VIBMT;tr|A0A1R3FF04|A0A1R3FF04_9VIBR;tr|A0A366A819|A0A366A819_9VIBR;tr|A0A366AFJ4|A0A366AFJ4_9VIBR;tr|A0A366AJC8|A0A366AJC8_9VIBR;tr|A0A395U1J4|A0A395U1J4_VIBCL;tr|A0A544C206|A0A544C206_VIBCL;tr|A0A5C2AVD9|A0A5C2AVD9_VIBCL;tr|A0A5C9HJX5|A0A5C9HJX5_VIBCL;tr|A0A5Q6PG50|A0A5Q6PG50_VIBCL;tr|A0A655R380|A0A655R380_VIBCL;tr|A0A655V3I1|A0A655V3I1_VI…	-	-
53628	QAHAMEFIENMPQGLDTVIGENGTSLSGGQR	0	3.54801	sp|Q9KQW9|MSBA_VIBCH;tr|A0A067BJS1|A0A067BJS1_VIBMT;tr|A0A0E3W1Y9|A0A0E3W1Y9_VIBCL;tr|A0A366A8J7|A0A366A8J7_9VIBR;tr|A0A366AR26|A0A366AR26_9VIBR;tr|A0A366ATS4|A0A366ATS4_9VIBR;tr|A0A5C2B018|A0A5C2B018_VIBCL;tr|A0A5C9HMF3|A0A5C9HMF3_VIBCL;tr|A0A655UYW7|A0A655UYW7_VIBCL;tr|A0A655WP73|A0A655WP73_VIBCL;tr|A0A655XFN2|A0A655XFN2_VIBCL;tr|A0A656A3Y9|A0A656A3Y9_VIBCL	-	-
49479	AAPKPTVATTTQGAEAVAAPLAGTIFK	0	3.54401	tr|A0A366AKP8|A0A366AKP8_9VIBR;tr|A0A5C9HLT5|A0A5C9HLT5_VIBCL;tr|A0A5Q6PN81|A0A5Q6PN81_VIBCL;tr|D7HDP8|D7HDP8_VIBCL	-	-
53281	QLAQTHDVLVTLEENAIAGGAGAGVIEFLMK	0	3.53915	sp|A5F331|DXS_VIBC3;tr|A0A395TN20|A0A395TN20_VIBCL;tr|A0A544C270|A0A544C270_VIBCL;tr|A0A5C2AUZ9|A0A5C2AUZ9_VIBCL;tr|A0A5C9HKJ8|A0A5C9HKJ8_VIBCL;tr|A0A655S5U5|A0A655S5U5_VIBCL;tr|A0A655Z5D3|A0A655Z5D3_VIBCL;tr|A0A655ZC53|A0A655ZC53_VIBCL;tr|A0A656AJP8|A0A656AJP8_VIBCL;tr|A0A656AKR8|A0A656AKR8_VIBCL;tr|A0A6B3LHN8|A0A6B3LHN8_VIBCL;tr|A0A6N1RWZ4|A0A6N1RWZ4_VIBCL;tr|A0A7Z7VMI8|A0A7Z7VMI8_VIBCL;tr|D7HF…	-	-
49644	TDLDKLVIDMETNGTLEPEEAIR	0	3.53746	sp|A5F572|RPOA_VIBC3;sp|Q87SZ0|RPOA_VIBPA;tr|A0A0Q0JS84|A0A0Q0JS84_VIBMT;tr|A0A1R3F8I7|A0A1R3F8I7_9VIBR;tr|A0A1R3FS03|A0A1R3FS03_9VIBR;tr|A0A5C9HP70|A0A5C9HP70_VIBCL;tr|A0A655SM98|A0A655SM98_VIBCL;tr|A0A656AGN7|A0A656AGN7_VIBCL;tr|A0A7U8ZPN9|A0A7U8ZPN9_VIBCL;tr|A7L2V8|A7L2V8_VIBCL;tr|B2BRB8|B2BRB8_VIBCL;tr|B2BRC0|B2BRC0_VIBCL;tr|B2BRC4|B2BRC4_VIBCL;tr|B2BRC6|B2BRC6_VIBCL;tr|B2BRD0|B2BRD0_VIBMI;tr…	-	-
42695	HANPCGVALGDDLLQAYNR	0	3.5351	sp|A5F3U8|PUR9_VIBC3;sp|C3LQN2|PUR9_VIBCM;tr|A0A0Q0JPB5|A0A0Q0JPB5_VIBMT;tr|A0A0Q0THQ9|A0A0Q0THQ9_VIBMT;tr|A0A366A1H0|A0A366A1H0_9VIBR;tr|A0A366AEM2|A0A366AEM2_9VIBR;tr|A0A366AQD8|A0A366AQD8_9VIBR;tr|A0A395TTE2|A0A395TTE2_VIBCL;tr|A0A544BYD5|A0A544BYD5_VIBCL;tr|A0A5C2AX03|A0A5C2AX03_VIBCL;tr|A0A5Q6PHW8|A0A5Q6PHW8_VIBCL;tr|A0A655RV45|A0A655RV45_VIBCL;tr|A0A655VKJ5|A0A655VKJ5_VIBCL;tr|A0A655W958|A0…	-	-
53887	HFALVSQNVHLFNDTIANNIAYAAEGEYTR	0	3.53368	sp|Q9KQW9|MSBA_VIBCH;tr|A0A0E3W1Y9|A0A0E3W1Y9_VIBCL;tr|A0A366A8J7|A0A366A8J7_9VIBR;tr|A0A366AR26|A0A366AR26_9VIBR;tr|A0A366ATS4|A0A366ATS4_9VIBR;tr|A0A5C2B018|A0A5C2B018_VIBCL;tr|A0A5C9HMF3|A0A5C9HMF3_VIBCL;tr|A0A655UYW7|A0A655UYW7_VIBCL;tr|A0A655WP73|A0A655WP73_VIBCL;tr|A0A655XFN2|A0A655XFN2_VIBCL;tr|A0A656A3Y9|A0A656A3Y9_VIBCL	-	-
48085	YQGVVGLEGDTLAQVLEGYFER	0	3.52979	sp|Q9KNK2|HSLO_VIBCH;tr|A0A0H3AI08|A0A0H3AI08_VIBC3;tr|A0A366ATF1|A0A366ATF1_9VIBR;tr|A0A395TIU7|A0A395TIU7_VIBCL;tr|A0A5C9MHW1|A0A5C9MHW1_VIBCL;tr|A0A5Q6PL77|A0A5Q6PL77_VIBCL;tr|A0A6B3LF00|A0A6B3LF00_VIBCL;tr|A0A6N1RXE6|A0A6N1RXE6_VIBCL;tr|A0A7X4PI72|A0A7X4PI72_VIBCL;tr|A0A7Z7Y9N1|A0A7Z7Y9N1_VIBCL;tr|D7HG17|D7HG17_VIBCL	-	-
38901	TQASTNEIEQIIAQLQK	0	3.52839	tr|A0A0H3AK83|A0A0H3AK83_VIBC3;tr|A0A0H3Q469|A0A0H3Q469_VIBCL;tr|A0A0K9UPJ3|A0A0K9UPJ3_VIBCL;tr|A0A366AEF1|A0A366AEF1_9VIBR;tr|A0A366AMK4|A0A366AMK4_9VIBR;tr|A0A395TT18|A0A395TT18_VIBCL;tr|A0A544BYA9|A0A544BYA9_VIBCL;tr|A0A5C9HQ21|A0A5C9HQ21_VIBCL;tr|A0A5C9QYW0|A0A5C9QYW0_VIBCL;tr|A0A5Q6PIH3|A0A5Q6PIH3_VIBCL;tr|A0A655S0V0|A0A655S0V0_VIBCL;tr|A0A655WI64|A0A655WI64_VIBCL;tr|A0A6N1S123|A0A6N1S123_VI…	-	-
55144	SAYSTMHTSSTSQANHLVTGPILEGLGVDLSDENDMNR	0	3.52806	sp|Fha|TARGET;tr|A0A023PRF6|A0A023PRF6_VIBCL;tr|A0A023PRG9|A0A023PRG9_VIBCL;tr|A0A023PRJ4|A0A023PRJ4_VIBCL;tr|A0A0H3QAN5|A0A0H3QAN5_VIBCL;tr|A0A366A8U6|A0A366A8U6_9VIBR;tr|A0A366AFS6|A0A366AFS6_9VIBR;tr|A0A366ATL7|A0A366ATL7_9VIBR;tr|A0A395U048|A0A395U048_VIBCL;tr|A0A544HKE9|A0A544HKE9_VIBCL;tr|A0A5B1C1J8|A0A5B1C1J8_VIBCL;tr|A0A5C2B482|A0A5C2B482_VIBCL;tr|A0A5C9HP19|A0A5C9HP19_VIBCL;tr|A0A655UPC2…	-	-
47257	AIVIVSNFANTLEQIVANTQVK	0	3.52301	tr|A0A085QFF9|A0A085QFF9_VIBCL;tr|A0A0N8VDC4|A0A0N8VDC4_VIBMT;tr|A0A0Q0PU11|A0A0Q0PU11_VIBMT;tr|A0A366A859|A0A366A859_9VIBR;tr|A0A366ANG0|A0A366ANG0_9VIBR;tr|A0A5C2AZP2|A0A5C2AZP2_VIBCL;tr|A0A655UTH4|A0A655UTH4_VIBCL;tr|A0A655V3T7|A0A655V3T7_VIBCL;tr|A0A655ZLT4|A0A655ZLT4_VIBCL;tr|A0A7U8WRP2|A0A7U8WRP2_VIBCL	-	-
38671	ITGIDSPAEAHNLALLLR	0	3.51639	tr|A0A067B9C5|A0A067B9C5_VIBMT;tr|A0A0H3ANC7|A0A0H3ANC7_VIBC3;tr|A0A0H3PWF2|A0A0H3PWF2_VIBCL;tr|A0A366A7X0|A0A366A7X0_9VIBR;tr|A0A366AF87|A0A366AF87_9VIBR;tr|A0A366AT13|A0A366AT13_9VIBR;tr|A0A395U2X7|A0A395U2X7_VIBCL;tr|A0A5C2AVC8|A0A5C2AVC8_VIBCL;tr|A0A5C9HI96|A0A5C9HI96_VIBCL;tr|A0A5C9QRA5|A0A5C9QRA5_VIBCL;tr|A0A655QXE6|A0A655QXE6_VIBCL;tr|A0A655UZ31|A0A655UZ31_VIBCL;tr|A0A655WUZ3|A0A655WUZ3_VI…	-	-
48265	TPENMAAFDEVKHDLGYGLLLK	0	3.51628	tr|A0A085TD12|A0A085TD12_VIBCL;tr|A0A0H3AIZ2|A0A0H3AIZ2_VIBC3;tr|A0A0K9V1E3|A0A0K9V1E3_VIBCL;tr|A0A2A1YYQ3|A0A2A1YYQ3_VIBCL;tr|A0A366AQN7|A0A366AQN7_9VIBR;tr|A0A366AWU1|A0A366AWU1_9VIBR;tr|A0A543Y061|A0A543Y061_VIBCL;tr|A0A5C9Q4B8|A0A5C9Q4B8_VIBCL;tr|A0A655WKN0|A0A655WKN0_VIBCL;tr|A0A656AAC6|A0A656AAC6_VIBCL	-	-
52079	ANDVMYSFLSLVQDDPTVQIVNLAQK	0	3.51478	tr|A0A0H3ANN8|A0A0H3ANN8_VIBC3;tr|A0A0H3Q457|A0A0H3Q457_VIBCL;tr|A0A0K9URH1|A0A0K9URH1_VIBCL;tr|A0A0Q0Q9F3|A0A0Q0Q9F3_VIBMT;tr|A0A0Q0TBI8|A0A0Q0TBI8_VIBMT;tr|A0A0X1L3T5|A0A0X1L3T5_VIBCO;tr|A0A366A1K5|A0A366A1K5_9VIBR;tr|A0A366AMA5|A0A366AMA5_9VIBR;tr|A0A366AVL1|A0A366AVL1_9VIBR;tr|A0A395TD86|A0A395TD86_VIBCL;tr|A0A544PK73|A0A544PK73_VIBCL;tr|A0A5C2AY85|A0A5C2AY85_VIBCL;tr|A0A5C9HM66|A0A5C9HM66_VI…	-	-
51174	SDDEVGQLASNFNTFVSNMHTMVLK	0	3.51464	tr|A0A0H3AI12|A0A0H3AI12_VIBC3;tr|A0A0H3PXZ9|A0A0H3PXZ9_VIBCL;tr|A0A0K9V0R4|A0A0K9V0R4_VIBCL;tr|A0A366A246|A0A366A246_9VIBR;tr|A0A366AHJ6|A0A366AHJ6_9VIBR;tr|A0A366AX31|A0A366AX31_9VIBR;tr|A0A395UF46|A0A395UF46_VIBCL;tr|A0A544CHE3|A0A544CHE3_VIBCL;tr|A0A5C2B0X4|A0A5C2B0X4_VIBCL;tr|A0A5C9HIR9|A0A5C9HIR9_VIBCL;tr|A0A5Q6PLT1|A0A5Q6PLT1_VIBCL;tr|A0A655P233|A0A655P233_VIBCL;tr|A0A6B3LE80|A0A6B3LE80_VI…	-	-
44544	LQTEQGEVLEGYLQSQIVR	0	3.51268	tr|A0A023PTD2|A0A023PTD2_VIBCL;tr|A0A0H3ADJ1|A0A0H3ADJ1_VIBC3;tr|A0A0H3Q2Z5|A0A0H3Q2Z5_VIBCL;tr|A0A0N8UFE9|A0A0N8UFE9_VIBMT;tr|A0A366A1E9|A0A366A1E9_9VIBR;tr|A0A366AH05|A0A366AH05_9VIBR;tr|A0A366AMF9|A0A366AMF9_9VIBR;tr|A0A395TIG5|A0A395TIG5_VIBCL;tr|A0A544I208|A0A544I208_VIBCL;tr|A0A5C2B3Z3|A0A5C2B3Z3_VIBCL;tr|A0A5C9HGV8|A0A5C9HGV8_VIBCL;tr|A0A655NTW3|A0A655NTW3_VIBCL;tr|A0A655Y969|A0A655Y969_VI…	-	-
48536	FSYHLNWGAQPEANPQAITVSR	0	3.51193	sp|A5F1Q1|OPGG_VIBC3;tr|A0A0H3Q1G0|A0A0H3Q1G0_VIBCL;tr|A0A0K9UX21|A0A0K9UX21_VIBCL;tr|A0A395TVU3|A0A395TVU3_VIBCL;tr|A0A5Q6PKW3|A0A5Q6PKW3_VIBCL;tr|A0A655P2L9|A0A655P2L9_VIBCL;tr|A0A655U989|A0A655U989_VIBCL;tr|A0A655UKH1|A0A655UKH1_VIBCL;tr|A0A655X0X0|A0A655X0X0_VIBCL;tr|A0A655ZEJ5|A0A655ZEJ5_VIBCL;tr|A0A655ZNA2|A0A655ZNA2_VIBCL;tr|A0A7Z7YHG0|A0A7Z7YHG0_VIBCL	-	-
48346	FNMPIITFIDTAGAYPGVGAEER	0	3.51024	sp|A5F624|ACCA_VIBC3;sp|Q87MF3|ACCA_VIBPA;tr|A0A067B925|A0A067B925_VIBMT;tr|A0A1R3FAW3|A0A1R3FAW3_9VIBR;tr|A0A1R3FDC8|A0A1R3FDC8_9VIBR;tr|A0A366A774|A0A366A774_9VIBR;tr|A0A366AIE5|A0A366AIE5_9VIBR;tr|A0A366AQI0|A0A366AQI0_9VIBR;tr|A0A395U549|A0A395U549_VIBCL;tr|A0A655RLZ4|A0A655RLZ4_VIBCL;tr|A0A655WC41|A0A655WC41_VIBCL;tr|A0A6B3LIE1|A0A6B3LIE1_VIBCL;tr|A0A6N1S4S8|A0A6N1S4S8_VIBCL;tr|A0A7I6JS41|A0…	-	-
44160	NHDYLQGQIGNPTGEDAPNK	0	3.50618	tr|A0A085Q0C7|A0A085Q0C7_VIBCL;tr|A0A0Q0TZN0|A0A0Q0TZN0_VIBMT;tr|A0A366A994|A0A366A994_9VIBR;tr|A0A395TXV7|A0A395TXV7_VIBCL;tr|A0A655T1E8|A0A655T1E8_VIBCL;tr|A0A655W5P1|A0A655W5P1_VIBCL;tr|A0A655X830|A0A655X830_VIBCL;tr|A0A7U8WLN4|A0A7U8WLN4_VIBCL	-	-
47021	NHLSASGFESVEFLAPFPDYK	0	3.50594	tr|Q06BC2|Q06BC2_VIBCL	-	-
39158	YKDTIAQIDDTIYPLR	0	3.50462	tr|A0A0H3AE30|A0A0H3AE30_VIBC3;tr|A0A0H3QA14|A0A0H3QA14_VIBCL;tr|A0A0K9UVZ2|A0A0K9UVZ2_VIBCL;tr|A0A544GRS3|A0A544GRS3_VIBCL;tr|A0A5C9HGG0|A0A5C9HGG0_VIBCL;tr|A0A5Q6PNC5|A0A5Q6PNC5_VIBCL;tr|A0A655YZ89|A0A655YZ89_VIBCL;tr|A0A6B3L8D0|A0A6B3L8D0_VIBCL;tr|A0A7U8ZND0|A0A7U8ZND0_VIBCL;tr|A0A7Z7YCA0|A0A7Z7YCA0_VIBCL;tr|D7HBH6|D7HBH6_VIBCL;tr|O87054|O87054_VIBCL	-	-
48145	NYTPYEGDESFLVSEGTEATNK	0	3.50371	tr|A0A067BIP8|A0A067BIP8_VIBMT;tr|A0A086SPX4|A0A086SPX4_VIBCL;tr|A0A0H3AFT9|A0A0H3AFT9_VIBC3;tr|A0A1R3EV28|A0A1R3EV28_9VIBR;tr|A0A1R3FCI5|A0A1R3FCI5_9VIBR;tr|A0A366A848|A0A366A848_9VIBR;tr|A0A366ANW3|A0A366ANW3_9VIBR;tr|A0A366AV42|A0A366AV42_9VIBR;tr|A0A395UGL8|A0A395UGL8_VIBCL;tr|A0A454D2H6|A0A454D2H6_VIBHA;tr|A0A544BLG6|A0A544BLG6_VIBCL;tr|A0A5C9HK80|A0A5C9HK80_VIBCL;tr|A0A5C9SRH4|A0A5C9SRH4_VI…	-	-
53379	HELPTNTDPLQALDNLMGAAGSSTSLLDDPK	0	3.50203	sp|Fha|TARGET;tr|A0A023PRJ4|A0A023PRJ4_VIBCL;tr|A0A0H3QAN5|A0A0H3QAN5_VIBCL;tr|A0A544HKE9|A0A544HKE9_VIBCL;tr|A0A655UPC2|A0A655UPC2_VIBCL;tr|A0A655X6B2|A0A655X6B2_VIBCL;tr|A0A7Z7YG49|A0A7Z7YG49_VIBCL	-	-
44437	IANEISNLQGDNDDQNVGIR	0	3.50089	tr|A0A366ADN7|A0A366ADN7_9VIBR;tr|A0A655VC99|A0A655VC99_VIBCL	-	-
47871	IVAQPTTLTGSIGIFSVITTFEK	0	3.49868	tr|A0A0H3AH00|A0A0H3AH00_VIBC3;tr|A0A0Q0YVX9|A0A0Q0YVX9_VIBMT;tr|A0A2R8EAP6|A0A2R8EAP6_VIBCL;tr|A0A366AAC1|A0A366AAC1_9VIBR;tr|A0A366APJ7|A0A366APJ7_9VIBR;tr|A0A366ATX5|A0A366ATX5_9VIBR;tr|A0A395TE33|A0A395TE33_VIBCL;tr|A0A454D1H6|A0A454D1H6_VIBHA;tr|A0A544J779|A0A544J779_VIBCL;tr|A0A5B1BZP8|A0A5B1BZP8_VIBCL;tr|A0A5C9HKW5|A0A5C9HKW5_VIBCL;tr|A0A655NUH3|A0A655NUH3_VIBCL;tr|A0A655T7V8|A0A655T7V8_VI…	-	-
50299	GEEVSRPMDDVLFEIAQLAEQGVR	0	3.49348	sp|A5F2X6|MIAB_VIBC3;sp|Q87RP4|MIAB_VIBPA;tr|A0A0Q0TIQ0|A0A0Q0TIQ0_VIBMT;tr|A0A366ABX3|A0A366ABX3_9VIBR;tr|A0A395UBM6|A0A395UBM6_VIBCL;tr|A0A5C9QTJ3|A0A5C9QTJ3_VIBCL;tr|A0A655QEW7|A0A655QEW7_VIBCL;tr|A0A655RQD7|A0A655RQD7_VIBCL;tr|A0A655U0B0|A0A655U0B0_VIBCL;tr|A0A655YWS1|A0A655YWS1_VIBCL;tr|A0A655Z5D6|A0A655Z5D6_VIBCL;tr|A0A656AS94|A0A656AS94_VIBCL;tr|A0A6B3LJX6|A0A6B3LJX6_VIBCL;tr|A0A6N1RMW1|A0…	-	-
48204	VALADADLSVNDITDVILVGGQTR	0	3.49015	sp|A5F361|DNAK_VIBC3;sp|Q87RX3|DNAK_VIBPA;tr|A0A2R8EDL1|A0A2R8EDL1_VIBCL;tr|A0A454CN49|A0A454CN49_VIBHA;tr|A0A655R1Q6|A0A655R1Q6_VIBCL;tr|A0A655S4Y4|A0A655S4Y4_VIBCL;tr|A0A655UGJ6|A0A655UGJ6_VIBCL;tr|A0A655V3F7|A0A655V3F7_VIBCL;tr|A0A655WXI5|A0A655WXI5_VIBCL;tr|A0A655X885|A0A655X885_VIBCL;tr|A0A656A4C4|A0A656A4C4_VIBCL;tr|A0A6B3LMQ8|A0A6B3LMQ8_VIBCL;tr|A0A7Z7YA34|A0A7Z7YA34_VIBCL;tr|K5VKI3|K5VKI3…	-	-
50444	TNTSTQTTLPQTDNAPTSAQDSLANK	0	3.48959	sp|Q9KNN1|DSBD_VIBCH;tr|A0A0H3AHN0|A0A0H3AHN0_VIBC3;tr|A0A366A4G7|A0A366A4G7_9VIBR;tr|A0A5Q6PMB3|A0A5Q6PMB3_VIBCL;tr|A0A655U2N6|A0A655U2N6_VIBCL;tr|A0A6N1RSL4|A0A6N1RSL4_VIBCL	-	-
45926	LEEVNAELEQPDVWTQPER	0	3.48921	tr|A0A2V4P860|A0A2V4P860_VIBCL;tr|A0A5C2AVE2|A0A5C2AVE2_VIBCL;tr|A0A7U8ZLY6|A0A7U8ZLY6_VIBCL;tr|D7HD47|D7HD47_VIBCL	-	-
45100	IAAAFGGGAATIGVFFEKPGTDK	0	3.48886	sp|Q9KRA3|FABV1_VIBCH;tr|A0A0H3Q6Q4|A0A0H3Q6Q4_VIBCL;tr|A0A0Q0N2Z1|A0A0Q0N2Z1_VIBMT;tr|A0A366A9R9|A0A366A9R9_9VIBR;tr|A0A5B1C5L0|A0A5B1C5L0_VIBCL;tr|A0A5C2B002|A0A5C2B002_VIBCL;tr|A0A5C9Q2K7|A0A5C9Q2K7_VIBCL;tr|A0A655SF22|A0A655SF22_VIBCL;tr|A0A6N1RMG6|A0A6N1RMG6_VIBCL;tr|A0A7Z8DUY8|A0A7Z8DUY8_VIBCL	-	-
55126	SAYSTMHTSSTSQANHLVTGPILEGLGVDLSDENDMNR	0	3.48674	sp|Fha|TARGET;tr|A0A023PRF6|A0A023PRF6_VIBCL;tr|A0A023PRG9|A0A023PRG9_VIBCL;tr|A0A023PRJ4|A0A023PRJ4_VIBCL;tr|A0A0H3QAN5|A0A0H3QAN5_VIBCL;tr|A0A366A8U6|A0A366A8U6_9VIBR;tr|A0A366AFS6|A0A366AFS6_9VIBR;tr|A0A366ATL7|A0A366ATL7_9VIBR;tr|A0A395U048|A0A395U048_VIBCL;tr|A0A544HKE9|A0A544HKE9_VIBCL;tr|A0A5B1C1J8|A0A5B1C1J8_VIBCL;tr|A0A5C2B482|A0A5C2B482_VIBCL;tr|A0A5C9HP19|A0A5C9HP19_VIBCL;tr|A0A655UPC2…	-	-
40320	KLTNVAQVTDQAANNQQK	0	3.48503	tr|A0A0H3AIN9|A0A0H3AIN9_VIBC3;tr|A0A0Q0Z2T7|A0A0Q0Z2T7_VIBMT;tr|A0A366A6N0|A0A366A6N0_9VIBR;tr|A0A366AIA0|A0A366AIA0_9VIBR;tr|A0A366AKT9|A0A366AKT9_9VIBR;tr|A0A5C9HJJ4|A0A5C9HJJ4_VIBCL;tr|A0A5C9QTG5|A0A5C9QTG5_VIBCL;tr|A0A655P1Q0|A0A655P1Q0_VIBCL;tr|A0A655Q6W5|A0A655Q6W5_VIBCL;tr|A0A655S296|A0A655S296_VIBCL;tr|A0A655U8Z6|A0A655U8Z6_VIBCL;tr|A0A655UJ05|A0A655UJ05_VIBCL;tr|A0A655WKC8|A0A655WKC8_VI…	-	-
54229	EIQAIIEELQTQSTMANDSMQTSLDMLTQNK	0	3.48365	tr|A0A0H3AE30|A0A0H3AE30_VIBC3;tr|A0A0H3QA14|A0A0H3QA14_VIBCL;tr|A0A0K9UVZ2|A0A0K9UVZ2_VIBCL;tr|A0A366A383|A0A366A383_9VIBR;tr|A0A5C9HGG0|A0A5C9HGG0_VIBCL;tr|A0A5Q6PNC5|A0A5Q6PNC5_VIBCL;tr|A0A655NUD0|A0A655NUD0_VIBCL;tr|A0A655TK77|A0A655TK77_VIBCL;tr|A0A655YK47|A0A655YK47_VIBCL;tr|A0A655YZ89|A0A655YZ89_VIBCL;tr|A0A7U8ZND0|A0A7U8ZND0_VIBCL;tr|A0A7Z7YCA0|A0A7Z7YCA0_VIBCL;tr|D7HBH6|D7HBH6_VIBCL	-	-
54212	TVRDHNEAMQFATSEALSQILNAFSPQVMLR	0	3.48254	sp|Fha|TARGET;tr|A0A023PRF6|A0A023PRF6_VIBCL;tr|A0A023PRG9|A0A023PRG9_VIBCL;tr|A0A023PRJ4|A0A023PRJ4_VIBCL;tr|A0A0H3QAN5|A0A0H3QAN5_VIBCL;tr|A0A0Q0TMZ0|A0A0Q0TMZ0_VIBMT;tr|A0A366A8U6|A0A366A8U6_9VIBR;tr|A0A366AFS6|A0A366AFS6_9VIBR;tr|A0A366ATL7|A0A366ATL7_9VIBR;tr|A0A395U048|A0A395U048_VIBCL;tr|A0A544HKE9|A0A544HKE9_VIBCL;tr|A0A5B1C1J8|A0A5B1C1J8_VIBCL;tr|A0A5C2B482|A0A5C2B482_VIBCL;tr|A0A5C9HP19…	-	-
40962	THGVTHEYLLSADLINSK	0	3.47832	sp|Q9KVX3|GYRB_VIBCH;tr|A0A085RQ54|A0A085RQ54_VIBCL;tr|A0A0K9UNT7|A0A0K9UNT7_VIBCL;tr|A0A0Q0PV97|A0A0Q0PV97_VIBMT;tr|A0A366A359|A0A366A359_9VIBR;tr|A0A395TUD2|A0A395TUD2_VIBCL;tr|A0A5B1C1X1|A0A5B1C1X1_VIBCL;tr|A0A5C2AX25|A0A5C2AX25_VIBCL;tr|A0A655Y9R0|A0A655Y9R0_VIBCL;tr|A0A655YPH6|A0A655YPH6_VIBCL;tr|A0A655YTJ1|A0A655YTJ1_VIBCL;tr|A0A656A4F2|A0A656A4F2_VIBCL;tr|A0A656AGG6|A0A656AGG6_VIBCL;tr|A0A…	-	-
53503	EVNLAIDGIGELVNEVNQTSAAVGDLSQQAAK	0	3.47678	tr|A0A0H3ALB0|A0A0H3ALB0_VIBC3;tr|A0A0H5UEC7|A0A0H5UEC7_VIBCL;tr|A0A366A6S8|A0A366A6S8_9VIBR;tr|A0A366AIF0|A0A366AIF0_9VIBR;tr|A0A366AT92|A0A366AT92_9VIBR;tr|A0A544N9F2|A0A544N9F2_VIBCL;tr|A0A5C2AWL6|A0A5C2AWL6_VIBCL;tr|A0A5C9HR32|A0A5C9HR32_VIBCL;tr|A0A5C9QP12|A0A5C9QP12_VIBCL;tr|A0A5Q6PIA7|A0A5Q6PIA7_VIBCL;tr|A0A655P1R3|A0A655P1R3_VIBCL;tr|A0A655QZG1|A0A655QZG1_VIBCL;tr|A0A655W4X5|A0A655W4X5_VI…	-	-
53984	AQEFTLVANHPVQWYDYWTGEQLSSEPSK	0	3.47621	tr|A0A0H3AIC0|A0A0H3AIC0_VIBC3;tr|A0A366AMU0|A0A366AMU0_9VIBR;tr|A0A366ATL8|A0A366ATL8_9VIBR;tr|A0A395TML0|A0A395TML0_VIBCL;tr|A0A544BWN1|A0A544BWN1_VIBCL;tr|A0A5B1C5M2|A0A5B1C5M2_VIBCL;tr|A0A5C9HKV1|A0A5C9HKV1_VIBCL;tr|A0A5C9Q2Q7|A0A5C9Q2Q7_VIBCL;tr|A0A655PCK7|A0A655PCK7_VIBCL;tr|A0A655Q2J3|A0A655Q2J3_VIBCL;tr|A0A655XD31|A0A655XD31_VIBCL;tr|A0A655XKM7|A0A655XKM7_VIBCL;tr|A0A6B3LLR2|A0A6B3LLR2_VI…	-	-
53672	GYLSPYFINNQESGSVELDNPFILLVDKK	0	3.47461	sp|A5F4Y1|CH602_VIBC3;sp|Q9KNR7|CH601_VIBCH;tr|A0A067BAK3|A0A067BAK3_VIBMT;tr|A0A193DQT0|A0A193DQT0_VIBCL;tr|A0A2V4P233|A0A2V4P233_VIBCL;tr|A0A366A4X3|A0A366A4X3_9VIBR;tr|A0A6B3LF68|A0A6B3LF68_VIBCL;tr|D1GII0|D1GII0_VIBCL;tr|D1GII1|D1GII1_VIBCL;tr|D1GII8|D1GII8_VIBCL;tr|Q933P0|Q933P0_VIBCL;tr|Q93QK5|Q93QK5_VIBCL;tr|Q93QK6|Q93QK6_VIBCL;tr|Q93QK7|Q93QK7_VIBCL	-	-
42704	DGLGMSADEMQAVFADWNK	0	3.47403	tr|A0A067BCQ9|A0A067BCQ9_VIBMT;tr|A0A085QR50|A0A085QR50_VIBCL;tr|A0A0H3ADM7|A0A0H3ADM7_VIBC3;tr|A0A1R3FNQ2|A0A1R3FNQ2_9VIBR;tr|A0A366ASB6|A0A366ASB6_9VIBR;tr|A0A454CLZ3|A0A454CLZ3_VIBHA;tr|A0A544BUW5|A0A544BUW5_VIBCL;tr|A0A5C9HGS9|A0A5C9HGS9_VIBCL;tr|A0A5C9QY77|A0A5C9QY77_VIBCL;tr|A0A655VNU5|A0A655VNU5_VIBCL;tr|A0A655YVR6|A0A655YVR6_VIBCL;tr|D7HBP0|D7HBP0_VIBCL;tr|K5V3C7|K5V3C7_9VIBR	-	-
51445	GFSDAVSNVINYGNDGTSFLFGGLVSGK	0	3.4717	tr|A0A067BED3|A0A067BED3_VIBMT;tr|A0A085R7S0|A0A085R7S0_VIBCL;tr|A0A0Q0KK90|A0A0Q0KK90_VIBMT;tr|A0A366A5G1|A0A366A5G1_9VIBR;tr|A0A5C2AYR3|A0A5C2AYR3_VIBCL;tr|A0A655RFU0|A0A655RFU0_VIBCL;tr|A0A655TTQ1|A0A655TTQ1_VIBCL;tr|A0A655X1U1|A0A655X1U1_VIBCL	-	-
44395	RMEAAGAEAYLVNTGWNGSGK	0	3.47122	sp|A5F4Q4|PCKA_VIBC3;tr|A0A0Q0TJS2|A0A0Q0TJS2_VIBMT;tr|A0A366A4A8|A0A366A4A8_9VIBR;tr|A0A366AMG6|A0A366AMG6_9VIBR;tr|A0A366AT35|A0A366AT35_9VIBR;tr|A0A3M8LJ55|A0A3M8LJ55_VIBCL;tr|A0A454D2V8|A0A454D2V8_VIBHA;tr|A0A5C2AXW8|A0A5C2AXW8_VIBCL;tr|A0A7Z7YD79|A0A7Z7YD79_VIBCL;tr|D7HG19|D7HG19_VIBCL;tr|K5TE96|K5TE96_9VIBR	-	-
46784	QVSDNPGAAYNPLFLYGGTGLGK	0	3.47088	sp|Q87TQ7|DNAA_VIBPA;sp|Q9KVX6|DNAA_VIBCH;tr|A0A067BAS5|A0A067BAS5_VIBMT;tr|A0A0H3AIZ5|A0A0H3AIZ5_VIBC3;tr|A0A366A3L8|A0A366A3L8_9VIBR;tr|A0A655RLG8|A0A655RLG8_VIBCL;tr|A0A655WBL8|A0A655WBL8_VIBCL;tr|A0A655Y9X4|A0A655Y9X4_VIBCL;tr|A0A655YN48|A0A655YN48_VIBCL;tr|A0A655YVJ4|A0A655YVJ4_VIBCL;tr|A0A655YZR6|A0A655YZR6_VIBCL;tr|A0A656AG12|A0A656AG12_VIBCL;tr|A0A656AX56|A0A656AX56_VIBCL;tr|A0A6N1RER5|A0…	-	-
54348	RNSDTTQTSTDAWAWNMYCSYYQELTSNR	0	3.46998	sp|Fha|TARGET;tr|A0A023PRF6|A0A023PRF6_VIBCL;tr|A0A023PRG9|A0A023PRG9_VIBCL;tr|A0A023PRJ4|A0A023PRJ4_VIBCL;tr|A0A0H3QAN5|A0A0H3QAN5_VIBCL;tr|A0A366A8U6|A0A366A8U6_9VIBR;tr|A0A366AFS6|A0A366AFS6_9VIBR;tr|A0A366ATL7|A0A366ATL7_9VIBR;tr|A0A395U048|A0A395U048_VIBCL;tr|A0A544HKE9|A0A544HKE9_VIBCL;tr|A0A5B1C1J8|A0A5B1C1J8_VIBCL;tr|A0A5C2B482|A0A5C2B482_VIBCL;tr|A0A5C9HP19|A0A5C9HP19_VIBCL;tr|A0A5C9QJJ9…	-	-
39084	MNIDTDTQWATWDGIR	0	3.46675	tr|A0A085Q0C7|A0A085Q0C7_VIBCL;tr|A0A0Q0TZN0|A0A0Q0TZN0_VIBMT;tr|A0A1R3FNR4|A0A1R3FNR4_9VIBR;tr|A0A366A994|A0A366A994_9VIBR;tr|A0A395TXV7|A0A395TXV7_VIBCL;tr|A0A454D5E5|A0A454D5E5_VIBHA;tr|A0A655T1E8|A0A655T1E8_VIBCL;tr|A0A655W5P1|A0A655W5P1_VIBCL;tr|A0A655X830|A0A655X830_VIBCL;tr|A0A7U8WLN4|A0A7U8WLN4_VIBCL;tr|K5VC18|K5VC18_9VIBR;tr|Q87LL2|Q87LL2_VIBPA	-	-
49228	NANSAIVVGISPEQDYPGDPLAGIR	0	3.46605	tr|A0A0H3AHL5|A0A0H3AHL5_VIBC3;tr|A0A0Q0VE01|A0A0Q0VE01_VIBMT;tr|A0A366A819|A0A366A819_9VIBR;tr|A0A366AFJ4|A0A366AFJ4_9VIBR;tr|A0A366AJC8|A0A366AJC8_9VIBR;tr|A0A395U1J4|A0A395U1J4_VIBCL;tr|A0A544C206|A0A544C206_VIBCL;tr|A0A5C2AVD9|A0A5C2AVD9_VIBCL;tr|A0A5C9HJX5|A0A5C9HJX5_VIBCL;tr|A0A5Q6PG50|A0A5Q6PG50_VIBCL;tr|A0A655R380|A0A655R380_VIBCL;tr|A0A655V3I1|A0A655V3I1_VIBCL;tr|A0A656A1R7|A0A656A1R7_VI…	-	-
46583	NTLWQVGTDHAGIATQMVVER	0	3.46596	sp|Q87LG6|SYV_VIBPA;sp|Q9KP73|SYV_VIBCH;tr|A0A0H3AK41|A0A0H3AK41_VIBC3;tr|A0A0Q0Q9I2|A0A0Q0Q9I2_VIBMT;tr|A0A1R3F8D7|A0A1R3F8D7_9VIBR;tr|A0A1R3FF96|A0A1R3FF96_9VIBR;tr|A0A2V4NFX5|A0A2V4NFX5_VIBCL;tr|A0A366A4C5|A0A366A4C5_9VIBR;tr|A0A366APM7|A0A366APM7_9VIBR;tr|A0A366AR31|A0A366AR31_9VIBR;tr|A0A395TD06|A0A395TD06_VIBCL;tr|A0A454CYT9|A0A454CYT9_VIBHA;tr|A0A5C2AYC8|A0A5C2AYC8_VIBCL;tr|A0A5C9HM13|A0A5…	-	-
42738	ENITDTQILQEIDELVGR	0	3.46568	sp|A5F3I5|CYSI_VIBC3;sp|C3LRB7|CYSI_VIBCM;tr|A0A0N8VBL4|A0A0N8VBL4_VIBMT;tr|A0A0Q0PQI6|A0A0Q0PQI6_VIBMT;tr|A0A2R8EEX6|A0A2R8EEX6_VIBCL;tr|A0A365ZZI2|A0A365ZZI2_9VIBR;tr|A0A366ARW5|A0A366ARW5_9VIBR;tr|A0A395TB71|A0A395TB71_VIBCL;tr|A0A544BLX0|A0A544BLX0_VIBCL;tr|A0A5C2AW44|A0A5C2AW44_VIBCL;tr|A0A5C9HPY5|A0A5C9HPY5_VIBCL;tr|A0A5Q6PCZ2|A0A5Q6PCZ2_VIBCL;tr|A0A655TNB1|A0A655TNB1_VIBCL;tr|A0A655YZY0|A0…	-	-
40451	IFTSNGFSDFLEELTEK	0	3.46453	sp|A5F5I3|ENO_VIBC3;tr|A0A067B3Z0|A0A067B3Z0_VIBMT;tr|A0A655T4U4|A0A655T4U4_VIBCL;tr|A0A655ZHR7|A0A655ZHR7_VIBCL;tr|A0A656A3S2|A0A656A3S2_VIBCL;tr|A0A656AE10|A0A656AE10_VIBCL;tr|D7HEL4|D7HEL4_VIBCL	-	-
38808	LGGASSFLAHQLEEGAPVK	0	3.46329	sp|A5F3I4|CYSJ_VIBC3;sp|Q9KUX4|CYSJ_VIBCH;tr|A0A365ZZK2|A0A365ZZK2_9VIBR;tr|A0A366AA77|A0A366AA77_9VIBR;tr|A0A366ARV3|A0A366ARV3_9VIBR;tr|A0A395TFF9|A0A395TFF9_VIBCL;tr|A0A543XRP7|A0A543XRP7_VIBCL;tr|A0A5C2AW02|A0A5C2AW02_VIBCL;tr|A0A5C9HQK3|A0A5C9HQK3_VIBCL;tr|A0A5Q6PDQ1|A0A5Q6PDQ1_VIBCL;tr|A0A655S511|A0A655S511_VIBCL;tr|A0A655SH45|A0A655SH45_VIBCL;tr|A0A655X2S4|A0A655X2S4_VIBCL;tr|A0A655ZW46|A0…	-	-
41451	TEFSNSYAAAEYGGLTDVK	0	3.46239	tr|A0A6N1SHI3|A0A6N1SHI3_VIBCL	-	-
46740	TQTTTPSQDVQEMVAQADTGAR	0	3.46234	tr|A0A0H3AKF6|A0A0H3AKF6_VIBC3;tr|A0A366A658|A0A366A658_9VIBR;tr|A0A366AHI2|A0A366AHI2_9VIBR;tr|A0A366AUJ6|A0A366AUJ6_9VIBR;tr|A0A395TV67|A0A395TV67_VIBCL;tr|A0A5C2AWB6|A0A5C2AWB6_VIBCL;tr|A0A5C9HIM9|A0A5C9HIM9_VIBCL;tr|A0A5C9QMJ4|A0A5C9QMJ4_VIBCL;tr|A0A5Q6PDU0|A0A5Q6PDU0_VIBCL;tr|A0A6B3LMC9|A0A6B3LMC9_VIBCL	-	-
44539	EDGLNSEVIEVAPEHVVVVR	0	3.45998	tr|A0A0H3AK07|A0A0H3AK07_VIBC3;tr|A0A0N8UHS0|A0A0N8UHS0_VIBMT;tr|A0A0N8V9Y4|A0A0N8V9Y4_VIBMT;tr|A0A366A7X5|A0A366A7X5_9VIBR;tr|A0A366AF30|A0A366AF30_9VIBR;tr|A0A366ANH7|A0A366ANH7_9VIBR;tr|A0A395U1X6|A0A395U1X6_VIBCL;tr|A0A544EZ89|A0A544EZ89_VIBCL;tr|A0A5C2AZX5|A0A5C2AZX5_VIBCL;tr|A0A5C9HM20|A0A5C9HM20_VIBCL;tr|A0A5C9Q1S4|A0A5C9Q1S4_VIBCL;tr|A0A655NVQ7|A0A655NVQ7_VIBCL;tr|A0A655T614|A0A655T614_VI…	-	-
47537	IADQLVVGGGIANTFIAAAGHNVGK	0	3.45838	sp|A5F9G2|PGK_VIBC3;sp|Q87LL1|PGK_VIBPA;tr|A0A067BAZ5|A0A067BAZ5_VIBMT;tr|A0A0H3QDS3|A0A0H3QDS3_VIBCL;tr|A0A1X1LER1|A0A1X1LER1_VIBCL;tr|A0A366AJC6|A0A366AJC6_9VIBR;tr|A0A454CXL1|A0A454CXL1_VIBHA;tr|A0A5C9Q1K0|A0A5C9Q1K0_VIBCL;tr|A0A655QI94|A0A655QI94_VIBCL;tr|A0A655QSW5|A0A655QSW5_VIBCL;tr|A0A7U8WNX5|A0A7U8WNX5_VIBCL;tr|A0A7X4PHD5|A0A7X4PHD5_VIBCL;tr|K5UB02|K5UB02_9VIBR	-	-
45797	FDAHDFASQAVTGGAVALLVER	0	3.45738	tr|A0A0H3AHG4|A0A0H3AHG4_VIBC3;tr|A0A0H3Q8N1|A0A0H3Q8N1_VIBCL;tr|A0A366A4Z3|A0A366A4Z3_9VIBR;tr|A0A395TC55|A0A395TC55_VIBCL;tr|A0A543XXT0|A0A543XXT0_VIBCL;tr|A0A5C2AYE7|A0A5C2AYE7_VIBCL;tr|A0A5C9HIZ8|A0A5C9HIZ8_VIBCL;tr|A0A5Q6PKN1|A0A5Q6PKN1_VIBCL;tr|A0A655W499|A0A655W499_VIBCL;tr|A0A6N1RVH9|A0A6N1RVH9_VIBCL;tr|A0A7Z7YE15|A0A7Z7YE15_VIBCL	-	-
28375	GNTGENLLQLLEGR	0	3.44906	sp|A5F573|RS4_VIBC3;sp|Q87SZ1|RS4_VIBPA;tr|A0A067B654|A0A067B654_VIBMT;tr|A0A454CMB4|A0A454CMB4_VIBHA;tr|A0A7U8WMU2|A0A7U8WMU2_VIBCL	-	-
41595	HSTSASVDLDKELEQLEK	0	3.44856	sp|A5F624|ACCA_VIBC3;tr|A0A067B925|A0A067B925_VIBMT;tr|A0A366AIE5|A0A366AIE5_9VIBR;tr|A0A366AQI0|A0A366AQI0_9VIBR;tr|A0A395U549|A0A395U549_VIBCL;tr|A0A655WC41|A0A655WC41_VIBCL;tr|A0A6B3LIE1|A0A6B3LIE1_VIBCL;tr|A0A7I6JS41|A0A7I6JS41_VIBCL	-	-
42692	KPVLYVGGGAIIANADQQIR	0	3.44678	tr|A0A085SF87|A0A085SF87_VIBCL;tr|A0A0F4FBK0|A0A0F4FBK0_VIBCL;tr|A0A0H3AIE6|A0A0H3AIE6_VIBC3;tr|A0A366A5K9|A0A366A5K9_9VIBR;tr|A0A395TG09|A0A395TG09_VIBCL;tr|A0A5C2AYJ1|A0A5C2AYJ1_VIBCL;tr|A0A655Q4W3|A0A655Q4W3_VIBCL;tr|A0A655QNP4|A0A655QNP4_VIBCL;tr|A0A655WZV0|A0A655WZV0_VIBCL;tr|A0A656A0K1|A0A656A0K1_VIBCL;tr|A0A656AHG2|A0A656AHG2_VIBCL;tr|A0A6B3LIN4|A0A6B3LIN4_VIBCL;tr|A0A6N1RGY1|A0A6N1RGY1_VI…	-	-
38063	SNAEALEVIAEAVAAAGYK	0	3.44643	sp|A5F5I3|ENO_VIBC3;tr|A0A366AAM1|A0A366AAM1_9VIBR;tr|A0A366AY31|A0A366AY31_9VIBR;tr|A0A655T4U4|A0A655T4U4_VIBCL;tr|A0A655ZHR7|A0A655ZHR7_VIBCL;tr|A0A656A3S2|A0A656A3S2_VIBCL;tr|A0A656AE10|A0A656AE10_VIBCL;tr|A0A7U8WNX0|A0A7U8WNX0_VIBCL;tr|D7HEL4|D7HEL4_VIBCL	-	-
53813	NVSNMSTLVHQNVTGISQSASASNELSHLAEK	0	3.44589	tr|A0A0H3AE30|A0A0H3AE30_VIBC3;tr|A0A0H3QA14|A0A0H3QA14_VIBCL;tr|A0A0K9UVZ2|A0A0K9UVZ2_VIBCL;tr|A0A0Q0TC84|A0A0Q0TC84_VIBMT;tr|A0A0Q0VEJ2|A0A0Q0VEJ2_VIBMT;tr|A0A366A383|A0A366A383_9VIBR;tr|A0A544GRS3|A0A544GRS3_VIBCL;tr|A0A5C9HGG0|A0A5C9HGG0_VIBCL;tr|A0A655NUD0|A0A655NUD0_VIBCL;tr|A0A655TK77|A0A655TK77_VIBCL;tr|A0A655YK47|A0A655YK47_VIBCL;tr|A0A655YZ89|A0A655YZ89_VIBCL;tr|A0A6B3L8D0|A0A6B3L8D0_VI…	-	-
53751	VRQDLGFIPLVTPTSQIVGTQAVINVLTGER	0	3.44439	tr|A0A0H3AJ52|A0A0H3AJ52_VIBC3;tr|A0A0K9UIQ2|A0A0K9UIQ2_VIBCL;tr|A0A366AKP8|A0A366AKP8_9VIBR;tr|A0A366ARP8|A0A366ARP8_9VIBR;tr|A0A395TWE8|A0A395TWE8_VIBCL;tr|A0A544CC05|A0A544CC05_VIBCL;tr|A0A5C9HLT5|A0A5C9HLT5_VIBCL;tr|A0A5C9Q3L0|A0A5C9Q3L0_VIBCL;tr|A0A5Q6PN81|A0A5Q6PN81_VIBCL;tr|A0A655Q909|A0A655Q909_VIBCL;tr|A0A655SZT2|A0A655SZT2_VIBCL;tr|A0A655VWL8|A0A655VWL8_VIBCL;tr|A0A655XCX5|A0A655XCX5_VI…	-	-
39153	SKGYNTAVGDEGGFAPNLK	0	3.44356	sp|A5F5I3|ENO_VIBC3;sp|Q87LQ0|ENO_VIBPA;tr|A0A067B3Z0|A0A067B3Z0_VIBMT;tr|A0A366AAM1|A0A366AAM1_9VIBR;tr|A0A366AY31|A0A366AY31_9VIBR;tr|A0A655T4U4|A0A655T4U4_VIBCL;tr|A0A655ZHR7|A0A655ZHR7_VIBCL;tr|A0A656A3S2|A0A656A3S2_VIBCL;tr|A0A656AE10|A0A656AE10_VIBCL;tr|A0A7U8WNX0|A0A7U8WNX0_VIBCL;tr|D7HEL4|D7HEL4_VIBCL	-	-
39090	KAQSVSQSMTQTQQQSR	0	3.44272	tr|A0A0H3AK83|A0A0H3AK83_VIBC3;tr|A0A0H3Q469|A0A0H3Q469_VIBCL;tr|A0A0K9UPJ3|A0A0K9UPJ3_VIBCL;tr|A0A0N8UHF6|A0A0N8UHF6_VIBMT;tr|A0A0Q0PXL8|A0A0Q0PXL8_VIBMT;tr|A0A366AEF1|A0A366AEF1_9VIBR;tr|A0A366AMK4|A0A366AMK4_9VIBR;tr|A0A395TT18|A0A395TT18_VIBCL;tr|A0A544BYA9|A0A544BYA9_VIBCL;tr|A0A5C9HQ21|A0A5C9HQ21_VIBCL;tr|A0A5C9QYW0|A0A5C9QYW0_VIBCL;tr|A0A5Q6PIH3|A0A5Q6PIH3_VIBCL;tr|A0A655S0V0|A0A655S0V0_VI…	-	-
33087	YLTSATNAQQSSMER	0	3.43876	sp|A5F671|FLAC_VIBC3;tr|A0A0Q0PVJ8|A0A0Q0PVJ8_VIBMT;tr|A0A1E8MUB7|A0A1E8MUB7_VIBCL;tr|A0A366A4G8|A0A366A4G8_9VIBR;tr|A0A366AAQ7|A0A366AAQ7_9VIBR;tr|A0A395U4X0|A0A395U4X0_VIBCL;tr|A0A655ZBI0|A0A655ZBI0_VIBCL	-	-
42890	APTYSDLTTTPDLKPEESK	0	3.43803	tr|A0A366AC14|A0A366AC14_9VIBR;tr|A0A544BM43|A0A544BM43_VIBCL;tr|A0A5C9HQG5|A0A5C9HQG5_VIBCL;tr|A0A6B3LKW5|A0A6B3LKW5_VIBCL;tr|A0A6N1RV83|A0A6N1RV83_VIBCL;tr|A0A7X4TC27|A0A7X4TC27_VIBCL;tr|A0A7Z7VKS0|A0A7Z7VKS0_VIBCL	-	-
48017	AEAGDVANAIMDGTDAVMLSGETAK	0	3.43774	tr|A0A067BKI8|A0A067BKI8_VIBMT;tr|A0A085RP06|A0A085RP06_VIBCL;tr|A0A1R3FCT0|A0A1R3FCT0_9VIBR;tr|A0A1R3FKC8|A0A1R3FKC8_9VIBR;tr|A0A395UBD0|A0A395UBD0_VIBCL;tr|A0A5C2AVX4|A0A5C2AVX4_VIBCL;tr|A0A655QYQ3|A0A655QYQ3_VIBCL;tr|A0A655T0Z5|A0A655T0Z5_VIBCL;tr|A0A655VZH5|A0A655VZH5_VIBCL;tr|A0A655Y1W9|A0A655Y1W9_VIBCL;tr|A0A655ZSZ8|A0A655ZSZ8_VIBCL;tr|A0A656B1I8|A0A656B1I8_VIBCL	-	-
41852	GMAACQTLFGLMDLETER	0	3.43576	sp|Q9KQW9|MSBA_VIBCH;tr|A0A067BJS1|A0A067BJS1_VIBMT;tr|A0A0E3W1Y9|A0A0E3W1Y9_VIBCL;tr|A0A366A8J7|A0A366A8J7_9VIBR;tr|A0A366AR26|A0A366AR26_9VIBR;tr|A0A366ATS4|A0A366ATS4_9VIBR;tr|A0A5C2B018|A0A5C2B018_VIBCL;tr|A0A5C9HMF3|A0A5C9HMF3_VIBCL;tr|A0A655UYW7|A0A655UYW7_VIBCL;tr|A0A655WP73|A0A655WP73_VIBCL;tr|A0A655XFN2|A0A655XFN2_VIBCL;tr|A0A656A3Y9|A0A656A3Y9_VIBCL	-	-
44309	GSAAESYQLQKDDIIIGVNR	0	3.43571	tr|A0A067BA54|A0A067BA54_VIBMT;tr|A0A0E4CDS2|A0A0E4CDS2_VIBCL;tr|A0A0X1L317|A0A0X1L317_VIBCO;tr|A0A366A914|A0A366A914_9VIBR;tr|A0A366ANJ2|A0A366ANJ2_9VIBR;tr|A0A366AP24|A0A366AP24_9VIBR;tr|A0A544KN27|A0A544KN27_VIBCL;tr|A0A5C2AVY8|A0A5C2AVY8_VIBCL;tr|A0A5C9HNC6|A0A5C9HNC6_VIBCL;tr|A0A5C9Q354|A0A5C9Q354_VIBCL;tr|A0A655XB42|A0A655XB42_VIBCL;tr|A0A655XZR1|A0A655XZR1_VIBCL;tr|A0A655Y1N2|A0A655Y1N2_VI…	-	-
45109	LKSEYNVEAIYEGVNVATAR	0	3.43533	sp|A5F904|RF3_VIBC3;sp|C3LSR4|RF3_VIBCM;sp|Q87M18|RF3_VIBPA;tr|A0A085R8S1|A0A085R8S1_VIBCL;tr|A0A0H3Q708|A0A0H3Q708_VIBCL;tr|A0A0Q0UIW0|A0A0Q0UIW0_VIBMT;tr|A0A366A0K7|A0A366A0K7_9VIBR;tr|A0A366AD95|A0A366AD95_9VIBR;tr|A0A366APK4|A0A366APK4_9VIBR;tr|A0A3A1Q6X3|A0A3A1Q6X3_VIBHA;tr|A0A5C2AVC6|A0A5C2AVC6_VIBCL;tr|A0A655RF60|A0A655RF60_VIBCL;tr|A0A7X4PIE8|A0A7X4PIE8_VIBCL;tr|A0A7Z7VLK6|A0A7Z7VLK6_VIBC…	-	-
43856	YNPPHGGPAEGELTQAIEDR	0	3.43178	tr|A0A0H3AJD8|A0A0H3AJD8_VIBC3;tr|A0A0H3Q0L4|A0A0H3Q0L4_VIBCL;tr|A0A0Q0TDP2|A0A0Q0TDP2_VIBMT;tr|A0A366A7I1|A0A366A7I1_9VIBR;tr|A0A366AMD8|A0A366AMD8_9VIBR;tr|A0A366AP13|A0A366AP13_9VIBR;tr|A0A395U635|A0A395U635_VIBCL;tr|A0A3Q8GRY8|A0A3Q8GRY8_VIBCL;tr|A0A3Q8GRZ2|A0A3Q8GRZ2_VIBCL;tr|A0A3Q8H3G6|A0A3Q8H3G6_VIBCL;tr|A0A3S7Q046|A0A3S7Q046_VIBCL;tr|A0A3S7Q098|A0A3S7Q098_VIBCL;tr|A0A544DEC0|A0A544DEC0_VI…	-	-
48668	IHNAEMQSAVFDILGITPEEQR	0	3.43104	sp|A5F263|SYD_VIBC3;tr|A0A0K9USL7|A0A0K9USL7_VIBCL;tr|A0A0Q0JL16|A0A0Q0JL16_VIBMT;tr|A0A0Q0TN21|A0A0Q0TN21_VIBMT;tr|A0A366A2Y8|A0A366A2Y8_9VIBR;tr|A0A366AH86|A0A366AH86_9VIBR;tr|A0A366AX23|A0A366AX23_9VIBR;tr|A0A395U9Q9|A0A395U9Q9_VIBCL;tr|A0A544DA30|A0A544DA30_VIBCL;tr|A0A5C2B1K5|A0A5C2B1K5_VIBCL;tr|A0A5C9HJ56|A0A5C9HJ56_VIBCL;tr|A0A5C9QH15|A0A5C9QH15_VIBCL;tr|A0A656AY27|A0A656AY27_VIBCL;tr|A0A6…	-	-
46342	FASTHVDSAEQTISLASYVER	0	3.42879	tr|A0A366A3Y0|A0A366A3Y0_9VIBR;tr|A0A366ADF8|A0A366ADF8_9VIBR;tr|A0A366AS68|A0A366AS68_9VIBR;tr|A0A395TLU0|A0A395TLU0_VIBCL;tr|A0A5C2AUL5|A0A5C2AUL5_VIBCL;tr|A0A5C9QTL3|A0A5C9QTL3_VIBCL;tr|A0A656A5L6|A0A656A5L6_VIBCL;tr|A0A6N1RA04|A0A6N1RA04_VIBCL	-	-
47986	IMWVMYEHPDTHFEELAMR	0	3.42088	tr|A0A0E4GKF5|A0A0E4GKF5_VIBCL;tr|A0A366ALP7|A0A366ALP7_9VIBR;tr|A0A655PRD6|A0A655PRD6_VIBCL;tr|A0A7U8WRL8|A0A7U8WRL8_VIBCL	-	-
54969	KDELGQLAVSINSLMDTVSDSLQQVQDTSHSLADSAK	0	3.41882	tr|A0A0H3AIN9|A0A0H3AIN9_VIBC3;tr|A0A366A6N0|A0A366A6N0_9VIBR;tr|A0A5C9HJJ4|A0A5C9HJJ4_VIBCL;tr|A0A655Q6W5|A0A655Q6W5_VIBCL;tr|A0A655U8Z6|A0A655U8Z6_VIBCL;tr|A0A655UJ05|A0A655UJ05_VIBCL;tr|A0A655X074|A0A655X074_VIBCL;tr|A0A6B3LCT0|A0A6B3LCT0_VIBCL;tr|A0A7Z7YHL3|A0A7Z7YHL3_VIBCL;tr|D7H8C7|D7H8C7_VIBCL	-	-
53614	ATIDVGAHAQGTLSYTTSPVHNTQTWVDLAK	0	3.41854	tr|A0A0Q0NBL3|A0A0Q0NBL3_VIBMT;tr|A0A0Q0PWS8|A0A0Q0PWS8_VIBMT;tr|A0A366A9F1|A0A366A9F1_9VIBR;tr|A0A366AKP8|A0A366AKP8_9VIBR;tr|A0A395TWE8|A0A395TWE8_VIBCL;tr|A0A5C2AVX2|A0A5C2AVX2_VIBCL;tr|A0A5C9HLT5|A0A5C9HLT5_VIBCL;tr|A0A655XKL7|A0A655XKL7_VIBCL;tr|A0A6B3LMN2|A0A6B3LMN2_VIBCL;tr|A0A6N1RP98|A0A6N1RP98_VIBCL;tr|A0A7Z7VIU3|A0A7Z7VIU3_VIBCL;tr|D7HDP8|D7HDP8_VIBCL	-	-
41674	DAGVEADEVLEVVMVGGSTR	0	3.4173	sp|A5F3G8|HSCA_VIBC3;sp|C3LT05|HSCA_VIBCM;tr|A0A366ACV2|A0A366ACV2_9VIBR;tr|A0A366AFP4|A0A366AFP4_9VIBR;tr|A0A395UAX6|A0A395UAX6_VIBCL;tr|A0A544C1T3|A0A544C1T3_VIBCL;tr|A0A5C2AV69|A0A5C2AV69_VIBCL;tr|A0A5C9QRR4|A0A5C9QRR4_VIBCL;tr|A0A5Q6PFV1|A0A5Q6PFV1_VIBCL;tr|A0A655QYQ5|A0A655QYQ5_VIBCL;tr|A0A655R473|A0A655R473_VIBCL;tr|A0A655YPC9|A0A655YPC9_VIBCL;tr|A0A6B3LFU4|A0A6B3LFU4_VIBCL;tr|D7HEU3|D7HEU3…	-	-
52882	WLAGLNNNNAQGEYYLTDVIAAAHDEGR	0	3.41616	sp|A5F461|GLMU_VIBC3;sp|C3LSI7|GLMU_VIBCM;sp|Q9KNH7|GLMU_VIBCH;tr|A0A0Q0QA50|A0A0Q0QA50_VIBMT;tr|A0A2K2UH14|A0A2K2UH14_VIBCL;tr|A0A366ADM5|A0A366ADM5_9VIBR;tr|A0A366AMR5|A0A366AMR5_9VIBR;tr|A0A5C9HR61|A0A5C9HR61_VIBCL;tr|A0A655YKZ3|A0A655YKZ3_VIBCL;tr|A0A655Z2M9|A0A655Z2M9_VIBCL;tr|A0A656A6W0|A0A656A6W0_VIBCL;tr|A0A6B3LEN1|A0A6B3LEN1_VIBCL	-	-
52573	HVSEVQDDDMIFDLGPNSTAELAEILK	0	3.41473	sp|A5F9G2|PGK_VIBC3;tr|A0A067BAZ5|A0A067BAZ5_VIBMT;tr|A0A0H3QDS3|A0A0H3QDS3_VIBCL;tr|A0A1X1LER1|A0A1X1LER1_VIBCL;tr|A0A5C9Q1K0|A0A5C9Q1K0_VIBCL;tr|A0A655QI94|A0A655QI94_VIBCL;tr|A0A655QSW5|A0A655QSW5_VIBCL;tr|A0A7U8WNX5|A0A7U8WNX5_VIBCL;tr|A0A7X4PHD5|A0A7X4PHD5_VIBCL	-	-
42757	QIADAAWQVNETTENIGAR	0	3.41417	sp|A5F4X3|HSLU_VIBC3;sp|C3LSA3|HSLU_VIBCM;sp|Q9KNQ7|HSLU_VIBCH;tr|A0A0Q0MWL0|A0A0Q0MWL0_VIBMT;tr|A0A0Q0UH70|A0A0Q0UH70_VIBMT;tr|A0A366A4Y3|A0A366A4Y3_9VIBR;tr|A0A5C9QWV7|A0A5C9QWV7_VIBCL;tr|A0A655VVA0|A0A655VVA0_VIBCL;tr|A0A655XCH5|A0A655XCH5_VIBCL;tr|A0A656A0Y3|A0A656A0Y3_VIBCL;tr|A0A6B3LM87|A0A6B3LM87_VIBCL;tr|D7HFV2|D7HFV2_VIBCL	-	-
47221	QPEFTQIDIETSFMTAEQVR	0	3.41397	sp|A5F263|SYD_VIBC3;tr|A0A0K9USL7|A0A0K9USL7_VIBCL;tr|A0A0Q0JL16|A0A0Q0JL16_VIBMT;tr|A0A0Q0TN21|A0A0Q0TN21_VIBMT;tr|A0A366A2Y8|A0A366A2Y8_9VIBR;tr|A0A366AH86|A0A366AH86_9VIBR;tr|A0A366AX23|A0A366AX23_9VIBR;tr|A0A395U9Q9|A0A395U9Q9_VIBCL;tr|A0A544DA30|A0A544DA30_VIBCL;tr|A0A5C2B1K5|A0A5C2B1K5_VIBCL;tr|A0A5C9HJ56|A0A5C9HJ56_VIBCL;tr|A0A5C9QH15|A0A5C9QH15_VIBCL;tr|A0A656AY27|A0A656AY27_VIBCL;tr|A0A6…	-	-
50066	IEKDEQGNITTIFCSYDPETLGK	0	3.41313	sp|A5F2T1|SYQ_VIBC3;sp|C3LTP5|SYQ_VIBCM;tr|A0A0Q0TH09|A0A0Q0TH09_VIBMT;tr|A0A366A3U8|A0A366A3U8_9VIBR;tr|A0A366AFY2|A0A366AFY2_9VIBR;tr|A0A544CH06|A0A544CH06_VIBCL;tr|A0A655R7D5|A0A655R7D5_VIBCL;tr|A0A655RLP4|A0A655RLP4_VIBCL;tr|D7H7K0|D7H7K0_VIBCL	-	-
42837	SPYWDNTVFVVVADHDAR	0	3.40954	tr|A0A0H3AF57|A0A0H3AF57_VIBC3;tr|A0A0H3Q5L4|A0A0H3Q5L4_VIBCL;tr|A0A0K9UYS4|A0A0K9UYS4_VIBCL;tr|A0A0Q0TEW0|A0A0Q0TEW0_VIBMT;tr|A0A0X1L0N4|A0A0X1L0N4_VIBCO;tr|A0A366A9S4|A0A366A9S4_9VIBR;tr|A0A366AG63|A0A366AG63_9VIBR;tr|A0A395U7U3|A0A395U7U3_VIBCL;tr|A0A5C2B3R3|A0A5C2B3R3_VIBCL;tr|A0A655PWM0|A0A655PWM0_VIBCL;tr|A0A655VCK1|A0A655VCK1_VIBCL;tr|A0A655YDE4|A0A655YDE4_VIBCL;tr|A0A6B3LGS7|A0A6B3LGS7_VI…	-	-
48691	VLFGNAIEVEEQYGSLDALFASK	0	3.40696	tr|A0A023PRF6|A0A023PRF6_VIBCL;tr|A0A023PRG9|A0A023PRG9_VIBCL;tr|A0A023PRJ4|A0A023PRJ4_VIBCL;tr|A0A0H3QAN5|A0A0H3QAN5_VIBCL;tr|A0A366A8U6|A0A366A8U6_9VIBR;tr|A0A366AFS6|A0A366AFS6_9VIBR;tr|A0A395U048|A0A395U048_VIBCL;tr|A0A544HKE9|A0A544HKE9_VIBCL;tr|A0A5B1C1J8|A0A5B1C1J8_VIBCL;tr|A0A5C2B482|A0A5C2B482_VIBCL;tr|A0A5C9HP19|A0A5C9HP19_VIBCL;tr|A0A5C9QJJ9|A0A5C9QJJ9_VIBCL;tr|A0A655UPC2|A0A655UPC2_VI…	-	-
50598	IENQEGLDNFDEILELSDGIMVAR	0	3.40399	tr|A0A067BKI8|A0A067BKI8_VIBMT;tr|A0A085RP06|A0A085RP06_VIBCL;tr|A0A395UBD0|A0A395UBD0_VIBCL;tr|A0A5C2AVX4|A0A5C2AVX4_VIBCL;tr|A0A655QYQ3|A0A655QYQ3_VIBCL;tr|A0A655ZSZ8|A0A655ZSZ8_VIBCL	-	-
30331	NTEDSASQAMAANHK	0	3.40064	tr|A0A0H3AL06|A0A0H3AL06_VIBC3;tr|A0A2R8ECH4|A0A2R8ECH4_VIBCL;tr|A0A2V4NJG1|A0A2V4NJG1_VIBCL;tr|A0A366A439|A0A366A439_9VIBR;tr|A0A366AIH2|A0A366AIH2_9VIBR;tr|A0A366AKY9|A0A366AKY9_9VIBR;tr|A0A395UD08|A0A395UD08_VIBCL;tr|A0A544H376|A0A544H376_VIBCL;tr|A0A5C2B1C6|A0A5C2B1C6_VIBCL;tr|A0A5C9HIP5|A0A5C9HIP5_VIBCL;tr|A0A5Q6PL66|A0A5Q6PL66_VIBCL;tr|A0A655RYY8|A0A655RYY8_VIBCL;tr|A0A655ZG85|A0A655ZG85_VI…	-	-
45197	APWTADAPLPGGENFDYTALK	0	3.39354	tr|A0A2R8EVC9|A0A2R8EVC9_VIBCL;tr|A0A366AC40|A0A366AC40_9VIBR;tr|A0A5Q6PPA4|A0A5Q6PPA4_VIBCL	-	-
42935	DYILNTVGDSITNITDITK	0	3.38651	tr|A0A6B3LFL6|A0A6B3LFL6_VIBCL	-	-
50956	DREGIVQVVVDPDMADVFAVANQLR	0	3.38615	sp|A5F263|SYD_VIBC3;tr|A0A0K9USL7|A0A0K9USL7_VIBCL;tr|A0A366AH86|A0A366AH86_9VIBR;tr|A0A366AX23|A0A366AX23_9VIBR;tr|A0A544DA30|A0A544DA30_VIBCL;tr|A0A5C9HJ56|A0A5C9HJ56_VIBCL;tr|A0A5C9QH15|A0A5C9QH15_VIBCL;tr|A0A656AY27|A0A656AY27_VIBCL;tr|A0A6B3LK92|A0A6B3LK92_VIBCL;tr|A0A7X4T982|A0A7X4T982_VIBCL;tr|A0A7Z7YH38|A0A7Z7YH38_VIBCL	-	-
43959	NAQTMLIDGQNGSFLAHPDK	0	3.3814	tr|A0A0H3AI12|A0A0H3AI12_VIBC3;tr|A0A0H3PXZ9|A0A0H3PXZ9_VIBCL;tr|A0A0K9V0R4|A0A0K9V0R4_VIBCL;tr|A0A366A246|A0A366A246_9VIBR;tr|A0A395UF46|A0A395UF46_VIBCL;tr|A0A544CHE3|A0A544CHE3_VIBCL;tr|A0A5C2B0X4|A0A5C2B0X4_VIBCL;tr|A0A5C9HIR9|A0A5C9HIR9_VIBCL;tr|A0A5Q6PLT1|A0A5Q6PLT1_VIBCL;tr|A0A655P233|A0A655P233_VIBCL;tr|A0A6B3LE80|A0A6B3LE80_VIBCL;tr|A0A6N1RYQ8|A0A6N1RYQ8_VIBCL;tr|A0A7Z7YHE6|A0A7Z7YHE6_VI…	-	-
55404	SEQPLSAQPSLVPQDNLVLQNADFTPQADSEYEMTSSIR	0	3.3782	sp|Fha|TARGET;tr|A0A023PRJ4|A0A023PRJ4_VIBCL;tr|A0A0H3QAN5|A0A0H3QAN5_VIBCL;tr|A0A366A8U6|A0A366A8U6_9VIBR;tr|A0A366AFS6|A0A366AFS6_9VIBR;tr|A0A366ATL7|A0A366ATL7_9VIBR;tr|A0A544HKE9|A0A544HKE9_VIBCL;tr|A0A5C9HP19|A0A5C9HP19_VIBCL;tr|A0A5C9QJJ9|A0A5C9QJJ9_VIBCL;tr|A0A655UPC2|A0A655UPC2_VIBCL;tr|A0A655X6B2|A0A655X6B2_VIBCL;tr|A0A6N1S2K6|A0A6N1S2K6_VIBCL;tr|A0A7Z7YG49|A0A7Z7YG49_VIBCL	-	-
26367	LGGNSLLDLVVFGR	0	3.37622	tr|A0A067BBL6|A0A067BBL6_VIBMT;tr|A0A085T8Y4|A0A085T8Y4_VIBCL;tr|A0A0E4CD65|A0A0E4CD65_VIBCL;tr|A0A1R3F713|A0A1R3F713_9VIBR;tr|A0A1R3FK24|A0A1R3FK24_9VIBR;tr|A0A366A7X1|A0A366A7X1_9VIBR;tr|A0A366ALL6|A0A366ALL6_9VIBR;tr|A0A5C2AZI2|A0A5C2AZI2_VIBCL;tr|A0A655XZZ8|A0A655XZZ8_VIBCL;tr|A0A655Y372|A0A655Y372_VIBCL;tr|A0A656AP68|A0A656AP68_VIBCL;tr|A0A7X4PG25|A0A7X4PG25_VIBCL;tr|K5SR09|K5SR09_VIBHA;tr|K…	-	-
46724	DAKDQATIDQIMIDLDGTENK	0	3.37531	sp|A5F5I3|ENO_VIBC3;tr|A0A067B3Z0|A0A067B3Z0_VIBMT;tr|A0A366AAM1|A0A366AAM1_9VIBR;tr|A0A366AY31|A0A366AY31_9VIBR;tr|A0A655T4U4|A0A655T4U4_VIBCL;tr|A0A655ZHR7|A0A655ZHR7_VIBCL;tr|A0A656A3S2|A0A656A3S2_VIBCL;tr|A0A656AE10|A0A656AE10_VIBCL;tr|A0A7U8WNX0|A0A7U8WNX0_VIBCL	-	-
32525	IASSAEETSQAVVSQR	0	3.36595	tr|A0A085R6S2|A0A085R6S2_VIBCL;tr|A0A0N8VAV3|A0A0N8VAV3_VIBMT;tr|A0A2R8ECG7|A0A2R8ECG7_VIBCL;tr|A0A366A299|A0A366A299_9VIBR;tr|A0A366AUH1|A0A366AUH1_9VIBR;tr|A0A395TJ54|A0A395TJ54_VIBCL;tr|A0A544CHH7|A0A544CHH7_VIBCL;tr|A0A5C2B126|A0A5C2B126_VIBCL;tr|A0A5C9HHT2|A0A5C9HHT2_VIBCL;tr|A0A5Q6PKS2|A0A5Q6PKS2_VIBCL;tr|A0A655QBX2|A0A655QBX2_VIBCL;tr|A0A656ARD4|A0A656ARD4_VIBCL;tr|A0A6N1RYU3|A0A6N1RYU3_VI…	-	-
38332	MTTNYIFVTGGVVSSLGK	0	3.36305	sp|A5F5I4|PYRG_VIBC3;sp|Q87LP9|PYRG_VIBPA;tr|A0A0Q0VD86|A0A0Q0VD86_VIBMT;tr|A0A1R3F029|A0A1R3F029_9VIBR;tr|A0A1R3FGM7|A0A1R3FGM7_9VIBR;tr|A0A366A5E7|A0A366A5E7_9VIBR;tr|A0A366ACL1|A0A366ACL1_9VIBR;tr|A0A366AXY4|A0A366AXY4_9VIBR;tr|A0A5C2AYC6|A0A5C2AYC6_VIBCL;tr|A0A655QWH7|A0A655QWH7_VIBCL;tr|K5VBY3|K5VBY3_9VIBR	-	-
40440	VLIDSESSGNLLYLPIDK	0	3.36169	sp|P40605|HFLK_VIBPA;sp|Q9KV09|HFLK_VIBCH;tr|A0A067BB54|A0A067BB54_VIBMT;tr|A0A0Q0PQL8|A0A0Q0PQL8_VIBMT;tr|A0A1R3EGM5|A0A1R3EGM5_9VIBR;tr|A0A1R3FT05|A0A1R3FT05_9VIBR;tr|A0A366A0P9|A0A366A0P9_9VIBR;tr|A0A366AFP5|A0A366AFP5_9VIBR;tr|A0A366AQD0|A0A366AQD0_9VIBR;tr|A0A655SHN5|A0A655SHN5_VIBCL;tr|A0A656AN81|A0A656AN81_VIBCL;tr|A0A6B3LR20|A0A6B3LR20_VIBCL;tr|A0A7X4PJQ6|A0A7X4PJQ6_VIBCL;tr|D7HI09|D7HI09…	-	-
42419	IQLLQQETHEYYSNFR	0	3.36156	sp|Q9KPA4|NADB_VIBCH;tr|A0A0E4GEP2|A0A0E4GEP2_VIBCL;tr|A0A0Q0JZQ9|A0A0Q0JZQ9_VIBMT;tr|A0A366A5U1|A0A366A5U1_9VIBR;tr|A0A366ACB2|A0A366ACB2_9VIBR;tr|A0A366AY51|A0A366AY51_9VIBR;tr|A0A395TBR7|A0A395TBR7_VIBCL;tr|A0A5C2AY50|A0A5C2AY50_VIBCL;tr|A0A655Q3B8|A0A655Q3B8_VIBCL;tr|A0A656AEK6|A0A656AEK6_VIBCL;tr|A0A656B0Z2|A0A656B0Z2_VIBCL;tr|A0A6N1RNC6|A0A6N1RNC6_VIBCL;tr|Q87LN1|Q87LN1_VIBPA	-	-
43033	AGVDNMGMSEVNISLDHAGGK	0	3.3612	tr|A0A0H3AEZ8|A0A0H3AEZ8_VIBC3;tr|A0A0H3Q9A1|A0A0H3Q9A1_VIBCL;tr|A0A0Q0YTE4|A0A0Q0YTE4_VIBMT;tr|A0A2R8EUX7|A0A2R8EUX7_VIBCL;tr|A0A366A9R6|A0A366A9R6_9VIBR;tr|A0A366AFB9|A0A366AFB9_9VIBR;tr|A0A395THB4|A0A395THB4_VIBCL;tr|A0A544C446|A0A544C446_VIBCL;tr|A0A5Q6PP70|A0A5Q6PP70_VIBCL;tr|A0A655P0S9|A0A655P0S9_VIBCL;tr|A0A655TW33|A0A655TW33_VIBCL;tr|A0A655ZAC7|A0A655ZAC7_VIBCL;tr|A0A6B3LFQ1|A0A6B3LFQ1_VI…	-	-
49377	VCCFNDDIQGTAAVTVGSLLAACK	0	3.35931	sp|A5F1Z0|MAO1_VIBC3;tr|A0A0H3PY98|A0A0H3PY98_VIBCL;tr|A0A0Q0TDI9|A0A0Q0TDI9_VIBMT;tr|A0A366A2F5|A0A366A2F5_9VIBR;tr|A0A366AHA4|A0A366AHA4_9VIBR;tr|A0A5C9HJR2|A0A5C9HJR2_VIBCL;tr|A0A655S647|A0A655S647_VIBCL;tr|A0A7Z8DW18|A0A7Z8DW18_VIBCL	-	-
40591	ELAAFAQFASDLDEATKR	0	3.35766	tr|A0A366ADR2|A0A366ADR2_9VIBR	-	-
49097	EAFVTVALPEQHVAELETLFHR	0	3.35573	tr|A0A0H3AJ05|A0A0H3AJ05_VIBC3;tr|A0A0H3Q0C4|A0A0H3Q0C4_VIBCL;tr|A0A2R8EA54|A0A2R8EA54_VIBCL;tr|A0A366A5A2|A0A366A5A2_9VIBR;tr|A0A366AFJ5|A0A366AFJ5_9VIBR;tr|A0A366AGE7|A0A366AGE7_9VIBR;tr|A0A395U4A7|A0A395U4A7_VIBCL;tr|A0A5C9HLV6|A0A5C9HLV6_VIBCL;tr|A0A5Q6PGU6|A0A5Q6PGU6_VIBCL;tr|A0A655W848|A0A655W848_VIBCL;tr|A0A655X1U6|A0A655X1U6_VIBCL;tr|A0A7Z7YD82|A0A7Z7YD82_VIBCL;tr|D7HE65|D7HE65_VIBCL	-	-
44111	WHIDNVNQYGVPAVVAINR	0	3.35508	sp|Q9KLX7|FTHS_VIBCH;tr|A0A0H3AFV4|A0A0H3AFV4_VIBC3;tr|A0A0H3Q924|A0A0H3Q924_VIBCL;tr|A0A0Q0Q4B1|A0A0Q0Q4B1_VIBMT;tr|A0A366A9N7|A0A366A9N7_9VIBR;tr|A0A366AJ26|A0A366AJ26_9VIBR;tr|A0A366ANI9|A0A366ANI9_9VIBR;tr|A0A395UB55|A0A395UB55_VIBCL;tr|A0A543XW48|A0A543XW48_VIBCL;tr|A0A5C2B2Z9|A0A5C2B2Z9_VIBCL;tr|A0A5C9HPE3|A0A5C9HPE3_VIBCL;tr|A0A5C9W133|A0A5C9W133_VIBCL;tr|A0A655RTQ4|A0A655RTQ4_VIBCL;tr|A0A…	-	-
34092	LDADVDYQAAATEWR	0	3.35493	sp|A5F3I4|CYSJ_VIBC3;sp|Q9KUX4|CYSJ_VIBCH;tr|A0A366AA77|A0A366AA77_9VIBR;tr|A0A395TFF9|A0A395TFF9_VIBCL;tr|A0A5C2AW02|A0A5C2AW02_VIBCL;tr|A0A5C9HQK3|A0A5C9HQK3_VIBCL;tr|A0A5Q6PDQ1|A0A5Q6PDQ1_VIBCL;tr|A0A655S511|A0A655S511_VIBCL;tr|A0A655SH45|A0A655SH45_VIBCL;tr|A0A655X2S4|A0A655X2S4_VIBCL;tr|A0A655ZW46|A0A655ZW46_VIBCL;tr|A0A7X4PLJ0|A0A7X4PLJ0_VIBCL;tr|A0A7Z7VJW7|A0A7Z7VJW7_VIBCL;tr|D7HHZ9|D7HHZ9…	-	-
48696	VLFGNAIEVEEQYGSLDALFASK	0	3.35352	tr|A0A023PRF6|A0A023PRF6_VIBCL;tr|A0A023PRG9|A0A023PRG9_VIBCL;tr|A0A023PRJ4|A0A023PRJ4_VIBCL;tr|A0A0H3QAN5|A0A0H3QAN5_VIBCL;tr|A0A366A8U6|A0A366A8U6_9VIBR;tr|A0A366AFS6|A0A366AFS6_9VIBR;tr|A0A395U048|A0A395U048_VIBCL;tr|A0A544HKE9|A0A544HKE9_VIBCL;tr|A0A5B1C1J8|A0A5B1C1J8_VIBCL;tr|A0A5C2B482|A0A5C2B482_VIBCL;tr|A0A5C9HP19|A0A5C9HP19_VIBCL;tr|A0A5C9QJJ9|A0A5C9QJJ9_VIBCL;tr|A0A655UPC2|A0A655UPC2_VI…	-	-
54046	NINSIFGLQDSQQNIAQMESLLGMGLESQPR	0	3.35352	sp|A5F987|LPOA_VIBC3;tr|A0A0H3Q5U5|A0A0H3Q5U5_VIBCL;tr|A0A0H4JMC9|A0A0H4JMC9_VIBCL;tr|A0A0X1L367|A0A0X1L367_VIBCO;tr|A0A366A977|A0A366A977_9VIBR;tr|A0A366ALA8|A0A366ALA8_9VIBR;tr|A0A366ANW0|A0A366ANW0_9VIBR;tr|A0A395TSB0|A0A395TSB0_VIBCL;tr|A0A544HPM4|A0A544HPM4_VIBCL;tr|A0A5B1C7D8|A0A5B1C7D8_VIBCL;tr|A0A5C2B2G1|A0A5C2B2G1_VIBCL;tr|A0A5C9Q523|A0A5C9Q523_VIBCL;tr|A0A655SYM3|A0A655SYM3_VIBCL;tr|A0A…	-	-
50057	GLHYTLDYPDQLAESGPTILVPEK	0	3.3527	sp|Q9KPA4|NADB_VIBCH;tr|A0A0E4GEP2|A0A0E4GEP2_VIBCL;tr|A0A366A5U1|A0A366A5U1_9VIBR;tr|A0A366ACB2|A0A366ACB2_9VIBR;tr|A0A395TBR7|A0A395TBR7_VIBCL;tr|A0A5C2AY50|A0A5C2AY50_VIBCL;tr|A0A656B0Z2|A0A656B0Z2_VIBCL;tr|A0A6N1RNC6|A0A6N1RNC6_VIBCL	-	-
32666	DQEGLDAQATSHDAGR	0	3.35169	sp|Q9KVU5|RSMB_VIBCH;tr|A0A0H3Q5H8|A0A0H3Q5H8_VIBCL;tr|A0A0K9UNC4|A0A0K9UNC4_VIBCL;tr|A0A0X1L5F8|A0A0X1L5F8_VIBCO;tr|A0A366A2H4|A0A366A2H4_9VIBR;tr|A0A366AKV7|A0A366AKV7_9VIBR;tr|A0A366AQ63|A0A366AQ63_9VIBR;tr|A0A4Q9F3U0|A0A4Q9F3U0_VIBCL;tr|A0A544C8F4|A0A544C8F4_VIBCL;tr|A0A5C2AX05|A0A5C2AX05_VIBCL;tr|A0A655RIS9|A0A655RIS9_VIBCL;tr|A0A655YQS6|A0A655YQS6_VIBCL;tr|A0A655YWM4|A0A655YWM4_VIBCL;tr|A0A…	-	-
49355	LGDLLVEEGIVSEAQLEQALNAQK	0	3.35121	tr|A0A0H3AHE3|A0A0H3AHE3_VIBC3;tr|A0A0H7H0D5|A0A0H7H0D5_VIBCL;tr|A0A2L2FPG6|A0A2L2FPG6_VIBCL;tr|A0A2S1ZUC2|A0A2S1ZUC2_VIBCL;tr|A0A366ATD8|A0A366ATD8_9VIBR;tr|A0A544F938|A0A544F938_VIBCL;tr|A0A655RD46|A0A655RD46_VIBCL;tr|A0A655VYM3|A0A655VYM3_VIBCL;tr|A0A655Y6E0|A0A655Y6E0_VIBCL;tr|A0A6B3LFP1|A0A6B3LFP1_VIBCL;tr|A0A6G8MUP7|A0A6G8MUP7_VIBCL;tr|A0A6G8MUU7|A0A6G8MUU7_VIBCL;tr|A0A6G8MV83|A0A6G8MV83_VI…	-	-
50879	EGNDFYHEMQEAGVVNVEQPELSK	0	3.3478	sp|A5F459|ATPB_VIBC3;tr|A0A0Q0PZ58|A0A0Q0PZ58_VIBMT;tr|A0A2R8EFZ7|A0A2R8EFZ7_VIBCL;tr|A0A366AG85|A0A366AG85_9VIBR;tr|A0A7X4TC31|A0A7X4TC31_VIBCL;tr|A0A7Z7VK26|A0A7Z7VK26_VIBCL	-	-
41357	IPLAQMAVEESGMGIVEDK	0	3.34564	tr|A0A067BJ37|A0A067BJ37_VIBMT;tr|A0A0E4GKF5|A0A0E4GKF5_VIBCL;tr|A0A1X1LHK5|A0A1X1LHK5_VIBCL;tr|A0A366A814|A0A366A814_9VIBR;tr|A0A366ALJ2|A0A366ALJ2_9VIBR;tr|A0A366ALP7|A0A366ALP7_9VIBR;tr|A0A655PQD8|A0A655PQD8_VIBCL;tr|A0A7U8WRL8|A0A7U8WRL8_VIBCL;tr|D7HA85|D7HA85_VIBCL	-	-
45312	AGVDMNELTGHIQITEEKEK	0	3.34155	sp|Q9KQC6|SYR_VIBCH;tr|A0A0H3AI73|A0A0H3AI73_VIBC3;tr|A0A0H3Q0I5|A0A0H3Q0I5_VIBCL;tr|A0A0K9V0Q5|A0A0K9V0Q5_VIBCL;tr|A0A366AA38|A0A366AA38_9VIBR;tr|A0A366AMC1|A0A366AMC1_9VIBR;tr|A0A366AP34|A0A366AP34_9VIBR;tr|A0A544D6V7|A0A544D6V7_VIBCL;tr|A0A5C2AZE5|A0A5C2AZE5_VIBCL;tr|A0A5C9HME5|A0A5C9HME5_VIBCL;tr|A0A655QAV9|A0A655QAV9_VIBCL;tr|A0A655SBM0|A0A655SBM0_VIBCL;tr|A0A655V5F1|A0A655V5F1_VIBCL;tr|A0A6…	-	-
40914	SALKPIGETYTSTAVDTNK	0	3.34117	sp|Q87QB9|FABV1_VIBPA;sp|Q9KRA3|FABV1_VIBCH;tr|A0A0H3AN25|A0A0H3AN25_VIBC3;tr|A0A0H3Q6Q4|A0A0H3Q6Q4_VIBCL;tr|A0A0Q0N2Z1|A0A0Q0N2Z1_VIBMT;tr|A0A1R3F6M5|A0A1R3F6M5_9VIBR;tr|A0A1R3FPP1|A0A1R3FPP1_9VIBR;tr|A0A366A9R9|A0A366A9R9_9VIBR;tr|A0A454CYD8|A0A454CYD8_VIBHA;tr|A0A5B1C5L0|A0A5B1C5L0_VIBCL;tr|A0A5C2B002|A0A5C2B002_VIBCL;tr|A0A5C9Q2K7|A0A5C9Q2K7_VIBCL;tr|A0A655PGM2|A0A655PGM2_VIBCL;tr|A0A655SF22|…	-	-
40080	NMQTAMGHVTSSAEQMLK	0	3.33539	sp|Q9KQW9|MSBA_VIBCH;tr|A0A0E3W1Y9|A0A0E3W1Y9_VIBCL;tr|A0A366A8J7|A0A366A8J7_9VIBR;tr|A0A366AR26|A0A366AR26_9VIBR;tr|A0A366ATS4|A0A366ATS4_9VIBR;tr|A0A5C2B018|A0A5C2B018_VIBCL;tr|A0A5C9HMF3|A0A5C9HMF3_VIBCL;tr|A0A655UYW7|A0A655UYW7_VIBCL;tr|A0A655WHK4|A0A655WHK4_VIBCL;tr|A0A655WP73|A0A655WP73_VIBCL;tr|A0A655XFN2|A0A655XFN2_VIBCL;tr|A0A656A3Y9|A0A656A3Y9_VIBCL	-	-
48897	QTESVSASLSHSGQQMGTLVGHFK	0	3.33348	tr|A0A0H3ALB0|A0A0H3ALB0_VIBC3;tr|A0A0H5UEC7|A0A0H5UEC7_VIBCL;tr|A0A366A6S8|A0A366A6S8_9VIBR;tr|A0A366AIF0|A0A366AIF0_9VIBR;tr|A0A544N9F2|A0A544N9F2_VIBCL;tr|A0A5C2AWL6|A0A5C2AWL6_VIBCL;tr|A0A5C9HR32|A0A5C9HR32_VIBCL;tr|A0A5Q6PIA7|A0A5Q6PIA7_VIBCL;tr|A0A655P1R3|A0A655P1R3_VIBCL;tr|A0A655QZG1|A0A655QZG1_VIBCL;tr|A0A655WBV7|A0A655WBV7_VIBCL;tr|A0A655YT58|A0A655YT58_VIBCL;tr|A0A656AWA6|A0A656AWA6_VI…	-	-
53062	YTANQFLFALEQLNASHIFDQYVIER	0	3.32821	tr|A0A0H3AFX3|A0A0H3AFX3_VIBC3;tr|A0A366AH49|A0A366AH49_9VIBR;tr|A0A366AJQ0|A0A366AJQ0_9VIBR;tr|A0A395TNY4|A0A395TNY4_VIBCL;tr|A0A543ZVA6|A0A543ZVA6_VIBCL;tr|A0A5C9QKI4|A0A5C9QKI4_VIBCL;tr|A0A655NRX6|A0A655NRX6_VIBCL;tr|A0A655PY91|A0A655PY91_VIBCL;tr|A0A655U596|A0A655U596_VIBCL;tr|A0A655VKD3|A0A655VKD3_VIBCL;tr|A0A655Y9I9|A0A655Y9I9_VIBCL;tr|A0A655Z389|A0A655Z389_VIBCL;tr|A0A6B3LG16|A0A6B3LG16_VI…	-	-
49561	AIAQVGTISANSDSSVGNIIAEAMEK	0	3.32682	sp|A5F4Y1|CH602_VIBC3;sp|Q9KNR7|CH601_VIBCH;tr|A0A067BAK3|A0A067BAK3_VIBMT;tr|A0A193DQT0|A0A193DQT0_VIBCL;tr|A0A2V4P233|A0A2V4P233_VIBCL;tr|A0A366A4X3|A0A366A4X3_9VIBR;tr|A0A366AMV5|A0A366AMV5_9VIBR;tr|A0A454CZD3|A0A454CZD3_VIBHA;tr|A0A6B3LF68|A0A6B3LF68_VIBCL;tr|D1GII0|D1GII0_VIBCL;tr|D1GII1|D1GII1_VIBCL;tr|D1GII5|D1GII5_VIBCL;tr|D1GII8|D1GII8_VIBCL;tr|K5VAA0|K5VAA0_9VIBR;tr|Q933P0|Q933P0_VIBCL;…	-	-
39069	DKDLLTEGWEGIYAVGR	0	3.32675	sp|Q9KTX5|PEPB_VIBCH;tr|A0A0H3AN26|A0A0H3AN26_VIBC3;tr|A0A0H3PX60|A0A0H3PX60_VIBCL;tr|A0A0Q0Q4A7|A0A0Q0Q4A7_VIBMT;tr|A0A1R3FHR0|A0A1R3FHR0_9VIBR;tr|A0A1R3FT78|A0A1R3FT78_9VIBR;tr|A0A366A5C1|A0A366A5C1_9VIBR;tr|A0A366ACL3|A0A366ACL3_9VIBR;tr|A0A366ADH6|A0A366ADH6_9VIBR;tr|A0A3M8MBA2|A0A3M8MBA2_VIBCL;tr|A0A544C1Y2|A0A544C1Y2_VIBCL;tr|A0A5C2AV25|A0A5C2AV25_VIBCL;tr|A0A5C9HK51|A0A5C9HK51_VIBCL;tr|A0A…	-	-
48646	DVIALLIQNPSYAELVPDLASVR	0	3.32488	tr|A0A0H3ALA1|A0A0H3ALA1_VIBC3;tr|A0A0H3QDN0|A0A0H3QDN0_VIBCL;tr|A0A0H5ZM59|A0A0H5ZM59_VIBCL;tr|A0A365ZZX2|A0A365ZZX2_9VIBR;tr|A0A366AEQ6|A0A366AEQ6_9VIBR;tr|A0A366AJD5|A0A366AJD5_9VIBR;tr|A0A543XP67|A0A543XP67_VIBCL;tr|A0A5C2AVQ0|A0A5C2AVQ0_VIBCL;tr|A0A5C9GM31|A0A5C9GM31_VIBCL;tr|A0A5C9HLW2|A0A5C9HLW2_VIBCL;tr|A0A5Q6PLX7|A0A5Q6PLX7_VIBCL;tr|A0A655QZ32|A0A655QZ32_VIBCL;tr|A0A655VW94|A0A655VW94_VI…	-	-
45466	LGEVHDGASTMDFMEQEAER	0	3.32435	sp|Q9KPM5|EFG2_VIBCH;tr|A0A067B505|A0A067B505_VIBMT;tr|A0A085QCX5|A0A085QCX5_VIBCL;tr|A0A0H3AGT4|A0A0H3AGT4_VIBC3;tr|A0A0K9US91|A0A0K9US91_VIBCL;tr|A0A2R8E9S3|A0A2R8E9S3_VIBCL;tr|A0A366A4W8|A0A366A4W8_9VIBR;tr|A0A366APK8|A0A366APK8_9VIBR;tr|A0A544CDW9|A0A544CDW9_VIBCL;tr|D7HEB7|D7HEB7_VIBCL	-	-
51513	GHLVNQGEAVGVIAAQSIGEPGTQLTMR	0	3.32389	sp|A5F3P6|RPOC_VIBC3;sp|Q87KQ5|RPOC_VIBPA;tr|A0A0Q0PRC9|A0A0Q0PRC9_VIBMT;tr|A0A1R3EHP2|A0A1R3EHP2_9VIBR;tr|A0A1R3FL62|A0A1R3FL62_9VIBR;tr|A0A366A3X8|A0A366A3X8_9VIBR;tr|A0A366AB58|A0A366AB58_9VIBR;tr|A0A366AIA6|A0A366AIA6_9VIBR;tr|A0A454CNH7|A0A454CNH7_VIBHA;tr|A0A5C2AWT4|A0A5C2AWT4_VIBCL;tr|A0A5Q6PDB9|A0A5Q6PDB9_VIBCL;tr|A0A655UB56|A0A655UB56_VIBCL;tr|A0A655Z7X7|A0A655Z7X7_VIBCL;tr|A0A655ZKY9|A0…	-	-
29595	ATHQHALVAAATSGSK	0	3.32058	sp|Q9KL24|PYRC_VIBCH;tr|A0A0H3ADC4|A0A0H3ADC4_VIBC3;tr|A0A0K9UVY4|A0A0K9UVY4_VIBCL;tr|A0A0Q0JJH9|A0A0Q0JJH9_VIBMT;tr|A0A0Q0UBI4|A0A0Q0UBI4_VIBMT;tr|A0A0X1L108|A0A0X1L108_VIBCO;tr|A0A366A603|A0A366A603_9VIBR;tr|A0A366AJ21|A0A366AJ21_9VIBR;tr|A0A366AV10|A0A366AV10_9VIBR;tr|A0A395U395|A0A395U395_VIBCL;tr|A0A544I2M3|A0A544I2M3_VIBCL;tr|A0A5C2B566|A0A5C2B566_VIBCL;tr|A0A5Q6PP84|A0A5Q6PP84_VIBCL;tr|A0A…	-	-
40660	GTDVLNGLDAILVPGGFGDR	0	3.31994	sp|A5F5I4|PYRG_VIBC3;tr|A0A366A5E7|A0A366A5E7_9VIBR;tr|A0A366ACL1|A0A366ACL1_9VIBR;tr|A0A366AXY4|A0A366AXY4_9VIBR;tr|A0A656A667|A0A656A667_VIBCL;tr|C1J9B2|C1J9B2_VIBCL;tr|D7HEL6|D7HEL6_VIBCL;tr|Q30JH2|Q30JH2_VIBCL;tr|Q30JH8|Q30JH8_VIBCL	-	-
46552	VNHYATTSMEQSAQSNAVVMR	0	3.31708	tr|A0A0H3AE30|A0A0H3AE30_VIBC3;tr|A0A0H3QA14|A0A0H3QA14_VIBCL;tr|A0A0K9UVZ2|A0A0K9UVZ2_VIBCL;tr|A0A544GRS3|A0A544GRS3_VIBCL;tr|A0A5C9HGG0|A0A5C9HGG0_VIBCL;tr|A0A655YZ89|A0A655YZ89_VIBCL;tr|A0A6B3L8D0|A0A6B3L8D0_VIBCL;tr|A0A7U8ZND0|A0A7U8ZND0_VIBCL;tr|A0A7Z7YCA0|A0A7Z7YCA0_VIBCL	-	-
48892	DFANVPGADIDKGTINGVTAVMPGR	0	3.31692	tr|A0A0H3ANN8|A0A0H3ANN8_VIBC3;tr|A0A0H3Q457|A0A0H3Q457_VIBCL;tr|A0A0K9URH1|A0A0K9URH1_VIBCL;tr|A0A0Q0Q9F3|A0A0Q0Q9F3_VIBMT;tr|A0A0Q0TBI8|A0A0Q0TBI8_VIBMT;tr|A0A0X1L3T5|A0A0X1L3T5_VIBCO;tr|A0A366A1K5|A0A366A1K5_9VIBR;tr|A0A366AMA5|A0A366AMA5_9VIBR;tr|A0A366AVL1|A0A366AVL1_9VIBR;tr|A0A395TD86|A0A395TD86_VIBCL;tr|A0A544PK73|A0A544PK73_VIBCL;tr|A0A5C2AY85|A0A5C2AY85_VIBCL;tr|A0A5C9HM66|A0A5C9HM66_VI…	-	-
49006	KGDIVVMVSGALVASGTTNTASVHVL	0	3.31622	tr|A0A067BKI8|A0A067BKI8_VIBMT;tr|A0A085RP06|A0A085RP06_VIBCL;tr|A0A395UBD0|A0A395UBD0_VIBCL;tr|A0A5C2AVX4|A0A5C2AVX4_VIBCL;tr|A0A655QYQ3|A0A655QYQ3_VIBCL;tr|A0A655T0Z5|A0A655T0Z5_VIBCL;tr|A0A655VZH5|A0A655VZH5_VIBCL;tr|A0A655Y1W9|A0A655Y1W9_VIBCL;tr|A0A655ZSZ8|A0A655ZSZ8_VIBCL;tr|A0A656B1I8|A0A656B1I8_VIBCL	-	-
46289	ALVEADATMVQALQHDHQGTR	0	3.31546	tr|A0A0H3ANN8|A0A0H3ANN8_VIBC3;tr|A0A0K9URH1|A0A0K9URH1_VIBCL;tr|A0A366A1K5|A0A366A1K5_9VIBR;tr|A0A366AMA5|A0A366AMA5_9VIBR;tr|A0A366AVL1|A0A366AVL1_9VIBR;tr|A0A544PK73|A0A544PK73_VIBCL;tr|A0A5C2AY85|A0A5C2AY85_VIBCL;tr|A0A5C9HM66|A0A5C9HM66_VIBCL;tr|A0A5C9QVI6|A0A5C9QVI6_VIBCL;tr|A0A5Q6PMQ3|A0A5Q6PMQ3_VIBCL;tr|A0A655RNW6|A0A655RNW6_VIBCL;tr|A0A655RRC1|A0A655RRC1_VIBCL;tr|A0A655VGH4|A0A655VGH4_VI…	-	-
47606	TLYDADKSVVHLSAPAAIAESLK	0	3.31522	sp|Fha|TARGET;tr|A0A023PRF6|A0A023PRF6_VIBCL;tr|A0A023PRG9|A0A023PRG9_VIBCL;tr|A0A023PRJ4|A0A023PRJ4_VIBCL;tr|A0A0H3QAN5|A0A0H3QAN5_VIBCL;tr|A0A366A8U6|A0A366A8U6_9VIBR;tr|A0A366AFS6|A0A366AFS6_9VIBR;tr|A0A366ATL7|A0A366ATL7_9VIBR;tr|A0A395U048|A0A395U048_VIBCL;tr|A0A544HKE9|A0A544HKE9_VIBCL;tr|A0A5B1C1J8|A0A5B1C1J8_VIBCL;tr|A0A5C2B482|A0A5C2B482_VIBCL;tr|A0A5C9HP19|A0A5C9HP19_VIBCL;tr|A0A5C9QJJ9…	-	-
49059	IDLTEHMTAELNVLGWQGTFTR	0	3.31459	sp|C3LT05|HSCA_VIBCM;tr|A0A395UAX6|A0A395UAX6_VIBCL;tr|A0A544C1T3|A0A544C1T3_VIBCL;tr|A0A5C2AV69|A0A5C2AV69_VIBCL;tr|A0A5Q6PFV1|A0A5Q6PFV1_VIBCL	-	-
51526	VAIFSTGDEVQAPGGDIEPNSIFDSNR	0	3.31456	tr|A0A0H3AK51|A0A0H3AK51_VIBC3;tr|A0A0H3Q222|A0A0H3Q222_VIBCL;tr|A0A366A6W5|A0A366A6W5_9VIBR;tr|A0A366AMD6|A0A366AMD6_9VIBR;tr|A0A366ARY8|A0A366ARY8_9VIBR;tr|A0A395UG77|A0A395UG77_VIBCL;tr|A0A544CFE2|A0A544CFE2_VIBCL;tr|A0A5C2B0X0|A0A5C2B0X0_VIBCL;tr|A0A5C9HRJ2|A0A5C9HRJ2_VIBCL;tr|A0A5Q6PG16|A0A5Q6PG16_VIBCL;tr|A0A655X1G8|A0A655X1G8_VIBCL;tr|A0A655ZFP6|A0A655ZFP6_VIBCL;tr|A0A6N1RLV2|A0A6N1RLV2_VI…	-	-
51572	MNTEQQDYNQTETTEQVNQPAIEK	0	3.31384	tr|A0A0H3AMF5|A0A0H3AMF5_VIBC3;tr|A0A0H3PWG0|A0A0H3PWG0_VIBCL;tr|A0A0H6P3P9|A0A0H6P3P9_VIBCL;tr|A0A0X1KUM1|A0A0X1KUM1_VIBCO;tr|A0A366A5L8|A0A366A5L8_9VIBR;tr|A0A395TVG3|A0A395TVG3_VIBCL;tr|A0A5C9HKU1|A0A5C9HKU1_VIBCL;tr|A0A5Q6PFT8|A0A5Q6PFT8_VIBCL;tr|A0A655UZ17|A0A655UZ17_VIBCL;tr|A0A655XSR5|A0A655XSR5_VIBCL;tr|A0A6N1S0H0|A0A6N1S0H0_VIBCL;tr|D7HEU9|D7HEU9_VIBCL	-	-
37697	VYGSYLTDHEGTTFGSK	0	3.31361	tr|A0A2K2UG77|A0A2K2UG77_VIBCL;tr|A0A5C9HGL4|A0A5C9HGL4_VIBCL;tr|A0A655YIW2|A0A655YIW2_VIBCL;tr|A0A6N1RRA8|A0A6N1RRA8_VIBCL;tr|D7HBC4|D7HBC4_VIBCL	-	-
43811	NLEETIFNTNIEATQAIAR	0	3.31062	tr|A0A0H3AJL8|A0A0H3AJL8_VIBC3;tr|A0A0Q0LVG3|A0A0Q0LVG3_VIBMT;tr|A0A1X1LEX3|A0A1X1LEX3_VIBCL;tr|A0A366A8F0|A0A366A8F0_9VIBR;tr|A0A655RIP1|A0A655RIP1_VIBCL;tr|A0A655VYN4|A0A655VYN4_VIBCL;tr|A0A655W2I3|A0A655W2I3_VIBCL;tr|A0A655Y091|A0A655Y091_VIBCL;tr|A0A655Y5E7|A0A655Y5E7_VIBCL;tr|A0A655Z8D7|A0A655Z8D7_VIBCL;tr|A0A656AC32|A0A656AC32_VIBCL;tr|D7HDC1|D7HDC1_VIBCL;tr|Q87LC5|Q87LC5_VIBPA	-	-
45314	TEAITLPTSDVLIYHLDGGAR	0	3.3093	tr|A0A366A3E1|A0A366A3E1_9VIBR;tr|A0A366ADI9|A0A366ADI9_9VIBR;tr|A0A395TMV1|A0A395TMV1_VIBCL;tr|A0A5C9QJ02|A0A5C9QJ02_VIBCL;tr|A0A655YJC1|A0A655YJC1_VIBCL;tr|A0A6B3LG60|A0A6B3LG60_VIBCL;tr|A0A6N1RPS9|A0A6N1RPS9_VIBCL;tr|D7HBB1|D7HBB1_VIBCL	-	-
33186	VELENGHVVTAHISGK	0	3.30783	sp|A5F7F3|IF1_VIBC3	-	-
47946	TQQYHTQFIYGGESHFDNMK	0	3.30725	tr|A0A0H3AF57|A0A0H3AF57_VIBC3;tr|A0A0H3Q5L4|A0A0H3Q5L4_VIBCL;tr|A0A0K9UYS4|A0A0K9UYS4_VIBCL;tr|A0A0X1L0N4|A0A0X1L0N4_VIBCO;tr|A0A395U7U3|A0A395U7U3_VIBCL;tr|A0A655PWM0|A0A655PWM0_VIBCL;tr|A0A655VCK1|A0A655VCK1_VIBCL;tr|A0A655YDE4|A0A655YDE4_VIBCL;tr|A0A6B3LGS7|A0A6B3LGS7_VIBCL;tr|A0A6N1RP91|A0A6N1RP91_VIBCL;tr|D7HC21|D7HC21_VIBCL	-	-
47755	ENVMGESMYNDMLPQIVSDLK	0	3.30697	sp|Q9KQC6|SYR_VIBCH;tr|A0A0H3AI73|A0A0H3AI73_VIBC3;tr|A0A0H3Q0I5|A0A0H3Q0I5_VIBCL;tr|A0A0K9V0Q5|A0A0K9V0Q5_VIBCL;tr|A0A366AA38|A0A366AA38_9VIBR;tr|A0A366AMC1|A0A366AMC1_9VIBR;tr|A0A366AP34|A0A366AP34_9VIBR;tr|A0A395U617|A0A395U617_VIBCL;tr|A0A544D6V7|A0A544D6V7_VIBCL;tr|A0A5C2AZE5|A0A5C2AZE5_VIBCL;tr|A0A5C9HME5|A0A5C9HME5_VIBCL;tr|A0A5Q6PHB4|A0A5Q6PHB4_VIBCL;tr|A0A655SBM0|A0A655SBM0_VIBCL;tr|A0A6…	-	-
53464	DVESINIHQIMVQQQGVSESDMLAILAQK	0	3.30519	tr|A0A0H3AI96|A0A0H3AI96_VIBC3;tr|A0A2R8EDH2|A0A2R8EDH2_VIBCL;tr|A0A366A5P0|A0A366A5P0_9VIBR;tr|A0A366ABJ2|A0A366ABJ2_9VIBR;tr|A0A395TQU6|A0A395TQU6_VIBCL;tr|A0A544C286|A0A544C286_VIBCL;tr|A0A5C2AV40|A0A5C2AV40_VIBCL;tr|A0A5C9HKH9|A0A5C9HKH9_VIBCL;tr|A0A655S5L0|A0A655S5L0_VIBCL;tr|A0A655Z6T2|A0A655Z6T2_VIBCL;tr|A0A655ZCZ7|A0A655ZCZ7_VIBCL;tr|A0A656AJX9|A0A656AJX9_VIBCL;tr|A0A656AMX6|A0A656AMX6_VI…	-	-
42557	MLSGVEKPDSGTIELGDTVK	0	3.2965	tr|A0A0F2TRY4|A0A0F2TRY4_VIBCL;tr|A0A0H3Q794|A0A0H3Q794_VIBCL;tr|A0A2R8EDX7|A0A2R8EDX7_VIBCL;tr|A0A366AB33|A0A366AB33_9VIBR;tr|A0A655SLP5|A0A655SLP5_VIBCL;tr|A0A656A1C8|A0A656A1C8_VIBCL;tr|A0A7U8WMH5|A0A7U8WMH5_VIBCL	-	-
43950	HVEVQVIADGQGNAIHLAER	0	3.29596	tr|A0A085QJF6|A0A085QJF6_VIBCL;tr|A0A655VLT0|A0A655VLT0_VIBCL;tr|A0A655W9J1|A0A655W9J1_VIBCL;tr|A0A655YIS5|A0A655YIS5_VIBCL;tr|A0A655ZKS0|A0A655ZKS0_VIBCL;tr|A0A656AS31|A0A656AS31_VIBCL;tr|A0A7Z7YFW8|A0A7Z7YFW8_VIBCL	-	-
51581	LMPEFWQFPTVSMGLGPISAIYQAR	0	3.29377	tr|A0A0E4CB86|A0A0E4CB86_VIBCL;tr|A0A0H3Q0K6|A0A0H3Q0K6_VIBCL;tr|A0A0Q0TAJ6|A0A0Q0TAJ6_VIBMT;tr|A0A0Q0YWZ4|A0A0Q0YWZ4_VIBMT;tr|A0A1R3EZ15|A0A1R3EZ15_9VIBR;tr|A0A1R3FID4|A0A1R3FID4_9VIBR;tr|A0A366A7L3|A0A366A7L3_9VIBR;tr|A0A366AGC5|A0A366AGC5_9VIBR;tr|A0A366AMF1|A0A366AMF1_9VIBR;tr|A0A395TBX2|A0A395TBX2_VIBCL;tr|A0A454D3X7|A0A454D3X7_VIBHA;tr|A0A544AZ91|A0A544AZ91_VIBCL;tr|A0A5C2AYD4|A0A5C2AYD4_VI…	-	-
41167	WLTQLWSAYVDDVAANR	0	3.29289	tr|A0A0H3AH00|A0A0H3AH00_VIBC3;tr|A0A0Q0YVX9|A0A0Q0YVX9_VIBMT;tr|A0A2R8EAP6|A0A2R8EAP6_VIBCL;tr|A0A366APJ7|A0A366APJ7_9VIBR;tr|A0A366ATX5|A0A366ATX5_9VIBR;tr|A0A395TE33|A0A395TE33_VIBCL;tr|A0A544J779|A0A544J779_VIBCL;tr|A0A5B1BZP8|A0A5B1BZP8_VIBCL;tr|A0A5C9HKW5|A0A5C9HKW5_VIBCL;tr|A0A655T7V8|A0A655T7V8_VIBCL;tr|A0A655V5W8|A0A655V5W8_VIBCL;tr|A0A655YR95|A0A655YR95_VIBCL;tr|A0A655ZMA3|A0A655ZMA3_VI…	-	-
47474	GIAPLQHVVSSLQAVAAGGGDLTAR	0	3.29173	tr|A0A0H3ALB0|A0A0H3ALB0_VIBC3;tr|A0A0H5UEC7|A0A0H5UEC7_VIBCL;tr|A0A366A6S8|A0A366A6S8_9VIBR;tr|A0A366AIF0|A0A366AIF0_9VIBR;tr|A0A366AT92|A0A366AT92_9VIBR;tr|A0A544N9F2|A0A544N9F2_VIBCL;tr|A0A5C2AWL6|A0A5C2AWL6_VIBCL;tr|A0A5C9HR32|A0A5C9HR32_VIBCL;tr|A0A5C9QP12|A0A5C9QP12_VIBCL;tr|A0A5Q6PIA7|A0A5Q6PIA7_VIBCL;tr|A0A6B3LQB1|A0A6B3LQB1_VIBCL;tr|A0A7X4TAN8|A0A7X4TAN8_VIBCL	-	-
46061	LLSPEMGMLASLGFAHTDVFR	0	3.29073	tr|A0A0Q0UHM4|A0A0Q0UHM4_VIBMT;tr|A0A366AMD6|A0A366AMD6_9VIBR;tr|A0A544CFE2|A0A544CFE2_VIBCL	-	-
37445	FEQVESSVLSSVTVVSR	0	3.28697	tr|A0A366AC14|A0A366AC14_9VIBR;tr|A0A544BM43|A0A544BM43_VIBCL;tr|A0A5C9HQG5|A0A5C9HQG5_VIBCL;tr|A0A6B3LKW5|A0A6B3LKW5_VIBCL;tr|A0A6N1RV83|A0A6N1RV83_VIBCL;tr|A0A7X4TC27|A0A7X4TC27_VIBCL;tr|A0A7Z7VKS0|A0A7Z7VKS0_VIBCL	-	-
47710	LEDDQTLLVQSGKPVGVFPTHK	0	3.28656	sp|A5F1X6|HUTU_VIBC3;sp|Q87Q76|HUTU_VIBPA;tr|A0A0E4GJQ5|A0A0E4GJQ5_VIBCL;tr|A0A0Q0MXL1|A0A0Q0MXL1_VIBMT;tr|A0A0Q0PSR1|A0A0Q0PSR1_VIBMT;tr|A0A1R3F981|A0A1R3F981_9VIBR;tr|A0A1R3FJ40|A0A1R3FJ40_9VIBR;tr|A0A2V4NI74|A0A2V4NI74_VIBCL;tr|A0A366A2D8|A0A366A2D8_9VIBR;tr|A0A366AHB4|A0A366AHB4_9VIBR;tr|A0A366AUC5|A0A366AUC5_9VIBR;tr|A0A395TRD6|A0A395TRD6_VIBCL;tr|A0A5C2B1G6|A0A5C2B1G6_VIBCL;tr|A0A655RWR3|A0…	-	-
43215	IVGLMESLGFAQDLVAVGHR	0	3.2865	sp|Q9KMT5|ACKA2_VIBCH;tr|A0A085PXU2|A0A085PXU2_VIBCL;tr|A0A0N8UHG4|A0A0N8UHG4_VIBMT;tr|A0A0Q0MMK4|A0A0Q0MMK4_VIBMT;tr|A0A366AGS6|A0A366AGS6_9VIBR;tr|A0A544BQV7|A0A544BQV7_VIBCL;tr|A0A5C9QL47|A0A5C9QL47_VIBCL;tr|A0A5Q6PEE6|A0A5Q6PEE6_VIBCL;tr|A0A6N1RNR6|A0A6N1RNR6_VIBCL	-	-
53058	APLDALIEQANYDDLFTLIYTSGTTGTPK	0	3.28438	tr|A0A0H3AMN5|A0A0H3AMN5_VIBC3;tr|A0A366A7T5|A0A366A7T5_9VIBR;tr|A0A395TH70|A0A395TH70_VIBCL;tr|A0A5C2AYF2|A0A5C2AYF2_VIBCL;tr|A0A5C9HIS8|A0A5C9HIS8_VIBCL;tr|A0A5C9VPL4|A0A5C9VPL4_VIBCL;tr|A0A5Q6PKZ3|A0A5Q6PKZ3_VIBCL;tr|A0A655Q3W7|A0A655Q3W7_VIBCL;tr|A0A655USH5|A0A655USH5_VIBCL;tr|A0A655YVI8|A0A655YVI8_VIBCL;tr|A0A656AHP6|A0A656AHP6_VIBCL;tr|A0A7Z7YCI5|A0A7Z7YCI5_VIBCL	-	-
52837	TYDADRDGFVISGGGGMVVVEELEHALAR	0	3.28359	tr|A0A0H3AJ89|A0A0H3AJ89_VIBC3;tr|A0A0Q0JQK2|A0A0Q0JQK2_VIBMT;tr|A0A366AA10|A0A366AA10_9VIBR;tr|A0A395U4P9|A0A395U4P9_VIBCL;tr|A0A5C9HJV2|A0A5C9HJV2_VIBCL;tr|A0A655VAP9|A0A655VAP9_VIBCL	-	-
53378	HELPTNTDPLQALDNLMGAAGSSTSLLDDPK	0	3.28162	sp|Fha|TARGET;tr|A0A023PRJ4|A0A023PRJ4_VIBCL;tr|A0A0H3QAN5|A0A0H3QAN5_VIBCL;tr|A0A544HKE9|A0A544HKE9_VIBCL;tr|A0A655UPC2|A0A655UPC2_VIBCL;tr|A0A655X6B2|A0A655X6B2_VIBCL;tr|A0A7Z7YG49|A0A7Z7YG49_VIBCL	-	-
53298	KADGEYQMLTGDQVGSLFGHYLLSQTDAR	0	3.28113	tr|A0A366ADI9|A0A366ADI9_9VIBR;tr|A0A395TMV1|A0A395TMV1_VIBCL;tr|A0A544C0Y7|A0A544C0Y7_VIBCL;tr|A0A5C9QJ02|A0A5C9QJ02_VIBCL;tr|A0A5Q6PH07|A0A5Q6PH07_VIBCL;tr|A0A6B3LG60|A0A6B3LG60_VIBCL;tr|A0A7Z7VK14|A0A7Z7VK14_VIBCL;tr|D7HBB1|D7HBB1_VIBCL	-	-
35758	LMSNFFAQTEALAFGK	0	3.27844	sp|A5F3J3|G6PI_VIBC3;sp|C3LRA6|G6PI_VIBCM;sp|Q87L81|G6PI_VIBPA;tr|A0A0N8VAB5|A0A0N8VAB5_VIBMT;tr|A0A1R3FBX9|A0A1R3FBX9_9VIBR;tr|A0A1R3FSW6|A0A1R3FSW6_9VIBR;tr|A0A2R8EEX3|A0A2R8EEX3_VIBCL;tr|A0A365ZZJ1|A0A365ZZJ1_9VIBR;tr|A0A366AAT1|A0A366AAT1_9VIBR;tr|A0A366AT16|A0A366AT16_9VIBR;tr|A0A395TGM3|A0A395TGM3_VIBCL;tr|A0A3M8JYL6|A0A3M8JYL6_VIBCL;tr|A0A454CZT0|A0A454CZT0_VIBHA;tr|A0A5C2AW56|A0A5C2AW56_V…	-	-
51007	NALGNDYHALLSYDESLSQQALAAAK	0	3.27784	sp|Q9KTX5|PEPB_VIBCH;tr|A0A0H3PX60|A0A0H3PX60_VIBCL;tr|A0A366A5C1|A0A366A5C1_9VIBR;tr|A0A366ACL3|A0A366ACL3_9VIBR;tr|A0A3M8MBA2|A0A3M8MBA2_VIBCL;tr|A0A544C1Y2|A0A544C1Y2_VIBCL;tr|A0A5C2AV25|A0A5C2AV25_VIBCL;tr|A0A5C9HK51|A0A5C9HK51_VIBCL;tr|A0A5C9R819|A0A5C9R819_VIBCL;tr|A0A7I6K0J8|A0A7I6K0J8_VIBCL;tr|A0A7U8WSV5|A0A7U8WSV5_VIBCL;tr|D7HEU6|D7HEU6_VIBCL	-	-
50074	DMILVSGFNVYPNEIEDVVALHGK	0	3.2774	tr|A0A085QFF9|A0A085QFF9_VIBCL;tr|A0A0N8VDC4|A0A0N8VDC4_VIBMT;tr|A0A0Q0PU11|A0A0Q0PU11_VIBMT;tr|A0A1R3F7D9|A0A1R3F7D9_9VIBR;tr|A0A1R3FK43|A0A1R3FK43_9VIBR;tr|A0A366A859|A0A366A859_9VIBR;tr|A0A366ANG0|A0A366ANG0_9VIBR;tr|A0A454D2B5|A0A454D2B5_VIBHA;tr|A0A5C2AZP2|A0A5C2AZP2_VIBCL;tr|A0A655UTH4|A0A655UTH4_VIBCL;tr|A0A655V3T7|A0A655V3T7_VIBCL;tr|A0A655ZLT4|A0A655ZLT4_VIBCL;tr|A0A7U8WRP2|A0A7U8WRP2_VI…	-	-
49067	QLTVTGKDELAQIAQAFNLFTNK	0	3.27677	tr|A0A0H3AK83|A0A0H3AK83_VIBC3;tr|A0A0H3Q469|A0A0H3Q469_VIBCL;tr|A0A0K9UPJ3|A0A0K9UPJ3_VIBCL;tr|A0A366AEF1|A0A366AEF1_9VIBR;tr|A0A366AMK4|A0A366AMK4_9VIBR;tr|A0A395TT18|A0A395TT18_VIBCL;tr|A0A544BYA9|A0A544BYA9_VIBCL;tr|A0A5C9HQ21|A0A5C9HQ21_VIBCL;tr|A0A5C9QYW0|A0A5C9QYW0_VIBCL;tr|A0A5Q6PIH3|A0A5Q6PIH3_VIBCL;tr|A0A655S0V0|A0A655S0V0_VIBCL;tr|A0A655YJZ3|A0A655YJZ3_VIBCL;tr|A0A7X4PIQ2|A0A7X4PIQ2_VI…	-	-
45273	CDMVDDEELLELVEMEVR	0	3.27553	sp|A5F3K0|EFTU_VIBC3;sp|Q877T5|EFTU_VIBPA;sp|Q9KV37|EFTU1_VIBCH;tr|A0A0E4G474|A0A0E4G474_VIBCL;tr|A0A0H3Q7E5|A0A0H3Q7E5_VIBCL;tr|A0A0K9UBP0|A0A0K9UBP0_VIBCL;tr|A0A0K9UCS5|A0A0K9UCS5_VIBCL;tr|A0A0K9UGN4|A0A0K9UGN4_VIBCL;tr|A0A0Q0JKG0|A0A0Q0JKG0_VIBMT;tr|A0A0Q0V7W3|A0A0Q0V7W3_VIBMT;tr|A0A0X1L5N6|A0A0X1L5N6_VIBCO;tr|A0A1R3FEK2|A0A1R3FEK2_9VIBR;tr|A0A1R3FGJ1|A0A1R3FGJ1_9VIBR;tr|A0A2V4NN36|A0A2V4NN36_…	-	-
52915	TQLQDAVPMTVGQEFHAWAVTLNEEIR	0	3.27448	tr|A0A085RRR3|A0A085RRR3_VIBCL;tr|A0A0H3AJY0|A0A0H3AJY0_VIBC3;tr|A0A0Q0V2A4|A0A0Q0V2A4_VIBMT;tr|A0A366A4V6|A0A366A4V6_9VIBR;tr|A0A366AUR0|A0A366AUR0_9VIBR;tr|A0A454CXA5|A0A454CXA5_VIBHA;tr|A0A5C2AXK9|A0A5C2AXK9_VIBCL;tr|A0A5C9HPJ2|A0A5C9HPJ2_VIBCL;tr|A0A656AMF3|A0A656AMF3_VIBCL;tr|A0A7X4PKH4|A0A7X4PKH4_VIBCL;tr|K5U9C6|K5U9C6_9VIBR;tr|Q87KW2|Q87KW2_VIBPA	-	-
53168	DHNEAMQFATSEALSQILNAFSPQVMLR	0	3.27266	sp|Fha|TARGET;tr|A0A023PRF6|A0A023PRF6_VIBCL;tr|A0A023PRG9|A0A023PRG9_VIBCL;tr|A0A023PRJ4|A0A023PRJ4_VIBCL;tr|A0A0H3QAN5|A0A0H3QAN5_VIBCL;tr|A0A0Q0TMZ0|A0A0Q0TMZ0_VIBMT;tr|A0A366A8U6|A0A366A8U6_9VIBR;tr|A0A366AFS6|A0A366AFS6_9VIBR;tr|A0A366ATL7|A0A366ATL7_9VIBR;tr|A0A395U048|A0A395U048_VIBCL;tr|A0A544HKE9|A0A544HKE9_VIBCL;tr|A0A5B1C1J8|A0A5B1C1J8_VIBCL;tr|A0A5C2B482|A0A5C2B482_VIBCL;tr|A0A5C9HP19…	-	-
53395	DVESINIHQIMVQQQGVSESDMLAILAQK	0	3.26949	tr|A0A0H3AI96|A0A0H3AI96_VIBC3;tr|A0A2R8EDH2|A0A2R8EDH2_VIBCL;tr|A0A366A5P0|A0A366A5P0_9VIBR;tr|A0A366ABJ2|A0A366ABJ2_9VIBR;tr|A0A395TQU6|A0A395TQU6_VIBCL;tr|A0A544C286|A0A544C286_VIBCL;tr|A0A5C2AV40|A0A5C2AV40_VIBCL;tr|A0A5C9HKH9|A0A5C9HKH9_VIBCL;tr|A0A655S5L0|A0A655S5L0_VIBCL;tr|A0A655Z6T2|A0A655Z6T2_VIBCL;tr|A0A655ZCZ7|A0A655ZCZ7_VIBCL;tr|A0A656AJX9|A0A656AJX9_VIBCL;tr|A0A656AMX6|A0A656AMX6_VI…	-	-
48731	SEHVLYTDAPSELTYQPYVYK	0	3.2685	tr|Q06BC3|Q06BC3_VIBCL	-	-
52854	QDLGFIPLVTPTSQIVGTQAVINVLTGER	0	3.26773	tr|A0A0H3AJ52|A0A0H3AJ52_VIBC3;tr|A0A0K9UIQ2|A0A0K9UIQ2_VIBCL;tr|A0A366AKP8|A0A366AKP8_9VIBR;tr|A0A366ARP8|A0A366ARP8_9VIBR;tr|A0A395TWE8|A0A395TWE8_VIBCL;tr|A0A544CC05|A0A544CC05_VIBCL;tr|A0A5C9HLT5|A0A5C9HLT5_VIBCL;tr|A0A5C9Q3L0|A0A5C9Q3L0_VIBCL;tr|A0A5Q6PN81|A0A5Q6PN81_VIBCL;tr|A0A655Q909|A0A655Q909_VIBCL;tr|A0A655SZT2|A0A655SZT2_VIBCL;tr|A0A655VWL8|A0A655VWL8_VIBCL;tr|A0A655XCX5|A0A655XCX5_VI…	-	-
49046	GYDQLIHDVAIMNLPVMFAIDR	0	3.26624	sp|A5F331|DXS_VIBC3;tr|A0A0Q0VE29|A0A0Q0VE29_VIBMT;tr|A0A366A892|A0A366A892_9VIBR;tr|A0A366ABH4|A0A366ABH4_9VIBR;tr|A0A366AUF3|A0A366AUF3_9VIBR;tr|A0A395TN20|A0A395TN20_VIBCL;tr|A0A544C270|A0A544C270_VIBCL;tr|A0A5C2AUZ9|A0A5C2AUZ9_VIBCL;tr|A0A5C9HKJ8|A0A5C9HKJ8_VIBCL;tr|A0A655S3D2|A0A655S3D2_VIBCL;tr|A0A656AKR8|A0A656AKR8_VIBCL;tr|A0A6B3LHN8|A0A6B3LHN8_VIBCL;tr|A0A6N1RWZ4|A0A6N1RWZ4_VIBCL;tr|A0A7…	-	-
46539	EQAIYNVENNGIVFIDEIDK	0	3.26184	sp|A5F4X3|HSLU_VIBC3;sp|C3LSA3|HSLU_VIBCM;sp|Q9KNQ7|HSLU_VIBCH;tr|A0A0Q0MWL0|A0A0Q0MWL0_VIBMT;tr|A0A0Q0UH70|A0A0Q0UH70_VIBMT;tr|A0A366A4Y3|A0A366A4Y3_9VIBR;tr|A0A5C9QWV7|A0A5C9QWV7_VIBCL;tr|A0A655VVA0|A0A655VVA0_VIBCL;tr|A0A655XCH5|A0A655XCH5_VIBCL;tr|A0A656A0Y3|A0A656A0Y3_VIBCL;tr|A0A6B3LM87|A0A6B3LM87_VIBCL;tr|D7HFV2|D7HFV2_VIBCL	-	-
47304	EVSFFSIGTNDLTQYTLAVDR	0	3.26096	tr|A0A0E3W236|A0A0E3W236_VIBCL;tr|A0A0H3AIK2|A0A0H3AIK2_VIBC3;tr|A0A0Q0VHG0|A0A0Q0VHG0_VIBMT;tr|A0A1R3FJA0|A0A1R3FJA0_9VIBR;tr|A0A366A3S2|A0A366A3S2_9VIBR;tr|A0A366AFR5|A0A366AFR5_9VIBR;tr|A0A366ARL0|A0A366ARL0_9VIBR;tr|A0A454CN19|A0A454CN19_VIBHA;tr|A0A544PHB0|A0A544PHB0_VIBCL;tr|A0A5C2AUE9|A0A5C2AUE9_VIBCL;tr|A0A5C9L8Y1|A0A5C9L8Y1_VIBCL;tr|A0A655QCN2|A0A655QCN2_VIBCL;tr|A0A655R8Z9|A0A655R8Z9_VI…	-	-
53492	QNIQADEITQQGDNTTLVFANETQQSQAR	0	3.2589	tr|A0A0H3AEZ8|A0A0H3AEZ8_VIBC3;tr|A0A0H3Q9A1|A0A0H3Q9A1_VIBCL;tr|A0A2R8EUX7|A0A2R8EUX7_VIBCL;tr|A0A366A9R6|A0A366A9R6_9VIBR;tr|A0A366AFB9|A0A366AFB9_9VIBR;tr|A0A395THB4|A0A395THB4_VIBCL;tr|A0A544C446|A0A544C446_VIBCL;tr|A0A5C9HFM8|A0A5C9HFM8_VIBCL;tr|A0A5Q6PP70|A0A5Q6PP70_VIBCL;tr|A0A655TW33|A0A655TW33_VIBCL;tr|A0A6B3LFQ1|A0A6B3LFQ1_VIBCL;tr|A0A6N1S0A8|A0A6N1S0A8_VIBCL;tr|A0A7X4PE54|A0A7X4PE54_VI…	-	-
48689	VLFGNAIEVEEQYGSLDALFASK	0	3.25859	tr|A0A023PRF6|A0A023PRF6_VIBCL;tr|A0A023PRG9|A0A023PRG9_VIBCL;tr|A0A023PRJ4|A0A023PRJ4_VIBCL;tr|A0A0H3QAN5|A0A0H3QAN5_VIBCL;tr|A0A366A8U6|A0A366A8U6_9VIBR;tr|A0A366AFS6|A0A366AFS6_9VIBR;tr|A0A395U048|A0A395U048_VIBCL;tr|A0A544HKE9|A0A544HKE9_VIBCL;tr|A0A5B1C1J8|A0A5B1C1J8_VIBCL;tr|A0A5C2B482|A0A5C2B482_VIBCL;tr|A0A5C9HP19|A0A5C9HP19_VIBCL;tr|A0A5C9QJJ9|A0A5C9QJJ9_VIBCL;tr|A0A655UPC2|A0A655UPC2_VI…	-	-
33215	GDLGVALGAVSIAYGLSK	0	3.25728	tr|A0A0E4GP24|A0A0E4GP24_VIBCL;tr|A0A0H3AEG7|A0A0H3AEG7_VIBC3;tr|A0A0H3Q294|A0A0H3Q294_VIBCL;tr|A0A0Q0PVT5|A0A0Q0PVT5_VIBMT;tr|A0A2R8ETX0|A0A2R8ETX0_VIBCL;tr|A0A366A9D6|A0A366A9D6_9VIBR;tr|A0A366AS51|A0A366AS51_9VIBR;tr|A0A5C2B454|A0A5C2B454_VIBCL;tr|A0A655TN75|A0A655TN75_VIBCL;tr|A0A655UMA8|A0A655UMA8_VIBCL;tr|A0A655V9A5|A0A655V9A5_VIBCL;tr|A0A655WRR7|A0A655WRR7_VIBCL;tr|A0A655X347|A0A655X347_VI…	-	-
54619	DVVSDAILGQGQKPAYFLTPEITAGFSPEMPAYGK	0	3.25342	tr|A0A0E4GK44|A0A0E4GK44_VIBCL;tr|A0A0H3AG33|A0A0H3AG33_VIBC3;tr|A0A366A597|A0A366A597_9VIBR;tr|A0A366AHM2|A0A366AHM2_9VIBR;tr|A0A366AQV3|A0A366AQV3_9VIBR;tr|A0A395U3E6|A0A395U3E6_VIBCL;tr|A0A544IBK2|A0A544IBK2_VIBCL;tr|A0A5C9HJE7|A0A5C9HJE7_VIBCL;tr|A0A5C9QRR1|A0A5C9QRR1_VIBCL;tr|A0A655UJM8|A0A655UJM8_VIBCL;tr|A0A7U8ZTM3|A0A7U8ZTM3_VIBCL;tr|A0A7X4PFP9|A0A7X4PFP9_VIBCL	-	-
44988	AYSMANYPEEFGIIMLNVR	0	3.25074	sp|A5F5Y4|NQRF_VIBC3;tr|A0A0Q0JD13|A0A0Q0JD13_VIBMT;tr|A0A0Q0UER1|A0A0Q0UER1_VIBMT;tr|A0A1E8MTC9|A0A1E8MTC9_VIBCL;tr|A0A366A5B2|A0A366A5B2_9VIBR;tr|A0A395UHQ8|A0A395UHQ8_VIBCL;tr|A0A655REU5|A0A655REU5_VIBCL;tr|A0A656ARB0|A0A656ARB0_VIBCL;tr|A0A7X4TA04|A0A7X4TA04_VIBCL	-	-
45579	AAGQESAAMQDGDALLFMNYR	0	3.25011	sp|A5F3N4|GPMI_VIBC3;tr|A0A085T4X6|A0A085T4X6_VIBCL;tr|A0A0Q0T8L3|A0A0Q0T8L3_VIBMT;tr|A0A2R8EF16|A0A2R8EF16_VIBCL;tr|A0A366AQ61|A0A366AQ61_9VIBR;tr|A0A543XSJ1|A0A543XSJ1_VIBCL;tr|A0A5C2AWK4|A0A5C2AWK4_VIBCL;tr|A0A5C9HQ05|A0A5C9HQ05_VIBCL;tr|A0A656AU64|A0A656AU64_VIBCL;tr|A0A656AWZ1|A0A656AWZ1_VIBCL;tr|A0A6B3LNZ6|A0A6B3LNZ6_VIBCL;tr|A0A6N1RL57|A0A6N1RL57_VIBCL;tr|A0A7U8ZLV8|A0A7U8ZLV8_VIBCL;tr|D7H…	-	-
37432	SLTAEDASGNYIHYGVR	0	3.24812	sp|Q9KLW7|TKT2_VIBCH;sp|Q9KUP2|TKT1_VIBCH;tr|A0A0H3ADZ6|A0A0H3ADZ6_VIBC3;tr|A0A0H3ANN1|A0A0H3ANN1_VIBC3;tr|A0A0H3Q935|A0A0H3Q935_VIBCL;tr|A0A0K9USD3|A0A0K9USD3_VIBCL;tr|A0A0X1L041|A0A0X1L041_VIBCO;tr|A0A0X1L2U4|A0A0X1L2U4_VIBCO;tr|A0A2V4NLW9|A0A2V4NLW9_VIBCL;tr|A0A366AEM3|A0A366AEM3_9VIBR;tr|A0A366ALK4|A0A366ALK4_9VIBR;tr|A0A395TP21|A0A395TP21_VIBCL;tr|A0A5C9HLR6|A0A5C9HLR6_VIBCL;tr|A0A5C9QJ33|A0…	-	-
54717	ESLVLPSTTSPTGYAYTSVSGVTHADAILLGLQYSR	0	3.24743	tr|A0A6N1SHI3|A0A6N1SHI3_VIBCL	-	-
41562	IFTLHADHEQNASTSTVR	0	3.24666	tr|A0A085R9U9|A0A085R9U9_VIBCL;tr|A0A0H3AH89|A0A0H3AH89_VIBC3;tr|A0A0Q0Q852|A0A0Q0Q852_VIBMT;tr|A0A1R3F763|A0A1R3F763_9VIBR;tr|A0A1R3FK31|A0A1R3FK31_9VIBR;tr|A0A366ANZ5|A0A366ANZ5_9VIBR;tr|A0A454CUL7|A0A454CUL7_VIBHA;tr|A0A655Q3Y7|A0A655Q3Y7_VIBCL;tr|A0A655V652|A0A655V652_VIBCL;tr|A0A655WG41|A0A655WG41_VIBCL;tr|A0A655Y0C0|A0A655Y0C0_VIBCL;tr|A0A656AJ85|A0A656AJ85_VIBCL;tr|K5VE28|K5VE28_9VIBR;tr|Q…	-	-
53196	GYLSPYFINNQESGSVELDNPFILLVDK	0	3.24661	sp|A5F4Y1|CH602_VIBC3;sp|Q9KNR7|CH601_VIBCH;tr|A0A067BAK3|A0A067BAK3_VIBMT;tr|A0A193DQT0|A0A193DQT0_VIBCL;tr|A0A2V4P233|A0A2V4P233_VIBCL;tr|A0A366A4X3|A0A366A4X3_9VIBR;tr|A0A6B3LF68|A0A6B3LF68_VIBCL;tr|D1GII0|D1GII0_VIBCL;tr|D1GII1|D1GII1_VIBCL;tr|D1GII8|D1GII8_VIBCL;tr|Q933P0|Q933P0_VIBCL;tr|Q93QK5|Q93QK5_VIBCL;tr|Q93QK6|Q93QK6_VIBCL;tr|Q93QK7|Q93QK7_VIBCL	-	-
46078	ATLLLLGMGLDEFSMSGISIPK	0	3.24595	tr|A0A0E3W236|A0A0E3W236_VIBCL;tr|A0A0H3AIK2|A0A0H3AIK2_VIBC3;tr|A0A0Q0VHG0|A0A0Q0VHG0_VIBMT;tr|A0A1R3F6X8|A0A1R3F6X8_9VIBR;tr|A0A1R3FJA0|A0A1R3FJA0_9VIBR;tr|A0A366A3S2|A0A366A3S2_9VIBR;tr|A0A366AFR5|A0A366AFR5_9VIBR;tr|A0A366ARL0|A0A366ARL0_9VIBR;tr|A0A454CN19|A0A454CN19_VIBHA;tr|A0A544PHB0|A0A544PHB0_VIBCL;tr|A0A5C2AUE9|A0A5C2AUE9_VIBCL;tr|A0A5C9L8Y1|A0A5C9L8Y1_VIBCL;tr|A0A655QCN2|A0A655QCN2_VI…	-	-
49198	LCYVALDFEQEMATAASSSSLEK	0	3.24506	sp|P60709|ACTB_HUMAN;sp|P63261|ACTG_HUMAN	-	-
49074	HVNTTSDSEVLLNVLAHEIDTVK	0	3.24081	tr|A0A067B3S6|A0A067B3S6_VIBMT;tr|A0A085T9L7|A0A085T9L7_VIBCL;tr|A0A0F0B1P4|A0A0F0B1P4_VIBCL;tr|A0A0Q0MXU9|A0A0Q0MXU9_VIBMT;tr|A0A1R3F776|A0A1R3F776_9VIBR;tr|A0A1R3FML5|A0A1R3FML5_9VIBR;tr|A0A366A042|A0A366A042_9VIBR;tr|A0A366AD83|A0A366AD83_9VIBR;tr|A0A366AEH8|A0A366AEH8_9VIBR;tr|A0A655QCE5|A0A655QCE5_VIBCL;tr|A0A655U3A8|A0A655U3A8_VIBCL;tr|A0A655V2I7|A0A655V2I7_VIBCL;tr|A0A655Y2I4|A0A655Y2I4_VI…	-	-
40064	LTNANVEQEVIEFMLGR	0	3.23872	sp|A5F487|SYGB_VIBC3;tr|A0A0Q0LZD0|A0A0Q0LZD0_VIBMT;tr|A0A0Q0QEN3|A0A0Q0QEN3_VIBMT;tr|A0A2R8E8J3|A0A2R8E8J3_VIBCL;tr|A0A366A349|A0A366A349_9VIBR;tr|A0A366AK26|A0A366AK26_9VIBR;tr|A0A366APY4|A0A366APY4_9VIBR;tr|A0A395TUL9|A0A395TUL9_VIBCL;tr|A0A544C8A8|A0A544C8A8_VIBCL;tr|A0A5C2AX23|A0A5C2AX23_VIBCL;tr|A0A5Q6PFJ7|A0A5Q6PFJ7_VIBCL;tr|A0A655RCC1|A0A655RCC1_VIBCL;tr|A0A655RG12|A0A655RG12_VIBCL;tr|A0A…	-	-
51173	SDDEVGQLASNFNTFVSNMHTMVLK	0	3.23783	tr|A0A0H3AI12|A0A0H3AI12_VIBC3;tr|A0A0H3PXZ9|A0A0H3PXZ9_VIBCL;tr|A0A0K9V0R4|A0A0K9V0R4_VIBCL;tr|A0A366A246|A0A366A246_9VIBR;tr|A0A366AHJ6|A0A366AHJ6_9VIBR;tr|A0A366AX31|A0A366AX31_9VIBR;tr|A0A395UF46|A0A395UF46_VIBCL;tr|A0A544CHE3|A0A544CHE3_VIBCL;tr|A0A5C2B0X4|A0A5C2B0X4_VIBCL;tr|A0A5C9HIR9|A0A5C9HIR9_VIBCL;tr|A0A5Q6PLT1|A0A5Q6PLT1_VIBCL;tr|A0A655P233|A0A655P233_VIBCL;tr|A0A6B3LE80|A0A6B3LE80_VI…	-	-
46111	GNEMISHLYNPLSPAVLTVIK	0	3.23512	tr|A0A0E3W236|A0A0E3W236_VIBCL;tr|A0A0H3AIK2|A0A0H3AIK2_VIBC3;tr|A0A0Q0VHG0|A0A0Q0VHG0_VIBMT;tr|A0A1R3FJA0|A0A1R3FJA0_9VIBR;tr|A0A366A3S2|A0A366A3S2_9VIBR;tr|A0A366AFR5|A0A366AFR5_9VIBR;tr|A0A366ARL0|A0A366ARL0_9VIBR;tr|A0A454CN19|A0A454CN19_VIBHA;tr|A0A544PHB0|A0A544PHB0_VIBCL;tr|A0A5C2AUE9|A0A5C2AUE9_VIBCL;tr|A0A5C9L8Y1|A0A5C9L8Y1_VIBCL;tr|A0A655QCN2|A0A655QCN2_VIBCL;tr|A0A655R8Z9|A0A655R8Z9_VI…	-	-
51858	YGSVTVGEMSSTTLEHCQQYSALDGR	0	3.23367	tr|A0A0H3AI96|A0A0H3AI96_VIBC3;tr|A0A0Q0JT01|A0A0Q0JT01_VIBMT;tr|A0A0Q0PWC9|A0A0Q0PWC9_VIBMT;tr|A0A2R8EDH2|A0A2R8EDH2_VIBCL;tr|A0A366A5P0|A0A366A5P0_9VIBR;tr|A0A366ABJ2|A0A366ABJ2_9VIBR;tr|A0A366AUE4|A0A366AUE4_9VIBR;tr|A0A395TQU6|A0A395TQU6_VIBCL;tr|A0A544C286|A0A544C286_VIBCL;tr|A0A5C2AV40|A0A5C2AV40_VIBCL;tr|A0A5C9HKH9|A0A5C9HKH9_VIBCL;tr|A0A5Q6PHE9|A0A5Q6PHE9_VIBCL;tr|A0A655S5L0|A0A655S5L0_VI…	-	-
51008	NALGNDYHALLSYDESLSQQALAAAK	0	3.23284	sp|Q9KTX5|PEPB_VIBCH;tr|A0A0H3PX60|A0A0H3PX60_VIBCL;tr|A0A366A5C1|A0A366A5C1_9VIBR;tr|A0A366ACL3|A0A366ACL3_9VIBR;tr|A0A3M8MBA2|A0A3M8MBA2_VIBCL;tr|A0A544C1Y2|A0A544C1Y2_VIBCL;tr|A0A5C2AV25|A0A5C2AV25_VIBCL;tr|A0A5C9HK51|A0A5C9HK51_VIBCL;tr|A0A5C9R819|A0A5C9R819_VIBCL;tr|A0A7I6K0J8|A0A7I6K0J8_VIBCL;tr|A0A7U8WSV5|A0A7U8WSV5_VIBCL;tr|D7HEU6|D7HEU6_VIBCL	-	-
35891	YQGGHNAGHTLVIDGQK	0	3.2289	sp|A5F534|PURA_VIBC3;sp|C3LRR4|PURA_VIBCM;tr|A0A0Q0YXM1|A0A0Q0YXM1_VIBMT;tr|A0A366APV1|A0A366APV1_9VIBR;tr|A0A395TCF5|A0A395TCF5_VIBCL;tr|A0A5C2AY88|A0A5C2AY88_VIBCL;tr|A0A5Q6PMK7|A0A5Q6PMK7_VIBCL;tr|A0A655VV16|A0A655VV16_VIBCL;tr|A0A655ZXM0|A0A655ZXM0_VIBCL	-	-
54280	MLAATIHLMQGTPYIYQGEEIGMTNPGFTSIK	0	3.22882	tr|A0A0H3AI96|A0A0H3AI96_VIBC3;tr|A0A2R8EDH2|A0A2R8EDH2_VIBCL;tr|A0A366A5P0|A0A366A5P0_9VIBR;tr|A0A366ABJ2|A0A366ABJ2_9VIBR;tr|A0A366AUE4|A0A366AUE4_9VIBR;tr|A0A395TQU6|A0A395TQU6_VIBCL;tr|A0A544C286|A0A544C286_VIBCL;tr|A0A5C2AV40|A0A5C2AV40_VIBCL;tr|A0A5C9HKH9|A0A5C9HKH9_VIBCL;tr|A0A5Q6PHE9|A0A5Q6PHE9_VIBCL;tr|A0A655S5L0|A0A655S5L0_VIBCL;tr|A0A655Z6T2|A0A655Z6T2_VIBCL;tr|A0A655ZCZ7|A0A655ZCZ7_VI…	-	-
53124	DHNEAMQFATSEALSQILNAFSPQVMLR	0	3.22881	sp|Fha|TARGET;tr|A0A023PRF6|A0A023PRF6_VIBCL;tr|A0A023PRG9|A0A023PRG9_VIBCL;tr|A0A023PRJ4|A0A023PRJ4_VIBCL;tr|A0A0H3QAN5|A0A0H3QAN5_VIBCL;tr|A0A0Q0TMZ0|A0A0Q0TMZ0_VIBMT;tr|A0A366A8U6|A0A366A8U6_9VIBR;tr|A0A366AFS6|A0A366AFS6_9VIBR;tr|A0A366ATL7|A0A366ATL7_9VIBR;tr|A0A395U048|A0A395U048_VIBCL;tr|A0A544HKE9|A0A544HKE9_VIBCL;tr|A0A5B1C1J8|A0A5B1C1J8_VIBCL;tr|A0A5C2B482|A0A5C2B482_VIBCL;tr|A0A5C9HP19…	-	-
38653	IENVFNEQYESAIGYK	0	3.22698	tr|A0A366A5V7|A0A366A5V7_9VIBR;tr|A0A544BM43|A0A544BM43_VIBCL;tr|A0A5C2AXI7|A0A5C2AXI7_VIBCL;tr|A0A5C9HQG5|A0A5C9HQG5_VIBCL;tr|A0A6B3LKW5|A0A6B3LKW5_VIBCL;tr|A0A6N1RV83|A0A6N1RV83_VIBCL	-	-
49651	NTKYPVVGLITEWVDGEGNVEER	0	3.22405	sp|A5F5I4|PYRG_VIBC3;tr|A0A366ACL1|A0A366ACL1_9VIBR;tr|A0A366AXY4|A0A366AXY4_9VIBR;tr|A0A655QR55|A0A655QR55_VIBCL;tr|A0A656A667|A0A656A667_VIBCL;tr|D7HEL6|D7HEL6_VIBCL	-	-
51943	ASGKPVFAVGDFYNQSQYYLASYADK	0	3.22341	tr|A0A0H3AH00|A0A0H3AH00_VIBC3;tr|A0A0Q0YVX9|A0A0Q0YVX9_VIBMT;tr|A0A366AAC1|A0A366AAC1_9VIBR;tr|A0A366ATX5|A0A366ATX5_9VIBR;tr|A0A395TE33|A0A395TE33_VIBCL;tr|A0A544J779|A0A544J779_VIBCL;tr|A0A5B1BZP8|A0A5B1BZP8_VIBCL;tr|A0A5C9HKW5|A0A5C9HKW5_VIBCL;tr|A0A655NUI7|A0A655NUI7_VIBCL;tr|A0A655T7V8|A0A655T7V8_VIBCL;tr|A0A655V5W8|A0A655V5W8_VIBCL;tr|A0A655YR95|A0A655YR95_VIBCL;tr|A0A6B3LKX9|A0A6B3LKX9_VI…	-	-
45614	GGLLYVFADEVAGFEADETMK	0	3.22326	sp|Q9KUM8|GLMS_VIBCH;tr|A0A0N8V9D8|A0A0N8V9D8_VIBMT;tr|A0A0Q0JQD9|A0A0Q0JQD9_VIBMT;tr|A0A366A9H9|A0A366A9H9_9VIBR;tr|A0A366AIN4|A0A366AIN4_9VIBR;tr|A0A395TWA6|A0A395TWA6_VIBCL;tr|A0A5C2AVT6|A0A5C2AVT6_VIBCL;tr|A0A5C9HMC6|A0A5C9HMC6_VIBCL;tr|A0A655X695|A0A655X695_VIBCL;tr|A0A655ZSA5|A0A655ZSA5_VIBCL;tr|A0A6B3LP27|A0A6B3LP27_VIBCL;tr|A0A6N1RXJ3|A0A6N1RXJ3_VIBCL;tr|D7HDJ0|D7HDJ0_VIBCL	-	-
32476	TSESNVSEGFTMDEK	0	3.22117	sp|Fha|TARGET;tr|A0A023PRF6|A0A023PRF6_VIBCL;tr|A0A023PRG9|A0A023PRG9_VIBCL;tr|A0A023PRJ4|A0A023PRJ4_VIBCL;tr|A0A0H3QAN5|A0A0H3QAN5_VIBCL;tr|A0A366A8U6|A0A366A8U6_9VIBR;tr|A0A366AFS6|A0A366AFS6_9VIBR;tr|A0A366ATL7|A0A366ATL7_9VIBR;tr|A0A395U048|A0A395U048_VIBCL;tr|A0A544HKE9|A0A544HKE9_VIBCL;tr|A0A5B1C1J8|A0A5B1C1J8_VIBCL;tr|A0A5C2B482|A0A5C2B482_VIBCL;tr|A0A5C9HP19|A0A5C9HP19_VIBCL;tr|A0A5C9QJJ9…	-	-
53032	LVEVIENPAHPWFVAAQFHPEFTSTPR	0	3.21837	sp|A5F5I4|PYRG_VIBC3;tr|A0A0Q0VD86|A0A0Q0VD86_VIBMT;tr|A0A366A5E7|A0A366A5E7_9VIBR;tr|A0A366AB30|A0A366AB30_9VIBR;tr|A0A366AXY4|A0A366AXY4_9VIBR;tr|A0A5C2AYC6|A0A5C2AYC6_VIBCL;tr|A0A655QR55|A0A655QR55_VIBCL;tr|A0A656A667|A0A656A667_VIBCL;tr|D7HEL6|D7HEL6_VIBCL	-	-
44220	EGLGIDENLQYVPDVAPTLK	0	3.21797	tr|A0A0H3AKF6|A0A0H3AKF6_VIBC3;tr|A0A366A658|A0A366A658_9VIBR;tr|A0A366AUJ6|A0A366AUJ6_9VIBR;tr|A0A395TV67|A0A395TV67_VIBCL;tr|A0A5C2AWB6|A0A5C2AWB6_VIBCL;tr|A0A5C9HIM9|A0A5C9HIM9_VIBCL;tr|A0A5Q6PDU0|A0A5Q6PDU0_VIBCL;tr|A0A655R9P5|A0A655R9P5_VIBCL;tr|A0A655ZG64|A0A655ZG64_VIBCL;tr|A0A6B3LMC9|A0A6B3LMC9_VIBCL	-	-
48906	VAQALDSTPSPAHGIAPSAVIAEDAK	0	3.21666	sp|Q9KPW2|LPXD_VIBCH;tr|A0A0K9US20|A0A0K9US20_VIBCL;tr|A0A366A518|A0A366A518_9VIBR;tr|A0A366AQI6|A0A366AQI6_9VIBR;tr|A0A3M8MQK5|A0A3M8MQK5_VIBCL;tr|A0A544CFM7|A0A544CFM7_VIBCL;tr|A0A5C2AZ09|A0A5C2AZ09_VIBCL;tr|A0A655VNN3|A0A655VNN3_VIBCL;tr|A0A655W359|A0A655W359_VIBCL;tr|A0A655WBM6|A0A655WBM6_VIBCL;tr|A0A655X478|A0A655X478_VIBCL;tr|A0A6N1RYZ8|A0A6N1RYZ8_VIBCL;tr|D7HE36|D7HE36_VIBCL	-	-
52225	IVQLTYQGKPIDTQQTFLIATNNYR	0	3.21614	tr|A0A0H3ANN8|A0A0H3ANN8_VIBC3;tr|A0A0H3Q457|A0A0H3Q457_VIBCL;tr|A0A0K9URH1|A0A0K9URH1_VIBCL;tr|A0A0X1L3T5|A0A0X1L3T5_VIBCO;tr|A0A5Q6PMQ3|A0A5Q6PMQ3_VIBCL;tr|A0A655RNW6|A0A655RNW6_VIBCL;tr|A0A655RRC1|A0A655RRC1_VIBCL;tr|A0A655VGH4|A0A655VGH4_VIBCL;tr|A0A655XKN3|A0A655XKN3_VIBCL;tr|A0A655ZVU7|A0A655ZVU7_VIBCL;tr|A0A656AJ19|A0A656AJ19_VIBCL;tr|A0A6B3LDS5|A0A6B3LDS5_VIBCL;tr|A0A7U8WPY9|A0A7U8WPY9_VI…	-	-
51358	FAIVFPGQGSQAVGMLADLAEQYAVVK	0	3.21423	tr|A0A085R9Q4|A0A085R9Q4_VIBCL;tr|A0A0E4GI76|A0A0E4GI76_VIBCL;tr|A0A0H3AJP9|A0A0H3AJP9_VIBC3;tr|A0A366AA86|A0A366AA86_9VIBR;tr|A0A366APU2|A0A366APU2_9VIBR;tr|A0A395UEZ2|A0A395UEZ2_VIBCL;tr|A0A5C2AZ39|A0A5C2AZ39_VIBCL;tr|A0A5C9HK18|A0A5C9HK18_VIBCL;tr|A0A655PQZ1|A0A655PQZ1_VIBCL;tr|A0A655Q4Z3|A0A655Q4Z3_VIBCL;tr|A0A655YUL8|A0A655YUL8_VIBCL;tr|A0A656AHN7|A0A656AHN7_VIBCL;tr|A0A6N1RUN6|A0A6N1RUN6_VI…	-	-
46062	LLSPEMGMLASLGFAHTDVFR	0	3.21417	tr|A0A0Q0UHM4|A0A0Q0UHM4_VIBMT;tr|A0A366AMD6|A0A366AMD6_9VIBR;tr|A0A544CFE2|A0A544CFE2_VIBCL	-	-
36967	HDGVLFSAQGHPSLTIR	0	3.21415	tr|A0A0H3AGP2|A0A0H3AGP2_VIBC3;tr|A0A0H3Q9W7|A0A0H3Q9W7_VIBCL;tr|A0A0K9UYH8|A0A0K9UYH8_VIBCL;tr|A0A0Q0LQN1|A0A0Q0LQN1_VIBMT;tr|A0A0X1L0S7|A0A0X1L0S7_VIBCO;tr|A0A366AGY7|A0A366AGY7_9VIBR;tr|A0A366ASD6|A0A366ASD6_9VIBR;tr|A0A395TUA9|A0A395TUA9_VIBCL;tr|A0A544BUU3|A0A544BUU3_VIBCL;tr|A0A5C2B4F2|A0A5C2B4F2_VIBCL;tr|A0A5C9HHP5|A0A5C9HHP5_VIBCL;tr|A0A5Q6PNH8|A0A5Q6PNH8_VIBCL;tr|A0A655NV74|A0A655NV74_VI…	-	-
46530	HALMTETPDAEAEFDYLLTR	0	3.2107	tr|A0A0H3Q222|A0A0H3Q222_VIBCL;tr|A0A0Q0PUY3|A0A0Q0PUY3_VIBMT;tr|A0A0Q0UHM4|A0A0Q0UHM4_VIBMT;tr|A0A366A6W5|A0A366A6W5_9VIBR;tr|A0A366AMD6|A0A366AMD6_9VIBR;tr|A0A366ARY8|A0A366ARY8_9VIBR;tr|A0A395UG77|A0A395UG77_VIBCL;tr|A0A544CFE2|A0A544CFE2_VIBCL;tr|A0A5C2B0X0|A0A5C2B0X0_VIBCL;tr|A0A5C9HRJ2|A0A5C9HRJ2_VIBCL;tr|A0A5Q6PG16|A0A5Q6PG16_VIBCL;tr|A0A655ZFN8|A0A655ZFN8_VIBCL;tr|A0A6N1RLV2|A0A6N1RLV2_VI…	-	-
40156	EIELADKFENMGAQMLK	0	3.20999	sp|A5F0I2|CH601_VIBC3;tr|A0A0K9UW71|A0A0K9UW71_VIBCL;tr|A0A366ADN7|A0A366ADN7_9VIBR;tr|A0A5C9Q8W1|A0A5C9Q8W1_VIBCL;tr|A0A5D0K4T4|A0A5D0K4T4_VIBCL;tr|A0A5Q6PNW6|A0A5Q6PNW6_VIBCL;tr|A0A655PRE6|A0A655PRE6_VIBCL;tr|A0A655TXQ5|A0A655TXQ5_VIBCL;tr|A0A655VWR8|A0A655VWR8_VIBCL;tr|A0A655WPN9|A0A655WPN9_VIBCL;tr|A0A7X4PER9|A0A7X4PER9_VIBCL;tr|D7HC05|D7HC05_VIBCL	-	-
48737	FGIQALVTGEALGQVSSQTLTNLR	0	3.20986	sp|Q9KTK8|THII_VIBCH;tr|A0A067B4J3|A0A067B4J3_VIBMT;tr|A0A0E4GNI2|A0A0E4GNI2_VIBCL;tr|A0A0H3AH81|A0A0H3AH81_VIBC3;tr|A0A0K9URU9|A0A0K9URU9_VIBCL;tr|A0A0X1KV59|A0A0X1KV59_VIBCO;tr|A0A366A607|A0A366A607_9VIBR;tr|A0A366ABV2|A0A366ABV2_9VIBR;tr|A0A395TRK0|A0A395TRK0_VIBCL;tr|A0A5C2AUL2|A0A5C2AUL2_VIBCL;tr|A0A5C9HJT0|A0A5C9HJT0_VIBCL;tr|A0A5Q6PI25|A0A5Q6PI25_VIBCL;tr|A0A655T0X2|A0A655T0X2_VIBCL;tr|A0A…	-	-
55515	TPVMDSLMANNPHTLISASGMDVGLPDGQMGNSEVGHTNIGAGR	0	3.20981	sp|A5F3N4|GPMI_VIBC3;tr|A0A085T4X6|A0A085T4X6_VIBCL;tr|A0A0Q0T8L3|A0A0Q0T8L3_VIBMT;tr|A0A2R8EF16|A0A2R8EF16_VIBCL;tr|A0A366AQ61|A0A366AQ61_9VIBR;tr|A0A543XSJ1|A0A543XSJ1_VIBCL;tr|A0A5C2AWK4|A0A5C2AWK4_VIBCL;tr|A0A5C9HQ05|A0A5C9HQ05_VIBCL;tr|A0A656AU64|A0A656AU64_VIBCL;tr|A0A656AWZ1|A0A656AWZ1_VIBCL;tr|A0A6B3LNZ6|A0A6B3LNZ6_VIBCL;tr|A0A6N1RL57|A0A6N1RL57_VIBCL;tr|A0A7X4PJR9|A0A7X4PJR9_VIBCL;tr|A0A…	-	-
47394	NHLTMHFVSNVDGTHMAETLK	0	3.20895	sp|A5F3J3|G6PI_VIBC3;sp|C3LRA6|G6PI_VIBCM;tr|A0A024B7S3|A0A024B7S3_VIBMT;tr|A0A024B7S9|A0A024B7S9_VIBMT;tr|A0A024B8K0|A0A024B8K0_VIBCL;tr|A0A024B8K4|A0A024B8K4_VIBMT;tr|A0A024B8Y3|A0A024B8Y3_9VIBR;tr|A0A0N8VAB5|A0A0N8VAB5_VIBMT;tr|A0A2R8EEX3|A0A2R8EEX3_VIBCL;tr|A0A365ZZJ1|A0A365ZZJ1_9VIBR;tr|A0A366AAT1|A0A366AAT1_9VIBR;tr|A0A366AT16|A0A366AT16_9VIBR;tr|A0A395TGM3|A0A395TGM3_VIBCL;tr|A0A3M8JYL6|A0…	-	-
49569	DISVPAAISAYLGVTEPAMYGINLK	0	3.20788	tr|A0A0H3AL86|A0A0H3AL86_VIBC3;tr|A0A0H3PWT0|A0A0H3PWT0_VIBCL;tr|A0A0K9URW5|A0A0K9URW5_VIBCL;tr|A0A1R3FAT9|A0A1R3FAT9_9VIBR;tr|A0A1R3FP09|A0A1R3FP09_9VIBR;tr|A0A2K2UPT0|A0A2K2UPT0_VIBCL;tr|A0A366A8A9|A0A366A8A9_9VIBR;tr|A0A366AB91|A0A366AB91_9VIBR;tr|A0A395TPS4|A0A395TPS4_VIBCL;tr|A0A3A1PXF2|A0A3A1PXF2_VIBHA;tr|A0A544C293|A0A544C293_VIBCL;tr|A0A655RVJ2|A0A655RVJ2_VIBCL	-	-
54904	VVAAAIEQNHDDYGIIWPDAIAPFQVAIVPMNMHK	0	3.20437	sp|A5F340|SYP_VIBC3;tr|A0A085T3S3|A0A085T3S3_VIBCL;tr|A0A366A5J4|A0A366A5J4_9VIBR;tr|A0A366ARN6|A0A366ARN6_9VIBR;tr|A0A544C260|A0A544C260_VIBCL;tr|A0A5C9QRB2|A0A5C9QRB2_VIBCL;tr|A0A5D0JR24|A0A5D0JR24_VIBCL;tr|A0A655WLY9|A0A655WLY9_VIBCL;tr|A0A656AKI1|A0A656AKI1_VIBCL;tr|A0A6B3LPL8|A0A6B3LPL8_VIBCL;tr|A0A6N1S0E0|A0A6N1S0E0_VIBCL;tr|A0A7X4PIX7|A0A7X4PIX7_VIBCL;tr|A0A7Z7YDH1|A0A7Z7YDH1_VIBCL;tr|D7HF…	-	-
43617	RLNITVPAANIEDAVAAELR	0	3.20021	sp|A5F6X1|TIG_VIBC3;tr|A0A0Q0U744|A0A0Q0U744_VIBMT;tr|A0A2R8EAU8|A0A2R8EAU8_VIBCL;tr|A0A366AAS8|A0A366AAS8_9VIBR;tr|A0A366AF54|A0A366AF54_9VIBR;tr|A0A395TIN0|A0A395TIN0_VIBCL;tr|A0A5C2B009|A0A5C2B009_VIBCL;tr|A0A655WGA4|A0A655WGA4_VIBCL;tr|A0A655WLZ4|A0A655WLZ4_VIBCL;tr|A0A655YZ72|A0A655YZ72_VIBCL;tr|A0A655Z578|A0A655Z578_VIBCL;tr|A0A655ZM28|A0A655ZM28_VIBCL;tr|A0A7Z8DUC0|A0A7Z8DUC0_VIBCL;tr|D7H9…	-	-
38998	TAIAAAEANPHLEVALISK	0	3.20004	tr|A0A067BG83|A0A067BG83_VIBMT;tr|A0A085SCH7|A0A085SCH7_VIBCL;tr|A0A0E4G6W1|A0A0E4G6W1_VIBCL;tr|A0A2R8E8V7|A0A2R8E8V7_VIBCL;tr|A0A366A6X3|A0A366A6X3_9VIBR;tr|A0A366AJY5|A0A366AJY5_9VIBR;tr|A0A5C2AY33|A0A5C2AY33_VIBCL;tr|A0A655RQZ5|A0A655RQZ5_VIBCL;tr|A0A656A9X5|A0A656A9X5_VIBCL;tr|D7HFT3|D7HFT3_VIBCL	-	-
48366	NNTAMLTTFNEVNMKPIMDMR	0	3.19828	tr|A0A085T8S5|A0A085T8S5_VIBCL;tr|A0A0F2TYN1|A0A0F2TYN1_VIBCL;tr|A0A0Q0PZY3|A0A0Q0PZY3_VIBMT;tr|A0A2R8EAD9|A0A2R8EAD9_VIBCL;tr|A0A366ALU1|A0A366ALU1_9VIBR;tr|A0A5C2AZD5|A0A5C2AZD5_VIBCL;tr|A0A5C9HJV6|A0A5C9HJV6_VIBCL;tr|A0A655V4B6|A0A655V4B6_VIBCL;tr|A0A7X4PI54|A0A7X4PI54_VIBCL	-	-
55203	SAYSTMHTSSTSQASHLVTGPILEGLGVDLSDENDMNR	0	3.19719	tr|A0A7Z7YG49|A0A7Z7YG49_VIBCL		-
54126	MENLYFAGLFTDGELAKDVDYTGYELAAGYK	0	3.19391	sp|A5F934|OMPU_VIBC3;sp|P0C6Q6|OMPU_VIBCH;tr|A0A0H3Q959|A0A0H3Q959_VIBCL;tr|A0A2P1DZZ0|A0A2P1DZZ0_VIBCL;tr|A0A2P1E008|A0A2P1E008_VIBCL;tr|A0A2P1E028|A0A2P1E028_VIBCL;tr|A0A5Q6PNB3|A0A5Q6PNB3_VIBCL;tr|A0A655SLK7|A0A655SLK7_VIBCL;tr|A0A655YU33|A0A655YU33_VIBCL;tr|U5YT32|U5YT32_VIBCL	-	-
51060	EFFGSSQLSQFMDQNNPLSEVTHK	0	3.1935	sp|A5F3P5|RPOB_VIBC3;sp|Q87KQ4|RPOB_VIBPA;sp|Q9KV30|RPOB_VIBCH;tr|A0A024B828|A0A024B828_VIBMT;tr|A0A024B8F4|A0A024B8F4_VIBCL;tr|A0A075E483|A0A075E483_VIBCL;tr|A0A075E498|A0A075E498_VIBCL;tr|A0A075E4G3|A0A075E4G3_VIBCL;tr|A0A075E4I1|A0A075E4I1_VIBCL;tr|A0A075E4P1|A0A075E4P1_VIBCL;tr|A0A075E4U8|A0A075E4U8_VIBCL;tr|A0A075E595|A0A075E595_VIBCL;tr|A0A075E5C8|A0A075E5C8_VIBCL;tr|A0A075E5E6|A0A075E5E6_V…	-	-
46119	EQHISIPAHQIDADFFEDGK	0	3.19292	sp|Q9KNJ2|GLN1B_VIBCH;tr|A0A067BGZ2|A0A067BGZ2_VIBMT;tr|A0A0Q0TBZ6|A0A0Q0TBZ6_VIBMT;tr|A0A366A6L9|A0A366A6L9_9VIBR;tr|A0A366AVM5|A0A366AVM5_9VIBR;tr|A0A655VXM6|A0A655VXM6_VIBCL;tr|A0A656AXE6|A0A656AXE6_VIBCL;tr|A0A7Z7VLX3|A0A7Z7VLX3_VIBCL;tr|O30619|O30619_VIBCL	-	-
51541	NLTDYGAFVDLGGVDGLLHITDMAWK	0	3.19128	tr|A0A067B8N2|A0A067B8N2_VIBMT;tr|A0A085QQQ9|A0A085QQQ9_VIBCL;tr|A0A1R3FDT9|A0A1R3FDT9_9VIBR;tr|A0A1R3FSH1|A0A1R3FSH1_9VIBR;tr|A0A366A863|A0A366A863_9VIBR;tr|A0A366ANA8|A0A366ANA8_9VIBR;tr|A0A655UZY3|A0A655UZY3_VIBCL;tr|A0A655WNT8|A0A655WNT8_VIBCL;tr|A0A7I6JR86|A0A7I6JR86_VIBCL;tr|K5UE74|K5UE74_9VIBR;tr|K5UL99|K5UL99_VIBHA;tr|Q87N45|Q87N45_VIBPA	-	-
31356	LTPELEQAILSADSK	0	3.19066	tr|A0A0H3AL13|A0A0H3AL13_VIBC3;tr|A0A0K9UP54|A0A0K9UP54_VIBCL;tr|A0A0Q0Q971|A0A0Q0Q971_VIBMT;tr|A0A2R8E8P3|A0A2R8E8P3_VIBCL;tr|A0A366A486|A0A366A486_9VIBR;tr|A0A366AMF0|A0A366AMF0_9VIBR;tr|A0A395U0J7|A0A395U0J7_VIBCL;tr|A0A544C9M7|A0A544C9M7_VIBCL;tr|A0A5C9HQ48|A0A5C9HQ48_VIBCL;tr|A0A5Q6PL96|A0A5Q6PL96_VIBCL;tr|A0A656A1X7|A0A656A1X7_VIBCL;tr|A0A656ALQ2|A0A656ALQ2_VIBCL;tr|A0A6B3LM46|A0A6B3LM46_VI…	-	-
53484	LLLENPDMLLLDEPTNHLDAESVAWLER	0	3.18969	tr|A0A067BB40|A0A067BB40_VIBMT;tr|A0A0F2TRY4|A0A0F2TRY4_VIBCL;tr|A0A0H3Q794|A0A0H3Q794_VIBCL;tr|A0A0K9UTX0|A0A0K9UTX0_VIBCL;tr|A0A2R8EDX7|A0A2R8EDX7_VIBCL;tr|A0A366AB33|A0A366AB33_9VIBR;tr|A0A656A1C8|A0A656A1C8_VIBCL;tr|A0A656AG79|A0A656AG79_VIBCL;tr|A0A7U8WMH5|A0A7U8WMH5_VIBCL	-	-
53504	EVNLAIDGIGELVNEVNQTSAAVGDLSQQAAK	0	3.18544	tr|A0A0H3ALB0|A0A0H3ALB0_VIBC3;tr|A0A0H5UEC7|A0A0H5UEC7_VIBCL;tr|A0A366A6S8|A0A366A6S8_9VIBR;tr|A0A366AIF0|A0A366AIF0_9VIBR;tr|A0A366AT92|A0A366AT92_9VIBR;tr|A0A544N9F2|A0A544N9F2_VIBCL;tr|A0A5C2AWL6|A0A5C2AWL6_VIBCL;tr|A0A5C9HR32|A0A5C9HR32_VIBCL;tr|A0A5C9QP12|A0A5C9QP12_VIBCL;tr|A0A5Q6PIA7|A0A5Q6PIA7_VIBCL;tr|A0A655P1R3|A0A655P1R3_VIBCL;tr|A0A655QZG1|A0A655QZG1_VIBCL;tr|A0A655W4X5|A0A655W4X5_VI…	-	-
37177	SQSSNSMNYGLHEYAR	0	3.18058	sp|Q9KLD1|SPEA_VIBCH;tr|A0A085S2N3|A0A085S2N3_VIBCL;tr|A0A0E4GLT9|A0A0E4GLT9_VIBCL;tr|A0A0H3AGJ2|A0A0H3AGJ2_VIBC3;tr|A0A0H6F072|A0A0H6F072_VIBCL;tr|A0A0Q0PRE7|A0A0Q0PRE7_VIBMT;tr|A0A366A8X2|A0A366A8X2_9VIBR;tr|A0A366ADL5|A0A366ADL5_9VIBR;tr|A0A5B1C9A3|A0A5B1C9A3_VIBCL;tr|A0A5C2B5C5|A0A5C2B5C5_VIBCL;tr|A0A655PPK1|A0A655PPK1_VIBCL;tr|A0A655QHJ8|A0A655QHJ8_VIBCL;tr|A0A655RQI4|A0A655RQI4_VIBCL;tr|A0A…	-	-
47037	ANTQHWTTENNGYSLHDVIR	0	3.17319	sp|A5F1Z0|MAO1_VIBC3;tr|A0A0H3PY98|A0A0H3PY98_VIBCL;tr|A0A366AHA4|A0A366AHA4_9VIBR;tr|A0A5C9HJR2|A0A5C9HJR2_VIBCL;tr|A0A655S647|A0A655S647_VIBCL;tr|A0A655V470|A0A655V470_VIBCL;tr|A0A656ACI3|A0A656ACI3_VIBCL;tr|A0A7Z8DW18|A0A7Z8DW18_VIBCL	-	-
41226	LNLTNATHITNLVFGILR	0	3.16715	tr|A0A067B956|A0A067B956_VIBMT;tr|A0A085T557|A0A085T557_VIBCL;tr|A0A0H3AHG1|A0A0H3AHG1_VIBC3;tr|A0A0H3Q0B0|A0A0H3Q0B0_VIBCL;tr|A0A1R3FAQ5|A0A1R3FAQ5_9VIBR;tr|A0A1R3FP12|A0A1R3FP12_9VIBR;tr|A0A366AB81|A0A366AB81_9VIBR;tr|A0A366AUG0|A0A366AUG0_9VIBR;tr|A0A3A1Q7Z1|A0A3A1Q7Z1_VIBHA;tr|A0A655T056|A0A655T056_VIBCL;tr|A0A655Z797|A0A655Z797_VIBCL;tr|A0A655ZDW1|A0A655ZDW1_VIBCL;tr|A0A656AKK3|A0A656AKK3_VI…	-	-
46514	LVIQETAAGLGHYLIAQLPDAK	0	3.1669	tr|A0A0H3AF92|A0A0H3AF92_VIBC3;tr|A0A0H3Q1T2|A0A0H3Q1T2_VIBCL;tr|A0A0Q0TC69|A0A0Q0TC69_VIBMT;tr|A0A0Q0VEH4|A0A0Q0VEH4_VIBMT;tr|A0A366A3E1|A0A366A3E1_9VIBR;tr|A0A366AXK1|A0A366AXK1_9VIBR;tr|A0A395TMV1|A0A395TMV1_VIBCL;tr|A0A544C0Y7|A0A544C0Y7_VIBCL;tr|A0A5C2B464|A0A5C2B464_VIBCL;tr|A0A5C9HI81|A0A5C9HI81_VIBCL;tr|A0A6B3LG60|A0A6B3LG60_VIBCL;tr|A0A6N1RPS9|A0A6N1RPS9_VIBCL;tr|A0A7Z7VK14|A0A7Z7VK14_VI…	-	-
41734	HNPEAFEPAPQAASSASTPK	0	3.16683	tr|A0A6B3LNA6|A0A6B3LNA6_VIBCL;tr|A0A7Z7YDR7|A0A7Z7YDR7_VIBCL	-	-
45185	MVLSGEGADEIFGGYLYFHK	0	3.16617	tr|A0A0E3W5T3|A0A0E3W5T3_VIBCL;tr|A0A0H3AGR6|A0A0H3AGR6_VIBC3;tr|A0A0Q0Z1V9|A0A0Q0Z1V9_VIBMT;tr|A0A1R3F798|A0A1R3F798_9VIBR;tr|A0A1R3FNM1|A0A1R3FNM1_9VIBR;tr|A0A366A6F7|A0A366A6F7_9VIBR;tr|A0A366AD67|A0A366AD67_9VIBR;tr|A0A366AS55|A0A366AS55_9VIBR;tr|A0A395TLK3|A0A395TLK3_VIBCL;tr|A0A454CUI6|A0A454CUI6_VIBHA;tr|A0A544CH48|A0A544CH48_VIBCL;tr|A0A5C2AUV3|A0A5C2AUV3_VIBCL;tr|A0A5D0ACE7|A0A5D0ACE7_VI…	-	-
40958	EALESGVSMVHQELNQVK	0	3.16603	sp|Q9KSD1|MGLA_VIBCH;tr|A0A0K9UZG5|A0A0K9UZG5_VIBCL;tr|A0A0Q0TNF3|A0A0Q0TNF3_VIBMT;tr|A0A0X1KWB9|A0A0X1KWB9_VIBCO;tr|A0A366A4B5|A0A366A4B5_9VIBR;tr|A0A366AKL0|A0A366AKL0_9VIBR;tr|A0A366ANP7|A0A366ANP7_9VIBR;tr|A0A395TJ56|A0A395TJ56_VIBCL;tr|A0A5C2B1D3|A0A5C2B1D3_VIBCL;tr|A0A5C9QTJ1|A0A5C9QTJ1_VIBCL;tr|A0A5Q6PL60|A0A5Q6PL60_VIBCL;tr|A0A655V6K8|A0A655V6K8_VIBCL;tr|A0A655WWT4|A0A655WWT4_VIBCL;tr|A0A…	-	-
55014	YPTAGSSSASEAQPFYVNSPFGITLAHNGNLTNANQVR	0	3.16392	tr|A0A067B3S6|A0A067B3S6_VIBMT;tr|A0A085T9L7|A0A085T9L7_VIBCL;tr|A0A0F0B1P4|A0A0F0B1P4_VIBCL;tr|A0A0Q0MXU9|A0A0Q0MXU9_VIBMT;tr|A0A366A042|A0A366A042_9VIBR;tr|A0A366AD83|A0A366AD83_9VIBR;tr|A0A366AEH8|A0A366AEH8_9VIBR;tr|A0A655QCE5|A0A655QCE5_VIBCL;tr|A0A655U3A8|A0A655U3A8_VIBCL;tr|A0A655V2I7|A0A655V2I7_VIBCL;tr|A0A655Y2I4|A0A655Y2I4_VIBCL;tr|A0A656AST1|A0A656AST1_VIBCL	-	-
48250	NPDVQAILGDAPQLSDYLDAESK	0	3.16211	sp|A5F3G1|SYH_VIBC3;tr|A0A067B5F4|A0A067B5F4_VIBMT;tr|A0A0Q0PVS6|A0A0Q0PVS6_VIBMT;tr|A0A366AD51|A0A366AD51_9VIBR;tr|A0A366AFF8|A0A366AFF8_9VIBR;tr|A0A544Q021|A0A544Q021_VIBCL;tr|A0A5C9QRU6|A0A5C9QRU6_VIBCL;tr|A0A5Q6PG11|A0A5Q6PG11_VIBCL;tr|A0A655R4N3|A0A655R4N3_VIBCL;tr|A0A655UCL6|A0A655UCL6_VIBCL;tr|A0A655UZ46|A0A655UZ46_VIBCL;tr|A0A655VEF3|A0A655VEF3_VIBCL;tr|A0A655WVX0|A0A655WVX0_VIBCL	-	-
49227	ELINHCVEQSQETQQAIEQIR	0	3.1616	tr|A0A0H3AF07|A0A0H3AF07_VIBC3;tr|A0A0H3Q1S3|A0A0H3Q1S3_VIBCL;tr|A0A0H7DZC2|A0A0H7DZC2_VIBCL;tr|A0A2R8ETT0|A0A2R8ETT0_VIBCL;tr|A0A366A296|A0A366A296_9VIBR;tr|A0A366AG38|A0A366AG38_9VIBR;tr|A0A366AP35|A0A366AP35_9VIBR;tr|A0A395UBV5|A0A395UBV5_VIBCL;tr|A0A5C2B3V6|A0A5C2B3V6_VIBCL;tr|A0A5C9HGT7|A0A5C9HGT7_VIBCL;tr|A0A5Q6PH23|A0A5Q6PH23_VIBCL;tr|A0A7Z7YE80|A0A7Z7YE80_VIBCL	-	-
43705	YFAGAGEDHIGTPMYGIEGR	0	3.15298	tr|Q06BC2|Q06BC2_VIBCL	-	-
36032	FLFNNGYADDVVALLK	0	3.15289	tr|A0A067BJ37|A0A067BJ37_VIBMT;tr|A0A0E4GKF5|A0A0E4GKF5_VIBCL;tr|A0A1X1LHK5|A0A1X1LHK5_VIBCL;tr|A0A366A814|A0A366A814_9VIBR;tr|A0A366ALJ2|A0A366ALJ2_9VIBR;tr|A0A366ALP7|A0A366ALP7_9VIBR;tr|A0A655PRD6|A0A655PRD6_VIBCL;tr|A0A7U8WRL8|A0A7U8WRL8_VIBCL	-	-
49397	QVDLVKPYVDDLVNVVDMAAIQK	0	3.14787	tr|A0A0H3AJD8|A0A0H3AJD8_VIBC3;tr|A0A0H3Q0L4|A0A0H3Q0L4_VIBCL;tr|A0A0Q0TDP2|A0A0Q0TDP2_VIBMT;tr|A0A2R8EAC8|A0A2R8EAC8_VIBCL;tr|A0A366A7I1|A0A366A7I1_9VIBR;tr|A0A366AP13|A0A366AP13_9VIBR;tr|A0A395U635|A0A395U635_VIBCL;tr|A0A3Q8GM93|A0A3Q8GM93_VIBCL;tr|A0A3Q8GMA0|A0A3Q8GMA0_VIBCL;tr|A0A3Q8GR67|A0A3Q8GR67_VIBCL;tr|A0A3Q8GRY1|A0A3Q8GRY1_VIBCL;tr|A0A3Q8GRY8|A0A3Q8GRY8_VIBCL;tr|A0A3Q8GRZ2|A0A3Q8GRZ2_VI…	-	-
53995	QPYSLEEFPNYVGELDFPLNYPQLSDALR	0	3.14689	tr|A0A085QZT9|A0A085QZT9_VIBCL;tr|A0A2R8EAE4|A0A2R8EAE4_VIBCL;tr|A0A366A806|A0A366A806_9VIBR;tr|A0A366ALE1|A0A366ALE1_9VIBR;tr|A0A543YEW7|A0A543YEW7_VIBCL;tr|A0A655NUX9|A0A655NUX9_VIBCL;tr|A0A655Q0J1|A0A655Q0J1_VIBCL;tr|A0A655XYS2|A0A655XYS2_VIBCL;tr|A0A7Z8DVG5|A0A7Z8DVG5_VIBCL;tr|C3LPE2|C3LPE2_VIBCM;tr|O30662|O30662_VIBCL	-	-
41803	QGILDSVAWHGYLPDGVGR	0	3.1456	tr|A0A0H3Q2Z5|A0A0H3Q2Z5_VIBCL;tr|A0A366A1E9|A0A366A1E9_9VIBR;tr|A0A366AH05|A0A366AH05_9VIBR;tr|A0A366AMF9|A0A366AMF9_9VIBR;tr|A0A395TIG5|A0A395TIG5_VIBCL;tr|A0A544I208|A0A544I208_VIBCL;tr|A0A5C2B3Z3|A0A5C2B3Z3_VIBCL;tr|A0A5C9HGV8|A0A5C9HGV8_VIBCL;tr|A0A655TCA2|A0A655TCA2_VIBCL;tr|A0A655Y969|A0A655Y969_VIBCL;tr|A0A656AEL1|A0A656AEL1_VIBCL;tr|A0A6N1TQK5|A0A6N1TQK5_VIBCL;tr|A0A7X4PGS6|A0A7X4PGS6_VI…	-	-
47566	HLIEQVSTTEANVLILGESGTGK	0	3.14469	tr|A0A085QZT9|A0A085QZT9_VIBCL;tr|A0A0N8UHM8|A0A0N8UHM8_VIBMT;tr|A0A0Q0TDV3|A0A0Q0TDV3_VIBMT;tr|A0A2R8EAE4|A0A2R8EAE4_VIBCL;tr|A0A366A806|A0A366A806_9VIBR;tr|A0A366ALE1|A0A366ALE1_9VIBR;tr|A0A543YEW7|A0A543YEW7_VIBCL;tr|A0A655NUX9|A0A655NUX9_VIBCL;tr|A0A655Q0J1|A0A655Q0J1_VIBCL;tr|A0A655XYS2|A0A655XYS2_VIBCL;tr|A0A7Z8DVG5|A0A7Z8DVG5_VIBCL;tr|C3LPE2|C3LPE2_VIBCM	-	-
54452	HEAQLGEGAAHDEALSFIVETILASKPELAAQLK	0	3.1422	sp|Q9KT07|ACKA1_VIBCH;tr|A0A067B846|A0A067B846_VIBMT;tr|A0A366A599|A0A366A599_9VIBR;tr|A0A366AH41|A0A366AH41_9VIBR;tr|A0A366APP9|A0A366APP9_9VIBR;tr|A0A5C9QF99|A0A5C9QF99_VIBCL;tr|A0A7Z8DVX5|A0A7Z8DVX5_VIBCL	-	-
43223	ETINDAAFPYINANVFDAK	0	3.1417	tr|A0A0H3ANN8|A0A0H3ANN8_VIBC3;tr|A0A0H3Q457|A0A0H3Q457_VIBCL;tr|A0A0K9URH1|A0A0K9URH1_VIBCL;tr|A0A0X1L3T5|A0A0X1L3T5_VIBCO;tr|A0A366A1K5|A0A366A1K5_9VIBR;tr|A0A366AMA5|A0A366AMA5_9VIBR;tr|A0A366AVL1|A0A366AVL1_9VIBR;tr|A0A395TD86|A0A395TD86_VIBCL;tr|A0A544PK73|A0A544PK73_VIBCL;tr|A0A5C2AY85|A0A5C2AY85_VIBCL;tr|A0A5C9HM66|A0A5C9HM66_VIBCL;tr|A0A5C9QVI6|A0A5C9QVI6_VIBCL;tr|A0A5Q6PMQ3|A0A5Q6PMQ3_VI…	-	-
52139	EVASKANDAAGDGTTTATVLAQAIVNEGLK	0	3.14154	sp|Q9L7P5|CH601_VIBPA;tr|A0A454CZD3|A0A454CZD3_VIBHA;tr|K5VAA0|K5VAA0_9VIBR	-	-
48104	YAHVTFFFNGGVENEFPGEER	0	3.14149	sp|A5F3N4|GPMI_VIBC3;tr|A0A085T4X6|A0A085T4X6_VIBCL;tr|A0A0Q0T8L3|A0A0Q0T8L3_VIBMT;tr|A0A2R8EF16|A0A2R8EF16_VIBCL;tr|A0A366AQ61|A0A366AQ61_9VIBR;tr|A0A543XSJ1|A0A543XSJ1_VIBCL;tr|A0A5C2AWK4|A0A5C2AWK4_VIBCL;tr|A0A5C9HQ05|A0A5C9HQ05_VIBCL;tr|A0A6B3LNZ6|A0A6B3LNZ6_VIBCL;tr|A0A6N1RL57|A0A6N1RL57_VIBCL;tr|A0A7U8ZLV8|A0A7U8ZLV8_VIBCL;tr|A0A7X4PJR9|A0A7X4PJR9_VIBCL;tr|A0A7Z7YBM7|A0A7Z7YBM7_VIBCL;tr|D7H…	-	-
32470	TSESNVSEGFTMDEK	0	3.13875	sp|Fha|TARGET;tr|A0A023PRF6|A0A023PRF6_VIBCL;tr|A0A023PRG9|A0A023PRG9_VIBCL;tr|A0A023PRJ4|A0A023PRJ4_VIBCL;tr|A0A0H3QAN5|A0A0H3QAN5_VIBCL;tr|A0A366A8U6|A0A366A8U6_9VIBR;tr|A0A366AFS6|A0A366AFS6_9VIBR;tr|A0A366ATL7|A0A366ATL7_9VIBR;tr|A0A395U048|A0A395U048_VIBCL;tr|A0A544HKE9|A0A544HKE9_VIBCL;tr|A0A5B1C1J8|A0A5B1C1J8_VIBCL;tr|A0A5C2B482|A0A5C2B482_VIBCL;tr|A0A5C9HP19|A0A5C9HP19_VIBCL;tr|A0A5C9QJJ9…	-	-
47205	TRQELQQLIDTQQDALIAER	0	3.1349	tr|A0A6B3LG60|A0A6B3LG60_VIBCL	-	-
46513	LVIQETAAGLGHYLIAQLPDAK	0	3.1332	tr|A0A0H3AF92|A0A0H3AF92_VIBC3;tr|A0A0H3Q1T2|A0A0H3Q1T2_VIBCL;tr|A0A0Q0TC69|A0A0Q0TC69_VIBMT;tr|A0A0Q0VEH4|A0A0Q0VEH4_VIBMT;tr|A0A366A3E1|A0A366A3E1_9VIBR;tr|A0A366AXK1|A0A366AXK1_9VIBR;tr|A0A395TMV1|A0A395TMV1_VIBCL;tr|A0A544C0Y7|A0A544C0Y7_VIBCL;tr|A0A5C2B464|A0A5C2B464_VIBCL;tr|A0A5C9HI81|A0A5C9HI81_VIBCL;tr|A0A6B3LG60|A0A6B3LG60_VIBCL;tr|A0A6N1RPS9|A0A6N1RPS9_VIBCL;tr|A0A7Z7VK14|A0A7Z7VK14_VI…	-	-
36488	KQIDEYTAFVAIYGAK	0	3.13203	sp|A5F263|SYD_VIBC3;tr|A0A0K9USL7|A0A0K9USL7_VIBCL;tr|A0A0Q0JL16|A0A0Q0JL16_VIBMT;tr|A0A0Q0TN21|A0A0Q0TN21_VIBMT;tr|A0A366A2Y8|A0A366A2Y8_9VIBR;tr|A0A366AH86|A0A366AH86_9VIBR;tr|A0A366AX23|A0A366AX23_9VIBR;tr|A0A395U9Q9|A0A395U9Q9_VIBCL;tr|A0A544DA30|A0A544DA30_VIBCL;tr|A0A5C2B1K5|A0A5C2B1K5_VIBCL;tr|A0A5C9HJ56|A0A5C9HJ56_VIBCL;tr|A0A5C9QH15|A0A5C9QH15_VIBCL;tr|A0A656AY27|A0A656AY27_VIBCL;tr|A0A6…	-	-
42635	IHGLADVMQGEMIELPGNR	0	3.13155	sp|A5F457|ATPA_VIBC3;tr|A0A067BAT9|A0A067BAT9_VIBMT;tr|A0A0H3Q7G6|A0A0H3Q7G6_VIBCL;tr|A0A366A0K4|A0A366A0K4_9VIBR;tr|A0A656ASB9|A0A656ASB9_VIBCL;tr|A0A7U8ZQR0|A0A7U8ZQR0_VIBCL;tr|A8S7H6|A8S7H6_VIBCL;tr|A8S7I2|A8S7I2_VIBCL;tr|D7HH76|D7HH76_VIBCL	-	-
53814	NVSNMSTLVHQNVTGISQSASASNELSHLAEK	0	3.13011	tr|A0A0H3AE30|A0A0H3AE30_VIBC3;tr|A0A0H3QA14|A0A0H3QA14_VIBCL;tr|A0A0K9UVZ2|A0A0K9UVZ2_VIBCL;tr|A0A0Q0TC84|A0A0Q0TC84_VIBMT;tr|A0A0Q0VEJ2|A0A0Q0VEJ2_VIBMT;tr|A0A366A383|A0A366A383_9VIBR;tr|A0A544GRS3|A0A544GRS3_VIBCL;tr|A0A5C9HGG0|A0A5C9HGG0_VIBCL;tr|A0A655NUD0|A0A655NUD0_VIBCL;tr|A0A655TK77|A0A655TK77_VIBCL;tr|A0A655YK47|A0A655YK47_VIBCL;tr|A0A655YZ89|A0A655YZ89_VIBCL;tr|A0A6B3L8D0|A0A6B3L8D0_VI…	-	-
46473	NNVGCMLVTHDMGVVSNVTDR	0	3.12944	tr|A0A085QTS0|A0A085QTS0_VIBCL;tr|A0A0H3ANM1|A0A0H3ANM1_VIBC3;tr|A0A0H3Q8X5|A0A0H3Q8X5_VIBCL;tr|A0A0Q0UXN8|A0A0Q0UXN8_VIBMT;tr|A0A366A4Q8|A0A366A4Q8_9VIBR;tr|A0A366ADL0|A0A366ADL0_9VIBR;tr|A0A366AED9|A0A366AED9_9VIBR;tr|A0A3A1PV53|A0A3A1PV53_VIBHA;tr|A0A5C2AWW1|A0A5C2AWW1_VIBCL;tr|A0A5C9HRM7|A0A5C9HRM7_VIBCL;tr|A0A655P2A1|A0A655P2A1_VIBCL;tr|A0A655PRZ0|A0A655PRZ0_VIBCL;tr|A0A655R3S4|A0A655R3S4_VI…	-	-
51636	GQYDFGDFTLFIDHIQSDPYASASR	0	3.12397	tr|A0A0H3ADV5|A0A0H3ADV5_VIBC3;tr|A0A0K9UUR9|A0A0K9UUR9_VIBCL;tr|A0A0Q0VZT6|A0A0Q0VZT6_VIBMT;tr|A0A2A1YSU1|A0A2A1YSU1_VIBCL;tr|A0A366AAG1|A0A366AAG1_9VIBR;tr|A0A366ADQ9|A0A366ADQ9_9VIBR;tr|A0A544IXD8|A0A544IXD8_VIBCL;tr|A0A5B1CAM5|A0A5B1CAM5_VIBCL;tr|A0A5C9Q8Y0|A0A5C9Q8Y0_VIBCL;tr|A0A655SCV4|A0A655SCV4_VIBCL;tr|A0A655VDG9|A0A655VDG9_VIBCL;tr|A0A655Y0A5|A0A655Y0A5_VIBCL;tr|A0A655ZWW8|A0A655ZWW8_VI…	-	-
41404	DQATIDQIMIDLDGTENK	0	3.12193	sp|A5F5I3|ENO_VIBC3;tr|A0A067B3Z0|A0A067B3Z0_VIBMT;tr|A0A366AAM1|A0A366AAM1_9VIBR;tr|A0A366AY31|A0A366AY31_9VIBR;tr|A0A655T4U4|A0A655T4U4_VIBCL;tr|A0A655ZHR7|A0A655ZHR7_VIBCL;tr|A0A656A3S2|A0A656A3S2_VIBCL;tr|A0A656AE10|A0A656AE10_VIBCL;tr|A0A7U8WNX0|A0A7U8WNX0_VIBCL	-	-
47533	KDVNPDEAVAVGAAVQGGVLAGEVK	0	3.12156	sp|A5F361|DNAK_VIBC3;tr|A0A067B981|A0A067B981_VIBMT;tr|A0A0N8UHZ1|A0A0N8UHZ1_VIBMT;tr|A0A2R8EDL1|A0A2R8EDL1_VIBCL;tr|A0A366AFG8|A0A366AFG8_9VIBR;tr|A0A366ARL1|A0A366ARL1_9VIBR;tr|A0A395TMA1|A0A395TMA1_VIBCL;tr|A0A655R1Q6|A0A655R1Q6_VIBCL;tr|A0A6B3LMQ8|A0A6B3LMQ8_VIBCL;tr|A0A7Z7YA34|A0A7Z7YA34_VIBCL	-	-
54286	ELLSEYDFPGDDLPVIQGSALGALNGEAQWEAK	0	3.11642	sp|A5F3K0|EFTU_VIBC3;sp|Q9KV37|EFTU1_VIBCH;tr|A0A0E4G474|A0A0E4G474_VIBCL;tr|A0A0H3Q7E5|A0A0H3Q7E5_VIBCL;tr|A0A0K9UBP0|A0A0K9UBP0_VIBCL;tr|A0A0Q0JKG0|A0A0Q0JKG0_VIBMT;tr|A0A0Q0V7W3|A0A0Q0V7W3_VIBMT;tr|A0A0X1L5N6|A0A0X1L5N6_VIBCO;tr|A0A2V4NN36|A0A2V4NN36_VIBCL;tr|A0A366AA31|A0A366AA31_9VIBR;tr|A0A544BQ59|A0A544BQ59_VIBCL;tr|A0A544BRH0|A0A544BRH0_VIBCL;tr|A0A5C2AWE5|A0A5C2AWE5_VIBCL;tr|A0A7X3EY97|A…	-	-
37731	QAGEDLAQGQAVFSTGQR	0	3.11399	tr|A0A0Q0UHM4|A0A0Q0UHM4_VIBMT;tr|A0A366AMD6|A0A366AMD6_9VIBR;tr|A0A544CFE2|A0A544CFE2_VIBCL;tr|A0A5C9HRJ2|A0A5C9HRJ2_VIBCL;tr|A0A5Q6PG16|A0A5Q6PG16_VIBCL;tr|A0A655X1G8|A0A655X1G8_VIBCL;tr|A0A6N1RLV2|A0A6N1RLV2_VIBCL;tr|A0A7Z7VMA0|A0A7Z7VMA0_VIBCL	-	-
40847	DHVDLGEMGDGLDFASATK	0	3.1126	sp|A5F2H1|SYS_VIBC3;tr|A0A0N8VAT8|A0A0N8VAT8_VIBMT;tr|A0A366A589|A0A366A589_9VIBR;tr|A0A366AH52|A0A366AH52_9VIBR;tr|A0A366APR2|A0A366APR2_9VIBR;tr|A0A544C4K7|A0A544C4K7_VIBCL;tr|A0A655UJV3|A0A655UJV3_VIBCL;tr|D7H7V7|D7H7V7_VIBCL	-	-
44367	HFDNPVSTLEVAQSIGPGLAK	0	3.11259	sp|A5EZ18|SYT_VIBC3;sp|C3LUV8|SYT_VIBCM;tr|A0A067BHG5|A0A067BHG5_VIBMT;tr|A0A085S819|A0A085S819_VIBCL;tr|A0A0K9UWM0|A0A0K9UWM0_VIBCL;tr|A0A0Q0PSJ6|A0A0Q0PSJ6_VIBMT;tr|A0A366A8T7|A0A366A8T7_9VIBR;tr|A0A366AE91|A0A366AE91_9VIBR;tr|A0A544BR09|A0A544BR09_VIBCL;tr|A0A656AC60|A0A656AC60_VIBCL;tr|D7HAF5|D7HAF5_VIBCL	-	-
49044	LGEHEFIVIDTGGIDGSEEGVETK	0	3.11254	sp|A5F3E6|DER_VIBC3;tr|A0A085PFC2|A0A085PFC2_VIBCL;tr|A0A0E4GMJ1|A0A0E4GMJ1_VIBCL;tr|A0A0Q0TFP2|A0A0Q0TFP2_VIBMT;tr|D7HEV4|D7HEV4_VIBCL	-	-
45308	LADTSVDDANEASVSLEQIHK	0	3.11219	tr|A0A0H3AI12|A0A0H3AI12_VIBC3;tr|A0A0H3PXZ9|A0A0H3PXZ9_VIBCL;tr|A0A0K9V0R4|A0A0K9V0R4_VIBCL;tr|A0A366A246|A0A366A246_9VIBR;tr|A0A366AHJ6|A0A366AHJ6_9VIBR;tr|A0A366AX31|A0A366AX31_9VIBR;tr|A0A395UF46|A0A395UF46_VIBCL;tr|A0A544CHE3|A0A544CHE3_VIBCL;tr|A0A5C2B0X4|A0A5C2B0X4_VIBCL;tr|A0A5C9HIR9|A0A5C9HIR9_VIBCL;tr|A0A5Q6PLT1|A0A5Q6PLT1_VIBCL;tr|A0A655PAB5|A0A655PAB5_VIBCL;tr|A0A655S2H7|A0A655S2H7_VI…	-	-
55179	SAYSTMHTSSTSQANHLVTGPILEGLGVDLSDENDMNR	0	3.11091	sp|Fha|TARGET;tr|A0A023PRF6|A0A023PRF6_VIBCL;tr|A0A023PRG9|A0A023PRG9_VIBCL;tr|A0A023PRJ4|A0A023PRJ4_VIBCL;tr|A0A0H3QAN5|A0A0H3QAN5_VIBCL;tr|A0A366A8U6|A0A366A8U6_9VIBR;tr|A0A366AFS6|A0A366AFS6_9VIBR;tr|A0A366ATL7|A0A366ATL7_9VIBR;tr|A0A395U048|A0A395U048_VIBCL;tr|A0A544HKE9|A0A544HKE9_VIBCL;tr|A0A5B1C1J8|A0A5B1C1J8_VIBCL;tr|A0A5C2B482|A0A5C2B482_VIBCL;tr|A0A5C9HP19|A0A5C9HP19_VIBCL;tr|A0A655UPC2…	-	-
40459	VIGFSINDEKYNSYISK	0	3.11043	tr|Q06BC2|Q06BC2_VIBCL	-	-
50051	NDGALGVITDFTDIMSYHGNTAAEK	0	3.10828	sp|A5F934|OMPU_VIBC3;sp|P0C6Q6|OMPU_VIBCH;tr|A0A0H3Q959|A0A0H3Q959_VIBCL;tr|A0A2P1DZZ0|A0A2P1DZZ0_VIBCL;tr|A0A2P1E008|A0A2P1E008_VIBCL;tr|A0A2P1E028|A0A2P1E028_VIBCL;tr|A0A5Q6PNB3|A0A5Q6PNB3_VIBCL;tr|A0A655SLK7|A0A655SLK7_VIBCL;tr|A0A655YU33|A0A655YU33_VIBCL;tr|U5YT32|U5YT32_VIBCL	-	-
52019	TVNMMELINNIALQHSGLSVFAGVGER	0	3.10782	sp|A5F459|ATPB_VIBC3;sp|Q87KA8|ATPB_VIBPA;tr|A0A0Q0PZ58|A0A0Q0PZ58_VIBMT;tr|A0A1R3EKN7|A0A1R3EKN7_9VIBR;tr|A0A1R3FKW4|A0A1R3FKW4_9VIBR;tr|A0A2R8EFZ7|A0A2R8EFZ7_VIBCL;tr|A0A366AG85|A0A366AG85_9VIBR;tr|A0A7X4TC31|A0A7X4TC31_VIBCL;tr|A0A7Z7VK26|A0A7Z7VK26_VIBCL;tr|K5TS61|K5TS61_VIBHA	-	-
42449	LSHSISNLSNIQENVEASK	0	3.10673	sp|A5F672|FLAA_VIBC3;tr|A0A067BB83|A0A067BB83_VIBMT;tr|A0A0E4C4B5|A0A0E4C4B5_VIBCL;tr|A0A0Q0MR16|A0A0Q0MR16_VIBMT;tr|A0A0X1KYJ8|A0A0X1KYJ8_VIBCO;tr|A0A366A524|A0A366A524_9VIBR;tr|A0A366AAA7|A0A366AAA7_9VIBR;tr|A0A395U789|A0A395U789_VIBCL;tr|A0A5C2AYU8|A0A5C2AYU8_VIBCL;tr|A0A655VF47|A0A655VF47_VIBCL;tr|A0A655VQC7|A0A655VQC7_VIBCL;tr|A0A7X4PH77|A0A7X4PH77_VIBCL;tr|F6M7U1|F6M7U1_VIBCL	-	-
42734	GHSLVIDDQAAEALYNELK	0	3.1063	tr|A0A085PTV3|A0A085PTV3_VIBCL;tr|A0A0Q0QPZ4|A0A0Q0QPZ4_VIBMT;tr|A0A366AH70|A0A366AH70_9VIBR;tr|A0A366ASE7|A0A366ASE7_9VIBR;tr|A0A395U364|A0A395U364_VIBCL;tr|A0A5C2B1L7|A0A5C2B1L7_VIBCL;tr|A0A655UKR1|A0A655UKR1_VIBCL;tr|A0A7X4PFN2|A0A7X4PFN2_VIBCL	-	-
35337	SGTLATHQIVGMGEAFR	0	3.10615	sp|Q87S28|ISCS_VIBPA;tr|A0A0Q0QIT7|A0A0Q0QIT7_VIBMT	-	-
46594	NAKPTVLVGVSGAPGLFSEEIIK	0	3.10611	sp|A5F1Z0|MAO1_VIBC3;tr|A0A0H3PY98|A0A0H3PY98_VIBCL;tr|A0A0Q0TDI9|A0A0Q0TDI9_VIBMT;tr|A0A366A2F5|A0A366A2F5_9VIBR;tr|A0A366AHA4|A0A366AHA4_9VIBR;tr|A0A5C9HJR2|A0A5C9HJR2_VIBCL;tr|A0A655S647|A0A655S647_VIBCL;tr|A0A655V470|A0A655V470_VIBCL;tr|A0A656ACI3|A0A656ACI3_VIBCL;tr|A0A7Z8DW18|A0A7Z8DW18_VIBCL	-	-
35988	VPTANVSVVDLTVNLQK	0	3.10523	tr|A0A067BK29|A0A067BK29_VIBMT;tr|A0A085S6B3|A0A085S6B3_VIBCL;tr|A0A366AR40|A0A366AR40_9VIBR;tr|A0A7U8WRJ2|A0A7U8WRJ2_VIBCL;tr|A9X8B4|A9X8B4_VIBCL;tr|A9X8B8|A9X8B8_VIBCL;tr|A9X920|A9X920_VIBCL;tr|C6EQC4|C6EQC4_VIBCL;tr|D7HA50|D7HA50_VIBCL;tr|I7J3J6|I7J3J6_VIBCL	-	-
50530	NMITGAAQMDGGILVVAATDGPMPQTR	0	3.10479	sp|A5F3K0|EFTU_VIBC3;sp|Q877T5|EFTU_VIBPA;tr|A0A0H3Q7E5|A0A0H3Q7E5_VIBCL;tr|A0A0K9UBP0|A0A0K9UBP0_VIBCL;tr|A0A0K9UCS5|A0A0K9UCS5_VIBCL;tr|A0A0K9UGN4|A0A0K9UGN4_VIBCL;tr|A0A0Q0JKG0|A0A0Q0JKG0_VIBMT;tr|A0A0Q0V7W3|A0A0Q0V7W3_VIBMT;tr|A0A0X1L5N6|A0A0X1L5N6_VIBCO;tr|A0A1R3FEK2|A0A1R3FEK2_9VIBR;tr|A0A1R3FGJ1|A0A1R3FGJ1_9VIBR;tr|A0A2V4NN36|A0A2V4NN36_VIBCL;tr|A0A366A2R6|A0A366A2R6_9VIBR;tr|A0A366AA31|A0…	-	-
44901	YPETAALVADMTDDEIFALK	0	3.10369	tr|A0A0E4CB86|A0A0E4CB86_VIBCL;tr|A0A0H3Q0K6|A0A0H3Q0K6_VIBCL;tr|A0A0Q0TAJ6|A0A0Q0TAJ6_VIBMT;tr|A0A0Q0YWZ4|A0A0Q0YWZ4_VIBMT;tr|A0A1R3EZ15|A0A1R3EZ15_9VIBR;tr|A0A366A7L3|A0A366A7L3_9VIBR;tr|A0A366AGC5|A0A366AGC5_9VIBR;tr|A0A366AMF1|A0A366AMF1_9VIBR;tr|A0A395TBX2|A0A395TBX2_VIBCL;tr|A0A454D435|A0A454D435_VIBHA;tr|A0A544AZ91|A0A544AZ91_VIBCL;tr|A0A5C2AYD4|A0A5C2AYD4_VIBCL;tr|A0A5C9HL25|A0A5C9HL25_VI…	-	-
41541	EIELEDKFQNMGAQMVK	0	3.10368	sp|A5F4Y1|CH602_VIBC3;sp|Q9KNR7|CH601_VIBCH;sp|Q9L7P5|CH601_VIBPA;tr|A0A067BAK3|A0A067BAK3_VIBMT;tr|A0A1R3EPX5|A0A1R3EPX5_9VIBR;tr|A0A1R3FBH5|A0A1R3FBH5_9VIBR;tr|A0A2V4P233|A0A2V4P233_VIBCL;tr|A0A366A4X3|A0A366A4X3_9VIBR;tr|A0A366AMV5|A0A366AMV5_9VIBR;tr|A0A454CZD3|A0A454CZD3_VIBHA;tr|A0A6B3LF68|A0A6B3LF68_VIBCL;tr|D1GII0|D1GII0_VIBCL;tr|D1GII1|D1GII1_VIBCL;tr|D1GII5|D1GII5_VIBCL;tr|D1GII8|D1GII8…	-	-
47526	AFFASLVQGTEYSAAIHPAVTGR	0	3.10284	tr|A0A0H3AKY3|A0A0H3AKY3_VIBC3;tr|A0A2S1ZTI6|A0A2S1ZTI6_VIBCL;tr|A0A2S1ZTZ8|A0A2S1ZTZ8_VIBCL;tr|A0A2S1ZU91|A0A2S1ZU91_VIBCL;tr|A0A2S1ZUE1|A0A2S1ZUE1_VIBCL;tr|A0A366A8B7|A0A366A8B7_9VIBR;tr|A0A366AF07|A0A366AF07_9VIBR;tr|A0A366AVZ3|A0A366AVZ3_9VIBR;tr|A0A395U2Y1|A0A395U2Y1_VIBCL;tr|A0A544CC48|A0A544CC48_VIBCL;tr|A0A5C2AW97|A0A5C2AW97_VIBCL;tr|A0A5C9QNT4|A0A5C9QNT4_VIBCL;tr|A0A655RGB2|A0A655RGB2_VI…	-	-
54100	HYNVIPYGIDEAGQINYDEMEALALEHKPK	0	3.1006	sp|Q9KTG1|GLYA1_VIBCH;tr|A0A0H3AIT9|A0A0H3AIT9_VIBC3;tr|A0A0X1KVA2|A0A0X1KVA2_VIBCO;tr|A0A366AE62|A0A366AE62_9VIBR;tr|A0A395TNN0|A0A395TNN0_VIBCL;tr|A0A5Q6PHC1|A0A5Q6PHC1_VIBCL;tr|A0A655REK3|A0A655REK3_VIBCL;tr|A0A655UJT1|A0A655UJT1_VIBCL;tr|A0A656AT26|A0A656AT26_VIBCL;tr|A0A6B3LIL1|A0A6B3LIL1_VIBCL;tr|A0A7X4PJ11|A0A7X4PJ11_VIBCL	-	-
46634	EHAMFMHLTLVPYLAAAGEVK	0	3.10057	sp|A5F5I4|PYRG_VIBC3;tr|A0A366ACL1|A0A366ACL1_9VIBR;tr|A0A366AXY4|A0A366AXY4_9VIBR;tr|A0A655QWH7|A0A655QWH7_VIBCL;tr|A0A656A667|A0A656A667_VIBCL;tr|C1J9B2|C1J9B2_VIBCL;tr|D7HEL6|D7HEL6_VIBCL;tr|Q30JH2|Q30JH2_VIBCL;tr|Q30JH8|Q30JH8_VIBCL	-	-
40535	LNITVPAANIEDAVAAELR	0	3.10055	sp|A5F6X1|TIG_VIBC3;tr|A0A0Q0U744|A0A0Q0U744_VIBMT;tr|A0A2R8EAU8|A0A2R8EAU8_VIBCL;tr|A0A366AAS8|A0A366AAS8_9VIBR;tr|A0A366AF54|A0A366AF54_9VIBR;tr|A0A395TIN0|A0A395TIN0_VIBCL;tr|A0A5C2B009|A0A5C2B009_VIBCL;tr|A0A655WGA4|A0A655WGA4_VIBCL;tr|A0A655WLZ4|A0A655WLZ4_VIBCL;tr|A0A655YZ72|A0A655YZ72_VIBCL;tr|A0A655Z578|A0A655Z578_VIBCL;tr|A0A655ZM28|A0A655ZM28_VIBCL;tr|A0A7Z8DUC0|A0A7Z8DUC0_VIBCL;tr|D7H9…	-	-
45367	TLAFLTATFNHLLTTPAAEGR	0	3.09616	sp|A5F3R4|RHLB_VIBC3;tr|A0A0Q0Q8M6|A0A0Q0Q8M6_VIBMT;tr|A0A366A189|A0A366A189_9VIBR;tr|A0A366ABQ0|A0A366ABQ0_9VIBR;tr|A0A366ATH8|A0A366ATH8_9VIBR;tr|A0A5C9HPU5|A0A5C9HPU5_VIBCL;tr|A0A656ATY4|A0A656ATY4_VIBCL;tr|A0A7X4TBX6|A0A7X4TBX6_VIBCL;tr|D7HGK7|D7HGK7_VIBCL	-	-
48423	IVETTDIHTNLMDYDYYKDK	0	3.09567	tr|A0A0H3ANN8|A0A0H3ANN8_VIBC3;tr|A0A0H3Q457|A0A0H3Q457_VIBCL;tr|A0A0K9URH1|A0A0K9URH1_VIBCL;tr|A0A0Q0Q9F3|A0A0Q0Q9F3_VIBMT;tr|A0A0Q0TBI8|A0A0Q0TBI8_VIBMT;tr|A0A0X1L3T5|A0A0X1L3T5_VIBCO;tr|A0A366A1K5|A0A366A1K5_9VIBR;tr|A0A366AMA5|A0A366AMA5_9VIBR;tr|A0A366AVL1|A0A366AVL1_9VIBR;tr|A0A395TD86|A0A395TD86_VIBCL;tr|A0A544PK73|A0A544PK73_VIBCL;tr|A0A5C2AY85|A0A5C2AY85_VIBCL;tr|A0A5C9HM66|A0A5C9HM66_VI…	-	-
53496	GLGGFPLGTQEDVLSLISGGFDSGVSSYLHIK	0	3.09563	sp|Q87RT6|THII_VIBPA;sp|Q9KTK8|THII_VIBCH;tr|A0A067B4J3|A0A067B4J3_VIBMT;tr|A0A0E4GNI2|A0A0E4GNI2_VIBCL;tr|A0A0H3AH81|A0A0H3AH81_VIBC3;tr|A0A0K9URU9|A0A0K9URU9_VIBCL;tr|A0A0X1KV59|A0A0X1KV59_VIBCO;tr|A0A366A607|A0A366A607_9VIBR;tr|A0A366ABV2|A0A366ABV2_9VIBR;tr|A0A395TRK0|A0A395TRK0_VIBCL;tr|A0A454D3P2|A0A454D3P2_VIBHA;tr|A0A5C2AUL2|A0A5C2AUL2_VIBCL;tr|A0A5C9HJT0|A0A5C9HJT0_VIBCL;tr|A0A5Q6PI25|A0…	-	-
55503	TPVMDSLMANNPHTLISASGMDVGLPDGQMGNSEVGHTNIGAGR	0	3.09466	sp|A5F3N4|GPMI_VIBC3;tr|A0A085T4X6|A0A085T4X6_VIBCL;tr|A0A0Q0T8L3|A0A0Q0T8L3_VIBMT;tr|A0A2R8EF16|A0A2R8EF16_VIBCL;tr|A0A366AQ61|A0A366AQ61_9VIBR;tr|A0A543XSJ1|A0A543XSJ1_VIBCL;tr|A0A5C2AWK4|A0A5C2AWK4_VIBCL;tr|A0A5C9HQ05|A0A5C9HQ05_VIBCL;tr|A0A656AU64|A0A656AU64_VIBCL;tr|A0A656AWZ1|A0A656AWZ1_VIBCL;tr|A0A6B3LNZ6|A0A6B3LNZ6_VIBCL;tr|A0A6N1RL57|A0A6N1RL57_VIBCL;tr|A0A7X4PJR9|A0A7X4PJR9_VIBCL;tr|A0A…	-	-
31017	AQILSQASSSVLAQAK	0	3.09438	sp|A5F671|FLAC_VIBC3;tr|A0A0Q0PVJ8|A0A0Q0PVJ8_VIBMT;tr|A0A1E8MUB7|A0A1E8MUB7_VIBCL;tr|A0A366A4G8|A0A366A4G8_9VIBR;tr|A0A366AAQ7|A0A366AAQ7_9VIBR;tr|A0A366ARJ1|A0A366ARJ1_9VIBR;tr|A0A395U4X0|A0A395U4X0_VIBCL;tr|A0A655PMU7|A0A655PMU7_VIBCL;tr|A0A655ZBI0|A0A655ZBI0_VIBCL	-	-
34719	TQAQTGDIILFGADTAK	0	3.0932	tr|A0A395U9Q9|A0A395U9Q9_VIBCL;tr|A0A6B3LK92|A0A6B3LK92_VIBCL	-	-
36476	GITINTSHVEYDTPNR	0	3.09313	sp|A5F3K0|EFTU_VIBC3;sp|Q9KV37|EFTU1_VIBCH;tr|A0A0H3Q7E5|A0A0H3Q7E5_VIBCL;tr|A0A0K9UBP0|A0A0K9UBP0_VIBCL;tr|A0A0K9UCS5|A0A0K9UCS5_VIBCL;tr|A0A0K9UGN4|A0A0K9UGN4_VIBCL;tr|A0A0Q0JKG0|A0A0Q0JKG0_VIBMT;tr|A0A0Q0V7W3|A0A0Q0V7W3_VIBMT;tr|A0A0X1L5N6|A0A0X1L5N6_VIBCO;tr|A0A2V4NN36|A0A2V4NN36_VIBCL;tr|A0A366A2R6|A0A366A2R6_9VIBR;tr|A0A366AA31|A0A366AA31_9VIBR;tr|A0A543Y191|A0A543Y191_VIBCL;tr|A0A5C2AWE5|A…	-	-
47222	QPEFTQIDIETSFMTAEQVR	0	3.09307	sp|A5F263|SYD_VIBC3;tr|A0A0K9USL7|A0A0K9USL7_VIBCL;tr|A0A0Q0JL16|A0A0Q0JL16_VIBMT;tr|A0A0Q0TN21|A0A0Q0TN21_VIBMT;tr|A0A366A2Y8|A0A366A2Y8_9VIBR;tr|A0A366AH86|A0A366AH86_9VIBR;tr|A0A366AX23|A0A366AX23_9VIBR;tr|A0A395U9Q9|A0A395U9Q9_VIBCL;tr|A0A544DA30|A0A544DA30_VIBCL;tr|A0A5C2B1K5|A0A5C2B1K5_VIBCL;tr|A0A5C9HJ56|A0A5C9HJ56_VIBCL;tr|A0A5C9QH15|A0A5C9QH15_VIBCL;tr|A0A656AY27|A0A656AY27_VIBCL;tr|A0A6…	-	-
53357	KADGEYQMLTGDQVGSLFGHYLLSQTDAR	0	3.09276	tr|A0A366ADI9|A0A366ADI9_9VIBR;tr|A0A395TMV1|A0A395TMV1_VIBCL;tr|A0A544C0Y7|A0A544C0Y7_VIBCL;tr|A0A5C9QJ02|A0A5C9QJ02_VIBCL;tr|A0A5Q6PH07|A0A5Q6PH07_VIBCL;tr|A0A6B3LG60|A0A6B3LG60_VIBCL;tr|A0A7Z7VK14|A0A7Z7VK14_VIBCL;tr|D7HBB1|D7HBB1_VIBCL	-	-
42572	DETILYTSGQGHTIQEER	0	3.09184	sp|A5F904|RF3_VIBC3;sp|C3LSR4|RF3_VIBCM;tr|A0A085R8S1|A0A085R8S1_VIBCL;tr|A0A0H3Q708|A0A0H3Q708_VIBCL;tr|A0A366AD95|A0A366AD95_9VIBR;tr|A0A366APK4|A0A366APK4_9VIBR;tr|A0A655RF60|A0A655RF60_VIBCL;tr|A0A655XBB6|A0A655XBB6_VIBCL;tr|A0A655YE51|A0A655YE51_VIBCL;tr|A0A656AQY4|A0A656AQY4_VIBCL;tr|A0A7U8WPJ1|A0A7U8WPJ1_VIBCL;tr|A0A7X4PIE8|A0A7X4PIE8_VIBCL;tr|A0A7Z7VLK6|A0A7Z7VLK6_VIBCL	-	-
48507	KANTQHWTTENNGYSLHDVIR	0	3.09138	sp|A5F1Z0|MAO1_VIBC3;tr|A0A0H3PY98|A0A0H3PY98_VIBCL;tr|A0A366AHA4|A0A366AHA4_9VIBR;tr|A0A5C9HJR2|A0A5C9HJR2_VIBCL;tr|A0A655S647|A0A655S647_VIBCL;tr|A0A655V470|A0A655V470_VIBCL;tr|A0A656ACI3|A0A656ACI3_VIBCL;tr|A0A7Z8DW18|A0A7Z8DW18_VIBCL	-	-
47449	ELQAYLMMGVTAVKPLYESDK	0	3.08932	tr|A0A0H3ALB0|A0A0H3ALB0_VIBC3;tr|A0A0H5UEC7|A0A0H5UEC7_VIBCL;tr|A0A366A6S8|A0A366A6S8_9VIBR;tr|A0A366AIF0|A0A366AIF0_9VIBR;tr|A0A366AT92|A0A366AT92_9VIBR;tr|A0A544N9F2|A0A544N9F2_VIBCL;tr|A0A5C2AWL6|A0A5C2AWL6_VIBCL;tr|A0A5C9HR32|A0A5C9HR32_VIBCL;tr|A0A5C9QP12|A0A5C9QP12_VIBCL;tr|A0A5Q6PIA7|A0A5Q6PIA7_VIBCL;tr|A0A6B3LQB1|A0A6B3LQB1_VIBCL;tr|A0A7X4TAN8|A0A7X4TAN8_VIBCL	-	-
26289	LTGDQAELLVGGER	0	3.0892	tr|A0A0H3AIN7|A0A0H3AIN7_VIBC3;tr|A0A0H3Q1A9|A0A0H3Q1A9_VIBCL;tr|A0A366A533|A0A366A533_9VIBR;tr|A0A395UI90|A0A395UI90_VIBCL;tr|A0A5C2AYB1|A0A5C2AYB1_VIBCL;tr|A0A5C9HJ06|A0A5C9HJ06_VIBCL;tr|A0A5Q6PKC2|A0A5Q6PKC2_VIBCL;tr|A0A655Q5X6|A0A655Q5X6_VIBCL;tr|A0A655T5P0|A0A655T5P0_VIBCL;tr|A0A656AGU6|A0A656AGU6_VIBCL;tr|A0A6B3LDJ6|A0A6B3LDJ6_VIBCL;tr|A0A6N1RRV5|A0A6N1RRV5_VIBCL;tr|A0A7Z7VN67|A0A7Z7VN67_VI…	-	-
53830	AFWVEKPNYDTNLIVVHALLDSPSVSGAYR	0	3.0873	sp|A5F1Q1|OPGG_VIBC3;tr|A0A067B5Y8|A0A067B5Y8_VIBMT;tr|A0A0H3Q1G0|A0A0H3Q1G0_VIBCL;tr|A0A0Q0QAF2|A0A0Q0QAF2_VIBMT;tr|A0A366A2Q4|A0A366A2Q4_9VIBR;tr|A0A366AK96|A0A366AK96_9VIBR;tr|A0A366AUD8|A0A366AUD8_9VIBR;tr|A0A395TVU3|A0A395TVU3_VIBCL;tr|A0A544GUD6|A0A544GUD6_VIBCL;tr|A0A5C2B181|A0A5C2B181_VIBCL;tr|A0A5C9QSY7|A0A5C9QSY7_VIBCL;tr|A0A5Q6PKW3|A0A5Q6PKW3_VIBCL;tr|A0A655P2L9|A0A655P2L9_VIBCL;tr|A0A…	-	-
54099	HYNVIPYGIDEAGQINYDEMEALALEHKPK	0	3.0852	sp|Q9KTG1|GLYA1_VIBCH;tr|A0A0H3AIT9|A0A0H3AIT9_VIBC3;tr|A0A0X1KVA2|A0A0X1KVA2_VIBCO;tr|A0A366AE62|A0A366AE62_9VIBR;tr|A0A395TNN0|A0A395TNN0_VIBCL;tr|A0A5Q6PHC1|A0A5Q6PHC1_VIBCL;tr|A0A655REK3|A0A655REK3_VIBCL;tr|A0A655UJT1|A0A655UJT1_VIBCL;tr|A0A656AT26|A0A656AT26_VIBCL;tr|A0A6B3LIL1|A0A6B3LIL1_VIBCL;tr|A0A7X4PJ11|A0A7X4PJ11_VIBCL	-	-
36165	NCSLAVLNSGSHTDNSK	0	3.08504	tr|A0A067B956|A0A067B956_VIBMT;tr|A0A085T557|A0A085T557_VIBCL;tr|A0A0H3AHG1|A0A0H3AHG1_VIBC3;tr|A0A0H3Q0B0|A0A0H3Q0B0_VIBCL;tr|A0A366A881|A0A366A881_9VIBR;tr|A0A366AB81|A0A366AB81_9VIBR;tr|A0A366AUG0|A0A366AUG0_9VIBR;tr|A0A5C2AUT5|A0A5C2AUT5_VIBCL;tr|A0A655T056|A0A655T056_VIBCL;tr|A0A655Z797|A0A655Z797_VIBCL;tr|A0A655ZDW1|A0A655ZDW1_VIBCL;tr|A0A656AKK3|A0A656AKK3_VIBCL;tr|A0A6N1RZH2|A0A6N1RZH2_VI…	-	-
25938	APGAQSPQAPASAPAK	0	3.08393	tr|A0A0H3AKM6|A0A0H3AKM6_VIBC3;tr|A0A5C9Q2U2|A0A5C9Q2U2_VIBCL;tr|A0A5Q6PH83|A0A5Q6PH83_VIBCL;tr|A0A6B3LKV7|A0A6B3LKV7_VIBCL;tr|A0A7Z7YGP6|A0A7Z7YGP6_VIBCL	-	-
48176	AEAGDVANAIMDGTDAVMLSGETAK	0	3.08249	tr|A0A067BKI8|A0A067BKI8_VIBMT;tr|A0A085RP06|A0A085RP06_VIBCL;tr|A0A1R3FCT0|A0A1R3FCT0_9VIBR;tr|A0A1R3FKC8|A0A1R3FKC8_9VIBR;tr|A0A395UBD0|A0A395UBD0_VIBCL;tr|A0A5C2AVX4|A0A5C2AVX4_VIBCL;tr|A0A655QYQ3|A0A655QYQ3_VIBCL;tr|A0A655T0Z5|A0A655T0Z5_VIBCL;tr|A0A655VZH5|A0A655VZH5_VIBCL;tr|A0A655Y1W9|A0A655Y1W9_VIBCL;tr|A0A655ZSZ8|A0A655ZSZ8_VIBCL;tr|A0A656B1I8|A0A656B1I8_VIBCL	-	-
47623	SQAVICECEMVTAGEIEYAIK	0	3.08056	tr|A0A0H3AEQ9|A0A0H3AEQ9_VIBC3;tr|A0A0H3Q2C9|A0A0H3Q2C9_VIBCL;tr|A0A0Q0JQ60|A0A0Q0JQ60_VIBMT;tr|A0A0Q0YTH7|A0A0Q0YTH7_VIBMT;tr|A0A0X1L0I7|A0A0X1L0I7_VIBCO;tr|A0A366ACA0|A0A366ACA0_9VIBR;tr|A0A366AGI3|A0A366AGI3_9VIBR;tr|A0A366AV84|A0A366AV84_9VIBR;tr|A0A395U950|A0A395U950_VIBCL;tr|A0A544C815|A0A544C815_VIBCL;tr|A0A5B1C6H0|A0A5B1C6H0_VIBCL;tr|A0A5C2B3E6|A0A5C2B3E6_VIBCL;tr|A0A5D0AW87|A0A5D0AW87_VI…	-	-
49279	LEQFVDSDFAQVDYTDAIEILK	0	3.08019	tr|A0A067BFH3|A0A067BFH3_VIBMT;tr|A0A0E4CES5|A0A0E4CES5_VIBCL;tr|A0A366AHN3|A0A366AHN3_9VIBR	-	-
45605	TVMGASLEQLVDSEIMPGEVR	0	3.07723	sp|A5F5X1|NQRA_VIBC3;tr|A0A0Q0JBM0|A0A0Q0JBM0_VIBMT;tr|A0A0X1KZ33|A0A0X1KZ33_VIBCO;tr|A0A366A584|A0A366A584_9VIBR;tr|A0A366AGD5|A0A366AGD5_9VIBR;tr|A0A366AI99|A0A366AI99_9VIBR;tr|A0A395U6K5|A0A395U6K5_VIBCL;tr|A0A5C2AYW6|A0A5C2AYW6_VIBCL;tr|A0A5C9HLD2|A0A5C9HLD2_VIBCL;tr|A0A655W7W8|A0A655W7W8_VIBCL;tr|A0A655XQD0|A0A655XQD0_VIBCL;tr|A0A655XUP4|A0A655XUP4_VIBCL;tr|A0A656AVK6|A0A656AVK6_VIBCL;tr|A0A…	-	-
53396	DVESINIHQIMVQQQGVSESDMLAILAQK	0	3.07576	tr|A0A0H3AI96|A0A0H3AI96_VIBC3;tr|A0A2R8EDH2|A0A2R8EDH2_VIBCL;tr|A0A366A5P0|A0A366A5P0_9VIBR;tr|A0A366ABJ2|A0A366ABJ2_9VIBR;tr|A0A395TQU6|A0A395TQU6_VIBCL;tr|A0A544C286|A0A544C286_VIBCL;tr|A0A5C2AV40|A0A5C2AV40_VIBCL;tr|A0A5C9HKH9|A0A5C9HKH9_VIBCL;tr|A0A655S5L0|A0A655S5L0_VIBCL;tr|A0A655Z6T2|A0A655Z6T2_VIBCL;tr|A0A655ZCZ7|A0A655ZCZ7_VIBCL;tr|A0A656AJX9|A0A656AJX9_VIBCL;tr|A0A656AMX6|A0A656AMX6_VI…	-	-
49181	VLNDNFGIESGLMTTVHATTATQK	0	3.07553	tr|A0A067BK29|A0A067BK29_VIBMT;tr|A0A085S6B3|A0A085S6B3_VIBCL;tr|A0A366AR40|A0A366AR40_9VIBR;tr|A0A7U8WRJ2|A0A7U8WRJ2_VIBCL;tr|A9X8B4|A9X8B4_VIBCL;tr|A9X8B8|A9X8B8_VIBCL;tr|A9X920|A9X920_VIBCL;tr|C6EQC4|C6EQC4_VIBCL;tr|D7HA50|D7HA50_VIBCL;tr|I7J3J6|I7J3J6_VIBCL	-	-
54198	GADVIVAIPHSGISTDEYQAGAENSVYYLTQVK	0	3.07551	tr|A0A0H3ANN8|A0A0H3ANN8_VIBC3;tr|A0A0H3Q457|A0A0H3Q457_VIBCL;tr|A0A0K9URH1|A0A0K9URH1_VIBCL;tr|A0A0X1L3T5|A0A0X1L3T5_VIBCO;tr|A0A366A1K5|A0A366A1K5_9VIBR;tr|A0A366AMA5|A0A366AMA5_9VIBR;tr|A0A366AVL1|A0A366AVL1_9VIBR;tr|A0A395TD86|A0A395TD86_VIBCL;tr|A0A544PK73|A0A544PK73_VIBCL;tr|A0A5C2AY85|A0A5C2AY85_VIBCL;tr|A0A5C9HM66|A0A5C9HM66_VIBCL;tr|A0A5C9QVI6|A0A5C9QVI6_VIBCL;tr|A0A5Q6PMQ3|A0A5Q6PMQ3_VI…	-	-
50654	IGGEEFAIIFPYTSIEEAEQVLNR	0	3.07507	tr|A0A0H3ACI4|A0A0H3ACI4_VIBC3;tr|A0A0H3Q573|A0A0H3Q573_VIBCL;tr|A0A0K9UPY8|A0A0K9UPY8_VIBCL;tr|A0A0X1L0C6|A0A0X1L0C6_VIBCO;tr|A0A366AGL2|A0A366AGL2_9VIBR;tr|A0A366AI43|A0A366AI43_9VIBR;tr|A0A395TJR2|A0A395TJR2_VIBCL;tr|A0A544N5I2|A0A544N5I2_VIBCL;tr|A0A5B1C6K0|A0A5B1C6K0_VIBCL;tr|A0A5C2B355|A0A5C2B355_VIBCL;tr|A0A655NXV7|A0A655NXV7_VIBCL;tr|A0A655QT49|A0A655QT49_VIBCL;tr|A0A655VJ46|A0A655VJ46_VI…	-	-
42462	EISESNLEHDAADKGHYR	0	3.07495	sp|Q9KUM8|GLMS_VIBCH;tr|A0A0H3AM34|A0A0H3AM34_VIBC3;tr|A0A0N8V9D8|A0A0N8V9D8_VIBMT;tr|A0A2R8EEM5|A0A2R8EEM5_VIBCL;tr|A0A366A9H9|A0A366A9H9_9VIBR;tr|A0A366AHE1|A0A366AHE1_9VIBR;tr|A0A366AIN4|A0A366AIN4_9VIBR;tr|A0A395TWA6|A0A395TWA6_VIBCL;tr|A0A5C9HMC6|A0A5C9HMC6_VIBCL;tr|A0A655X8D3|A0A655X8D3_VIBCL;tr|A0A655ZSA5|A0A655ZSA5_VIBCL;tr|A0A656AE36|A0A656AE36_VIBCL;tr|A0A6B3LP27|A0A6B3LP27_VIBCL;tr|A0A…	-	-
44034	TFEFPVEWGIDLASEHER	0	3.07494	sp|Q9KSF9|SYN_VIBCH;tr|A0A067BFH3|A0A067BFH3_VIBMT;tr|A0A0E4CES5|A0A0E4CES5_VIBCL;tr|A0A0H3AGS6|A0A0H3AGS6_VIBC3;tr|A0A366AHN3|A0A366AHN3_9VIBR;tr|A0A655S343|A0A655S343_VIBCL;tr|A0A655WIG3|A0A655WIG3_VIBCL;tr|A0A655WL39|A0A655WL39_VIBCL;tr|A0A655XP75|A0A655XP75_VIBCL;tr|A0A6N1RIZ2|A0A6N1RIZ2_VIBCL;tr|D7H8C6|D7H8C6_VIBCL	-	-
39041	VEVVGHTDSTGSEAYNQK	0	3.0707	tr|A0A0H3AGH5|A0A0H3AGH5_VIBC3;tr|A0A366A4Z2|A0A366A4Z2_9VIBR;tr|A0A5C2AZ76|A0A5C2AZ76_VIBCL;tr|A0A5C9HJI8|A0A5C9HJI8_VIBCL;tr|A0A5Q6PGZ3|A0A5Q6PGZ3_VIBCL;tr|A0A656AG41|A0A656AG41_VIBCL;tr|A0A656AMX0|A0A656AMX0_VIBCL;tr|A0A6B3LH11|A0A6B3LH11_VIBCL;tr|A0A7X4PHE8|A0A7X4PHE8_VIBCL;tr|A0A7Z7YEN4|A0A7Z7YEN4_VIBCL	-	-
49152	AFLEFADEVLDADYIAMGHYVR	0	3.07039	sp|A5F2F2|MNMA_VIBC3;tr|A0A085R2E0|A0A085R2E0_VIBCL;tr|A0A0H3PX76|A0A0H3PX76_VIBCL;tr|A0A0Q0TMZ2|A0A0Q0TMZ2_VIBMT;tr|A0A1R3FDG2|A0A1R3FDG2_9VIBR;tr|A0A1R3FSJ3|A0A1R3FSJ3_9VIBR;tr|A0A2A1YSC1|A0A2A1YSC1_VIBCL;tr|A0A366A2K9|A0A366A2K9_9VIBR;tr|A0A366AH48|A0A366AH48_9VIBR;tr|A0A395U8C6|A0A395U8C6_VIBCL;tr|A0A454CVE8|A0A454CVE8_VIBHA;tr|A0A5C2B1I8|A0A5C2B1I8_VIBCL;tr|A0A655QI77|A0A655QI77_VIBCL;tr|A0A…	-	-
41681	ILPTTMEFVDIAGLVAGASK	0	3.07017	tr|A0A067B934|A0A067B934_VIBMT;tr|A0A085SJY9|A0A085SJY9_VIBCL;tr|A0A0H3Q0W6|A0A0H3Q0W6_VIBCL;tr|A0A1R3F9Q4|A0A1R3F9Q4_9VIBR;tr|A0A1R3FRZ2|A0A1R3FRZ2_9VIBR;tr|A0A366A7V6|A0A366A7V6_9VIBR;tr|A0A366AUJ5|A0A366AUJ5_9VIBR;tr|A0A5C2AYY2|A0A5C2AYY2_VIBCL;tr|A0A5C9HM51|A0A5C9HM51_VIBCL;tr|A0A655Q2J9|A0A655Q2J9_VIBCL;tr|A0A655XYP1|A0A655XYP1_VIBCL;tr|D7HHG5|D7HHG5_VIBCL	-	-
54234	MLAATIHLMQGTPYIYQGEEIGMTNPGFTSIK	0	3.06832	tr|A0A0H3AI96|A0A0H3AI96_VIBC3;tr|A0A2R8EDH2|A0A2R8EDH2_VIBCL;tr|A0A366A5P0|A0A366A5P0_9VIBR;tr|A0A366ABJ2|A0A366ABJ2_9VIBR;tr|A0A366AUE4|A0A366AUE4_9VIBR;tr|A0A395TQU6|A0A395TQU6_VIBCL;tr|A0A544C286|A0A544C286_VIBCL;tr|A0A5C2AV40|A0A5C2AV40_VIBCL;tr|A0A5C9HKH9|A0A5C9HKH9_VIBCL;tr|A0A5Q6PHE9|A0A5Q6PHE9_VIBCL;tr|A0A655S5L0|A0A655S5L0_VIBCL;tr|A0A655Z6T2|A0A655Z6T2_VIBCL;tr|A0A655ZCZ7|A0A655ZCZ7_VI…	-	-
45615	GGLLYVFADEVAGFEADETMK	0	3.0675	sp|Q9KUM8|GLMS_VIBCH;tr|A0A0N8V9D8|A0A0N8V9D8_VIBMT;tr|A0A0Q0JQD9|A0A0Q0JQD9_VIBMT;tr|A0A366A9H9|A0A366A9H9_9VIBR;tr|A0A366AIN4|A0A366AIN4_9VIBR;tr|A0A395TWA6|A0A395TWA6_VIBCL;tr|A0A5C2AVT6|A0A5C2AVT6_VIBCL;tr|A0A5C9HMC6|A0A5C9HMC6_VIBCL;tr|A0A655X695|A0A655X695_VIBCL;tr|A0A655ZSA5|A0A655ZSA5_VIBCL;tr|A0A6B3LP27|A0A6B3LP27_VIBCL;tr|A0A6N1RXJ3|A0A6N1RXJ3_VIBCL;tr|D7HDJ0|D7HDJ0_VIBCL	-	-
39884	FPGTGAEFVAFDSPDENR	0	3.06718	tr|A0A0H3ANN8|A0A0H3ANN8_VIBC3;tr|A0A0H3Q457|A0A0H3Q457_VIBCL;tr|A0A0K9URH1|A0A0K9URH1_VIBCL;tr|A0A0X1L3T5|A0A0X1L3T5_VIBCO;tr|A0A366A1K5|A0A366A1K5_9VIBR;tr|A0A366AMA5|A0A366AMA5_9VIBR;tr|A0A366AVL1|A0A366AVL1_9VIBR;tr|A0A395TD86|A0A395TD86_VIBCL;tr|A0A544PK73|A0A544PK73_VIBCL;tr|A0A5C2AY85|A0A5C2AY85_VIBCL;tr|A0A5C9HM66|A0A5C9HM66_VIBCL;tr|A0A5C9QVI6|A0A5C9QVI6_VIBCL;tr|A0A5Q6PMQ3|A0A5Q6PMQ3_VI…	-	-
38866	AEESTAETTSSDVATASEK	0	3.06682	tr|A0A085T5I3|A0A085T5I3_VIBCL	-	-
46242	AGYELAHQHFFDTLAINTGAK	0	3.06634	sp|A5EYY8|GCSP_VIBC3;tr|A0A0Q0TKR0|A0A0Q0TKR0_VIBMT;tr|A0A366A665|A0A366A665_9VIBR;tr|A0A366ABE9|A0A366ABE9_9VIBR;tr|A0A395TFV1|A0A395TFV1_VIBCL;tr|A0A543Y5M8|A0A543Y5M8_VIBCL;tr|A0A5C2B4M9|A0A5C2B4M9_VIBCL;tr|A0A5C9QJZ3|A0A5C9QJZ3_VIBCL;tr|A0A5Q6PCP5|A0A5Q6PCP5_VIBCL;tr|A0A655SPE1|A0A655SPE1_VIBCL;tr|A0A655Z745|A0A655Z745_VIBCL;tr|A0A655ZFB9|A0A655ZFB9_VIBCL;tr|A0A656AAU8|A0A656AAU8_VIBCL;tr|A0A…	-	-
45055	ATGFGYQEPTPEALLITMQR	0	3.0654	sp|A5F7G0|GLGA_VIBC3;tr|A0A0Q0MUS6|A0A0Q0MUS6_VIBMT;tr|A0A0Q0SXQ2|A0A0Q0SXQ2_VIBMT;tr|A0A366A9Q4|A0A366A9Q4_9VIBR;tr|A0A366AMY6|A0A366AMY6_9VIBR;tr|A0A366AU30|A0A366AU30_9VIBR;tr|A0A395TTC3|A0A395TTC3_VIBCL;tr|A0A544CG83|A0A544CG83_VIBCL;tr|A0A5C2B068|A0A5C2B068_VIBCL;tr|A0A5C9HL98|A0A5C9HL98_VIBCL;tr|A0A5C9Q401|A0A5C9Q401_VIBCL;tr|A0A655PES3|A0A655PES3_VIBCL;tr|A0A655S829|A0A655S829_VIBCL;tr|A0A…	-	-
43958	VNEFMQDSSLNAAFIVDTR	0	3.06437	tr|A0A5C9QS37|A0A5C9QS37_VIBCL	-	-
46751	DQEVIDAANEHGMAMIFTGMR	0	3.06333	sp|A5F3U8|PUR9_VIBC3;sp|C3LQN2|PUR9_VIBCM;tr|A0A0Q0JPB5|A0A0Q0JPB5_VIBMT;tr|A0A0Q0THQ9|A0A0Q0THQ9_VIBMT;tr|A0A366A1H0|A0A366A1H0_9VIBR;tr|A0A366AEM2|A0A366AEM2_9VIBR;tr|A0A366AQD8|A0A366AQD8_9VIBR;tr|A0A395TTE2|A0A395TTE2_VIBCL;tr|A0A544BYD5|A0A544BYD5_VIBCL;tr|A0A5C2AX03|A0A5C2AX03_VIBCL;tr|A0A5C9HS27|A0A5C9HS27_VIBCL;tr|A0A5C9L2M8|A0A5C9L2M8_VIBCL;tr|A0A5Q6PHW8|A0A5Q6PHW8_VIBCL;tr|A0A655RV45|A0…	-	-
43783	GIEEQMNNGVLAGYPVLDVK	0	3.06291	sp|Q9KUZ7|EFG1_VIBCH;tr|A0A067BF26|A0A067BF26_VIBMT;tr|A0A085T499|A0A085T499_VIBCL;tr|A0A1X1LD83|A0A1X1LD83_VIBCL;tr|A0A5C2AWA7|A0A5C2AWA7_VIBCL;tr|A0A656B1Y9|A0A656B1Y9_VIBCL	-	-
39398	NPELGIVGPVTNNIGNEAK	0	3.06258	tr|A0A6B3LH45|A0A6B3LH45_VIBCL;tr|Q06BC1|Q06BC1_VIBCL	-	-
49393	VQGYVEPSLVEAKPEFGYQFER	0	3.06081	sp|A5F2T1|SYQ_VIBC3;sp|C3LTP5|SYQ_VIBCM;tr|A0A366A3U8|A0A366A3U8_9VIBR;tr|A0A366AFY2|A0A366AFY2_9VIBR;tr|A0A544CH06|A0A544CH06_VIBCL;tr|A0A655R7E4|A0A655R7E4_VIBCL;tr|A0A655RLP4|A0A655RLP4_VIBCL;tr|D7H7K0|D7H7K0_VIBCL	-	-
50587	GLLTEEQLDDIFSVENLMHPQYK	0	3.0602	tr|A0A085RRR3|A0A085RRR3_VIBCL;tr|A0A0H3AJY0|A0A0H3AJY0_VIBC3;tr|A0A0Q0V2A4|A0A0Q0V2A4_VIBMT;tr|A0A366AUR0|A0A366AUR0_9VIBR;tr|A0A5C9HPJ2|A0A5C9HPJ2_VIBCL;tr|A0A655PXA7|A0A655PXA7_VIBCL;tr|A0A656A932|A0A656A932_VIBCL;tr|A0A656AMF3|A0A656AMF3_VIBCL;tr|A0A7X4PKH4|A0A7X4PKH4_VIBCL	-	-
34965	IMTGAPMPLGADTVVMR	0	3.05987	tr|A0A0H3AK51|A0A0H3AK51_VIBC3;tr|A0A0H3Q222|A0A0H3Q222_VIBCL;tr|A0A0Q0PUY3|A0A0Q0PUY3_VIBMT;tr|A0A0Q0UHM4|A0A0Q0UHM4_VIBMT;tr|A0A366ARY8|A0A366ARY8_9VIBR;tr|A0A544CFE2|A0A544CFE2_VIBCL;tr|A0A5C2B0X0|A0A5C2B0X0_VIBCL;tr|A0A655ZFP6|A0A655ZFP6_VIBCL;tr|A0A6N1RLV2|A0A6N1RLV2_VIBCL;tr|A0A7X4TAV0|A0A7X4TAV0_VIBCL;tr|D7H8Z4|D7H8Z4_VIBCL	-	-
53660	QLVHELGYPFAVATNSGPLLMHQDPYQIR	0	3.05902	tr|A0A395U0N3|A0A395U0N3_VIBCL;tr|A0A5C9HPM1|A0A5C9HPM1_VIBCL;tr|A0A6B3LL38|A0A6B3LL38_VIBCL	-	-
48374	TVFEAGYNSGDNDKGEDFEYSK	0	3.05834	tr|A0A2K2UG77|A0A2K2UG77_VIBCL;tr|A0A366A1S1|A0A366A1S1_9VIBR;tr|A0A5C2B3W3|A0A5C2B3W3_VIBCL;tr|A0A655YIW2|A0A655YIW2_VIBCL	-	-
43501	NLGGIIIIDFIDMASDEHR	0	3.05784	tr|A0A0H3AJL8|A0A0H3AJL8_VIBC3;tr|A0A0Q0LVG3|A0A0Q0LVG3_VIBMT;tr|A0A1X1LEX3|A0A1X1LEX3_VIBCL;tr|A0A655RIP1|A0A655RIP1_VIBCL;tr|A0A655VYN4|A0A655VYN4_VIBCL;tr|A0A655Y091|A0A655Y091_VIBCL;tr|A0A655Y5E7|A0A655Y5E7_VIBCL;tr|A0A655Z8D7|A0A655Z8D7_VIBCL;tr|K5TFU6|K5TFU6_9VIBR	-	-
45996	LGLNHDTSVVEEVESYLQQK	0	3.05701	tr|A0A0H3ADL8|A0A0H3ADL8_VIBC3;tr|A0A0H3Q0Z3|A0A0H3Q0Z3_VIBCL;tr|A0A366ACK5|A0A366ACK5_9VIBR;tr|A0A366ARJ0|A0A366ARJ0_9VIBR;tr|A0A655TX63|A0A655TX63_VIBCL;tr|A0A655WDB2|A0A655WDB2_VIBCL;tr|A0A6N1S174|A0A6N1S174_VIBCL;tr|D7HCV1|D7HCV1_VIBCL	-	-
44194	ATFTGPMPTPAVAYLTQTFR	0	3.05681	sp|A5F930|GLMM_VIBC3;sp|C3LSP4|GLMM_VIBCM;sp|Q87LZ7|GLMM_VIBPA;tr|A0A085T5H7|A0A085T5H7_VIBCL;tr|A0A0Q0W5M2|A0A0Q0W5M2_VIBMT;tr|A0A366A971|A0A366A971_9VIBR;tr|A0A366AKG6|A0A366AKG6_9VIBR;tr|A0A366AP28|A0A366AP28_9VIBR;tr|A0A395TL30|A0A395TL30_VIBCL;tr|A0A5B1C7H7|A0A5B1C7H7_VIBCL;tr|A0A5C2AVE5|A0A5C2AVE5_VIBCL;tr|A0A655Q7Z7|A0A655Q7Z7_VIBCL;tr|A0A655VS28|A0A655VS28_VIBCL;tr|A0A655XAE8|A0A655XAE8_V…	-	-
53619	AEEAFAGDIIGLHNHGTIQIGDTFTQGETLK	0	3.05665	sp|A5F904|RF3_VIBC3;sp|C3LSR4|RF3_VIBCM;tr|A0A085R8S1|A0A085R8S1_VIBCL;tr|A0A0H3Q708|A0A0H3Q708_VIBCL;tr|A0A0Q0UIW0|A0A0Q0UIW0_VIBMT;tr|A0A366A0K7|A0A366A0K7_9VIBR;tr|A0A366AD95|A0A366AD95_9VIBR;tr|A0A366APK4|A0A366APK4_9VIBR;tr|A0A5C2AVC6|A0A5C2AVC6_VIBCL;tr|A0A655RF60|A0A655RF60_VIBCL;tr|A0A7U8WPJ1|A0A7U8WPJ1_VIBCL;tr|A0A7X4PIE8|A0A7X4PIE8_VIBCL;tr|A0A7Z7VLK6|A0A7Z7VLK6_VIBCL	-	-
48097	ASFNLEGLLPEATETIQEQVVR	0	3.055	sp|A5F1Z0|MAO1_VIBC3;tr|A0A0H3PY98|A0A0H3PY98_VIBCL;tr|A0A0Q0TDI9|A0A0Q0TDI9_VIBMT;tr|A0A366A2F5|A0A366A2F5_9VIBR;tr|A0A366AHA4|A0A366AHA4_9VIBR;tr|A0A5C9HJR2|A0A5C9HJR2_VIBCL;tr|A0A655XWJ6|A0A655XWJ6_VIBCL;tr|A0A7Z8DW18|A0A7Z8DW18_VIBCL	-	-
39710	FHSQADADAAEQEFINR	0	3.05337	sp|Q9KU92|SYY2_VIBCH;tr|A0A366A8H8|A0A366A8H8_9VIBR;tr|A0A395TXM2|A0A395TXM2_VIBCL;tr|A0A655XNU4|A0A655XNU4_VIBCL;tr|A0A6A9HMJ8|A0A6A9HMJ8_VIBCL;tr|A0A7Z7VME7|A0A7Z7VME7_VIBCL	-	-
39946	IVELAEALDTYIPEPER	0	3.05267	sp|A5F3K0|EFTU_VIBC3;sp|Q877T5|EFTU_VIBPA;sp|Q9KV37|EFTU1_VIBCH;tr|A0A0E4G474|A0A0E4G474_VIBCL;tr|A0A0H3Q7E5|A0A0H3Q7E5_VIBCL;tr|A0A0K9UBP0|A0A0K9UBP0_VIBCL;tr|A0A2V4NN36|A0A2V4NN36_VIBCL;tr|A0A544BRH0|A0A544BRH0_VIBCL;tr|A0A7U8WL86|A0A7U8WL86_VIBCL;tr|A0A7X3EY97|A0A7X3EY97_VIBCL;tr|K5UYQ4|K5UYQ4_9VIBR	-	-
51533	AGELLLAVGIPLEQHYGLMSSVAPGWK	0	3.05223	tr|A0A085S1X3|A0A085S1X3_VIBCL;tr|A0A0H3AKP2|A0A0H3AKP2_VIBC3;tr|A0A0H3PZ15|A0A0H3PZ15_VIBCL;tr|A0A0Q0N776|A0A0Q0N776_VIBMT;tr|A0A366A6I5|A0A366A6I5_9VIBR;tr|A0A366ASL0|A0A366ASL0_9VIBR;tr|A0A544JTY6|A0A544JTY6_VIBCL;tr|A0A5B1C2W3|A0A5B1C2W3_VIBCL;tr|A0A655QG41|A0A655QG41_VIBCL;tr|A0A655QQ34|A0A655QQ34_VIBCL;tr|A0A655WZS7|A0A655WZS7_VIBCL;tr|D7H8Y7|D7H8Y7_VIBCL	-	-
33996	YAFAYGADAVYAGQPR	0	3.05097	tr|A0A0H3AHQ9|A0A0H3AHQ9_VIBC3;tr|A0A0Q0JS25|A0A0Q0JS25_VIBMT;tr|A0A0Q0PW86|A0A0Q0PW86_VIBMT;tr|A0A1R3FFE4|A0A1R3FFE4_9VIBR;tr|A0A1R3FHU2|A0A1R3FHU2_9VIBR;tr|A0A2R8EDV8|A0A2R8EDV8_VIBCL;tr|A0A366ASZ3|A0A366ASZ3_9VIBR;tr|A0A395UC67|A0A395UC67_VIBCL;tr|A0A543YGE3|A0A543YGE3_VIBCL;tr|A0A5C2AVJ5|A0A5C2AVJ5_VIBCL;tr|A0A5C9HJ63|A0A5C9HJ63_VIBCL;tr|A0A655QWN4|A0A655QWN4_VIBCL;tr|A0A655WS05|A0A655WS05_VI…	-	-
53023	SVHVDVEPFWTCGQLLEEIFGETAEPK	0	3.05001	sp|Q9KU60|SYK_VIBCH;tr|A0A0H3AKK7|A0A0H3AKK7_VIBC3;tr|A0A366AAW0|A0A366AAW0_9VIBR;tr|A0A366APL0|A0A366APL0_9VIBR;tr|A0A395TI80|A0A395TI80_VIBCL;tr|A0A655Z5Q2|A0A655Z5Q2_VIBCL;tr|A0A656B1S3|A0A656B1S3_VIBCL;tr|D7HD48|D7HD48_VIBCL	-	-
36864	QFLNENAHVSSPYGIR	0	3.04972	tr|A0A0H3ADL8|A0A0H3ADL8_VIBC3;tr|A0A0H3Q0Z3|A0A0H3Q0Z3_VIBCL;tr|A0A0N8V9J1|A0A0N8V9J1_VIBMT;tr|A0A2R8EVC9|A0A2R8EVC9_VIBCL;tr|A0A366AC40|A0A366AC40_9VIBR;tr|A0A366ACK5|A0A366ACK5_9VIBR;tr|A0A366ARJ0|A0A366ARJ0_9VIBR;tr|A0A544N0N7|A0A544N0N7_VIBCL;tr|A0A5C2B2V5|A0A5C2B2V5_VIBCL;tr|A0A5Q6PPA4|A0A5Q6PPA4_VIBCL;tr|A0A6B3LIA6|A0A6B3LIA6_VIBCL;tr|A0A7Z7YDH8|A0A7Z7YDH8_VIBCL	-	-
48479	GKEQHISIPAHQIDADFFEDGK	0	3.04954	sp|Q9KNJ2|GLN1B_VIBCH;tr|A0A067BGZ2|A0A067BGZ2_VIBMT;tr|A0A0Q0TBZ6|A0A0Q0TBZ6_VIBMT;tr|A0A366A6L9|A0A366A6L9_9VIBR;tr|A0A366AVM5|A0A366AVM5_9VIBR;tr|A0A655VXM6|A0A655VXM6_VIBCL;tr|A0A656AXE6|A0A656AXE6_VIBCL;tr|A0A7Z7VLX3|A0A7Z7VLX3_VIBCL;tr|O30619|O30619_VIBCL	-	-
47617	AGSFVPIPGIDAAVLAELFEQQK	0	3.04852	sp|P78283|SECY_VIBCH;tr|A0A0H3AJ10|A0A0H3AJ10_VIBC3;tr|A0A0H6V5L0|A0A0H6V5L0_VIBCL;tr|A0A366A470|A0A366A470_9VIBR;tr|A0A366AM20|A0A366AM20_9VIBR;tr|A0A655S1Z0|A0A655S1Z0_VIBCL;tr|A0A655VIM1|A0A655VIM1_VIBCL;tr|A0A7Z7VPJ6|A0A7Z7VPJ6_VIBCL	-	-
49984	GATLIGSGIEAMQQVSMVGNDLALDR	0	3.04382	tr|A0A0H3ALV5|A0A0H3ALV5_VIBC3;tr|A0A0Q0NL86|A0A0Q0NL86_VIBMT;tr|A0A0Q0PRJ6|A0A0Q0PRJ6_VIBMT;tr|A0A366A8E0|A0A366A8E0_9VIBR;tr|A0A366AEY3|A0A366AEY3_9VIBR;tr|A0A366ATA2|A0A366ATA2_9VIBR;tr|A0A395TXC9|A0A395TXC9_VIBCL;tr|A0A5C2AW76|A0A5C2AW76_VIBCL;tr|A0A5Q6PDC8|A0A5Q6PDC8_VIBCL;tr|A0A655VZL2|A0A655VZL2_VIBCL;tr|A0A655XZ32|A0A655XZ32_VIBCL;tr|A0A655Y8Y5|A0A655Y8Y5_VIBCL;tr|A0A655ZGN8|A0A655ZGN8_VI…	-	-
36840	AEIEGEMGDSHMGLQAR	0	3.04324	sp|A5F9B5|RECA_VIBC3;sp|P45383|RECA_VIBCH;sp|Q87LR1|RECA_VIBPA;tr|A0A024B809|A0A024B809_9VIBR;tr|A0A024B8U6|A0A024B8U6_VIBMT;tr|A0A060IHR0|A0A060IHR0_VIBPH;tr|A0A060IL13|A0A060IL13_VIBPH;tr|A0A060IL79|A0A060IL79_VIBPH;tr|A0A060ILF8|A0A060ILF8_VIBPH;tr|A0A067BKL6|A0A067BKL6_VIBMT;tr|A0A075QQW0|A0A075QQW0_VIBMI;tr|A0A096XL96|A0A096XL96_VIBCL;tr|A0A0U2IC18|A0A0U2IC18_VIBCL;tr|A0A0U2JZF8|A0A0U2JZF8_V…	-	-
42408	IAQIQHQLEHTTSQYDR	0	3.04289	sp|A5F0I2|CH601_VIBC3;tr|A0A0K9UW71|A0A0K9UW71_VIBCL;tr|A0A366ADN7|A0A366ADN7_9VIBR;tr|A0A5C9Q8W1|A0A5C9Q8W1_VIBCL;tr|A0A5D0K4T4|A0A5D0K4T4_VIBCL;tr|A0A5Q6PNW6|A0A5Q6PNW6_VIBCL;tr|A0A655PRE6|A0A655PRE6_VIBCL;tr|A0A655RVY4|A0A655RVY4_VIBCL;tr|A0A655TVE8|A0A655TVE8_VIBCL;tr|A0A655VC99|A0A655VC99_VIBCL;tr|A0A655VUL8|A0A655VUL8_VIBCL;tr|A0A655VWR8|A0A655VWR8_VIBCL;tr|A0A7X4PER9|A0A7X4PER9_VIBCL	-	-
48954	HFNAAAAVVVTASHNPPEYNGFK	0	3.04194	tr|A0A0H3AF92|A0A0H3AF92_VIBC3;tr|A0A0H3Q1T2|A0A0H3Q1T2_VIBCL;tr|A0A0Q0TC69|A0A0Q0TC69_VIBMT;tr|A0A0Q0VEH4|A0A0Q0VEH4_VIBMT;tr|A0A366A3E1|A0A366A3E1_9VIBR;tr|A0A366ADI9|A0A366ADI9_9VIBR;tr|A0A395TMV1|A0A395TMV1_VIBCL;tr|A0A5C2B464|A0A5C2B464_VIBCL;tr|A0A5C9HI81|A0A5C9HI81_VIBCL;tr|A0A5C9QJ02|A0A5C9QJ02_VIBCL;tr|A0A5Q6PH07|A0A5Q6PH07_VIBCL;tr|A0A656AQ22|A0A656AQ22_VIBCL;tr|A0A6B3LG60|A0A6B3LG60_VI…	Phospho (ST)@13S	S(13): 81.1
48449	AGYMYDTSAQDSLTSISVPDSDR	0	3.04089	tr|A0A366ACJ9|A0A366ACJ9_9VIBR;tr|A0A6A9VG11|A0A6A9VG11_VIBCL;tr|A0A6N1SHI3|A0A6N1SHI3_VIBCL	-	-
34250	LSSLVGDNEEQNVGIR	0	3.04047	sp|A5F4Y1|CH602_VIBC3;sp|Q9KNR7|CH601_VIBCH;tr|A0A2V4P233|A0A2V4P233_VIBCL;tr|A0A366A4X3|A0A366A4X3_9VIBR;tr|A0A366AMV5|A0A366AMV5_9VIBR;tr|A0A656A7D0|A0A656A7D0_VIBCL;tr|A0A6B3LF68|A0A6B3LF68_VIBCL	-	-
44125	GGTEIETTNESDFWPLLEK	0	3.03842	tr|A0A0H3AKY3|A0A0H3AKY3_VIBC3;tr|A0A2L2FMF5|A0A2L2FMF5_VIBCL;tr|A0A2S1ZTI6|A0A2S1ZTI6_VIBCL;tr|A0A2S1ZTZ8|A0A2S1ZTZ8_VIBCL;tr|A0A2S1ZU91|A0A2S1ZU91_VIBCL;tr|A0A2S1ZUE1|A0A2S1ZUE1_VIBCL;tr|A0A366A8B7|A0A366A8B7_9VIBR;tr|A0A366AF07|A0A366AF07_9VIBR;tr|A0A366AVZ3|A0A366AVZ3_9VIBR;tr|A0A395U2Y1|A0A395U2Y1_VIBCL;tr|A0A544CC48|A0A544CC48_VIBCL;tr|A0A5C2AW97|A0A5C2AW97_VIBCL;tr|A0A5C9HIR4|A0A5C9HIR4_VI…	-	-
46521	AHSNLVAAQNNLFDIYTQFR	0	3.03684	tr|A0A0H3AKI1|A0A0H3AKI1_VIBC3;tr|A0A0K9V0G1|A0A0K9V0G1_VIBCL;tr|A0A2R8EBG5|A0A2R8EBG5_VIBCL;tr|A0A366A766|A0A366A766_9VIBR;tr|A0A366ANR0|A0A366ANR0_9VIBR;tr|A0A366AVD2|A0A366AVD2_9VIBR;tr|A0A395TNS9|A0A395TNS9_VIBCL;tr|A0A3M8LTI4|A0A3M8LTI4_VIBCL;tr|A0A5B1CA11|A0A5B1CA11_VIBCL;tr|A0A5C2B0D9|A0A5C2B0D9_VIBCL;tr|A0A655XEA7|A0A655XEA7_VIBCL;tr|A0A655XIT4|A0A655XIT4_VIBCL;tr|A0A655Z654|A0A655Z654_VI…	-	-
46980	DQEVIDAANEHGMAMIFTGMR	0	3.03659	sp|A5F3U8|PUR9_VIBC3;sp|C3LQN2|PUR9_VIBCM;tr|A0A0Q0JPB5|A0A0Q0JPB5_VIBMT;tr|A0A0Q0THQ9|A0A0Q0THQ9_VIBMT;tr|A0A366A1H0|A0A366A1H0_9VIBR;tr|A0A366AEM2|A0A366AEM2_9VIBR;tr|A0A366AQD8|A0A366AQD8_9VIBR;tr|A0A395TTE2|A0A395TTE2_VIBCL;tr|A0A544BYD5|A0A544BYD5_VIBCL;tr|A0A5C2AX03|A0A5C2AX03_VIBCL;tr|A0A5C9HS27|A0A5C9HS27_VIBCL;tr|A0A5C9L2M8|A0A5C9L2M8_VIBCL;tr|A0A5Q6PHW8|A0A5Q6PHW8_VIBCL;tr|A0A655RV45|A0…	-	-
41380	AAQIDLAQYGITGVTELVR	0	3.03586	sp|A5F4Q4|PCKA_VIBC3;tr|A0A366A4A8|A0A366A4A8_9VIBR;tr|A0A366AMG6|A0A366AMG6_9VIBR;tr|A0A3M8LJ55|A0A3M8LJ55_VIBCL;tr|A0A5C2AXW8|A0A5C2AXW8_VIBCL;tr|A0A7Z7YD79|A0A7Z7YD79_VIBCL	-	-
44086	VEHVQIVACGTSYNAGMTAR	0	3.0343	sp|Q87SR3|GLMS_VIBPA;sp|Q9KUM8|GLMS_VIBCH;tr|A0A0H3AM34|A0A0H3AM34_VIBC3;tr|A0A0N8V9D8|A0A0N8V9D8_VIBMT;tr|A0A0Q0JQD9|A0A0Q0JQD9_VIBMT;tr|A0A2R8EEM5|A0A2R8EEM5_VIBCL;tr|A0A366A9H9|A0A366A9H9_9VIBR;tr|A0A366AHE1|A0A366AHE1_9VIBR;tr|A0A366AIN4|A0A366AIN4_9VIBR;tr|A0A395TWA6|A0A395TWA6_VIBCL;tr|A0A454D545|A0A454D545_VIBHA;tr|A0A5C2AVT6|A0A5C2AVT6_VIBCL;tr|A0A5C9HMC6|A0A5C9HMC6_VIBCL;tr|A0A655X8D3|A0…	-	-
51093	FVTRPNSLLITLSQSGETADTLAALR	0	3.03004	sp|Q87SR3|GLMS_VIBPA;sp|Q9KUM8|GLMS_VIBCH;tr|A0A0H3AM34|A0A0H3AM34_VIBC3;tr|A0A0N8V9D8|A0A0N8V9D8_VIBMT;tr|A0A0Q0JQD9|A0A0Q0JQD9_VIBMT;tr|A0A2R8EEM5|A0A2R8EEM5_VIBCL;tr|A0A366A9H9|A0A366A9H9_9VIBR;tr|A0A366AHE1|A0A366AHE1_9VIBR;tr|A0A366AIN4|A0A366AIN4_9VIBR;tr|A0A395TWA6|A0A395TWA6_VIBCL;tr|A0A454D545|A0A454D545_VIBHA;tr|A0A5C2AVT6|A0A5C2AVT6_VIBCL;tr|A0A5C9HMC6|A0A5C9HMC6_VIBCL;tr|A0A655X8D3|A0…	-	-
41151	GEVTPSADNNWSFAPISSK	0	3.02925	tr|A0A0H3ANN8|A0A0H3ANN8_VIBC3;tr|A0A0H3Q457|A0A0H3Q457_VIBCL;tr|A0A0K9URH1|A0A0K9URH1_VIBCL;tr|A0A0Q0Q9F3|A0A0Q0Q9F3_VIBMT;tr|A0A0Q0TBI8|A0A0Q0TBI8_VIBMT;tr|A0A0X1L3T5|A0A0X1L3T5_VIBCO;tr|A0A366A1K5|A0A366A1K5_9VIBR;tr|A0A366AMA5|A0A366AMA5_9VIBR;tr|A0A366AVL1|A0A366AVL1_9VIBR;tr|A0A395TD86|A0A395TD86_VIBCL;tr|A0A544PK73|A0A544PK73_VIBCL;tr|A0A5C2AY85|A0A5C2AY85_VIBCL;tr|A0A5C9HM66|A0A5C9HM66_VI…	-	-
36647	GASVDMSTLDAVTDALNK	0	3.02741	tr|A0A0H3ANC7|A0A0H3ANC7_VIBC3;tr|A0A0H3PWF2|A0A0H3PWF2_VIBCL;tr|A0A366AF87|A0A366AF87_9VIBR;tr|A0A366AT13|A0A366AT13_9VIBR;tr|A0A395U2X7|A0A395U2X7_VIBCL;tr|A0A5C2AVC8|A0A5C2AVC8_VIBCL;tr|A0A5C9HI96|A0A5C9HI96_VIBCL;tr|A0A5C9QRA5|A0A5C9QRA5_VIBCL;tr|A0A6N1SLZ3|A0A6N1SLZ3_VIBCL;tr|A0A7I6K0J1|A0A7I6K0J1_VIBCL;tr|A0A7Z7YAM0|A0A7Z7YAM0_VIBCL	-	-
47219	QPEFTQIDIETSFMTAEQVR	0	3.02654	sp|A5F263|SYD_VIBC3;tr|A0A0K9USL7|A0A0K9USL7_VIBCL;tr|A0A0Q0JL16|A0A0Q0JL16_VIBMT;tr|A0A0Q0TN21|A0A0Q0TN21_VIBMT;tr|A0A366A2Y8|A0A366A2Y8_9VIBR;tr|A0A366AH86|A0A366AH86_9VIBR;tr|A0A366AX23|A0A366AX23_9VIBR;tr|A0A395U9Q9|A0A395U9Q9_VIBCL;tr|A0A544DA30|A0A544DA30_VIBCL;tr|A0A5C2B1K5|A0A5C2B1K5_VIBCL;tr|A0A5C9HJ56|A0A5C9HJ56_VIBCL;tr|A0A5C9QH15|A0A5C9QH15_VIBCL;tr|A0A656AY27|A0A656AY27_VIBCL;tr|A0A6…	-	-
47124	LEPTNENYNSPIAYSYSMNR	0	3.02621	tr|Q06BC2|Q06BC2_VIBCL	-	-
49946	AVNLQHQYQFYSQDEMEQEVR	0	3.02447	sp|Q9KUG5|GSH1_VIBCH;tr|A0A366AP33|A0A366AP33_9VIBR;tr|A0A395TWH6|A0A395TWH6_VIBCL;tr|A0A544CBT2|A0A544CBT2_VIBCL;tr|A0A5Q6PM88|A0A5Q6PM88_VIBCL;tr|A0A655Q8S0|A0A655Q8S0_VIBCL;tr|A0A655QPT4|A0A655QPT4_VIBCL;tr|A0A6N1T8H7|A0A6N1T8H7_VIBCL;tr|A0A7X4PJW0|A0A7X4PJW0_VIBCL;tr|A0A7Z7VLB4|A0A7Z7VLB4_VIBCL;tr|D7HDQ3|D7HDQ3_VIBCL	-	-
53009	AEGHAFDENIEIGVMVETPAAAAIAHHLAK	0	3.02261	tr|A0A0Q0VHG0|A0A0Q0VHG0_VIBMT;tr|A0A366AFR5|A0A366AFR5_9VIBR;tr|A0A366ARL0|A0A366ARL0_9VIBR;tr|A0A454CN19|A0A454CN19_VIBHA;tr|A0A544PHB0|A0A544PHB0_VIBCL;tr|A0A6B3LKE5|A0A6B3LKE5_VIBCL;tr|A0A6N1RN98|A0A6N1RN98_VIBCL;tr|K5UD14|K5UD14_9VIBR	-	-
39443	MNIDTDTQWATWDGIR	0	3.02148	tr|A0A085Q0C7|A0A085Q0C7_VIBCL;tr|A0A0Q0TZN0|A0A0Q0TZN0_VIBMT;tr|A0A1R3FNR4|A0A1R3FNR4_9VIBR;tr|A0A366A994|A0A366A994_9VIBR;tr|A0A395TXV7|A0A395TXV7_VIBCL;tr|A0A454D5E5|A0A454D5E5_VIBHA;tr|A0A655T1E8|A0A655T1E8_VIBCL;tr|A0A655W5P1|A0A655W5P1_VIBCL;tr|A0A655X830|A0A655X830_VIBCL;tr|A0A7U8WLN4|A0A7U8WLN4_VIBCL;tr|K5VC18|K5VC18_9VIBR;tr|Q87LL2|Q87LL2_VIBPA	-	-
55381	SEQPLSAQPSLVPQDNLVLQNADFTPQADSEYEMTSSIR	0	3.02126	sp|Fha|TARGET;tr|A0A023PRJ4|A0A023PRJ4_VIBCL;tr|A0A0H3QAN5|A0A0H3QAN5_VIBCL;tr|A0A366A8U6|A0A366A8U6_9VIBR;tr|A0A366AFS6|A0A366AFS6_9VIBR;tr|A0A366ATL7|A0A366ATL7_9VIBR;tr|A0A544HKE9|A0A544HKE9_VIBCL;tr|A0A5C9HP19|A0A5C9HP19_VIBCL;tr|A0A5C9QJJ9|A0A5C9QJJ9_VIBCL;tr|A0A655UPC2|A0A655UPC2_VIBCL;tr|A0A655X6B2|A0A655X6B2_VIBCL;tr|A0A6N1S2K6|A0A6N1S2K6_VIBCL;tr|A0A7Z7YG49|A0A7Z7YG49_VIBCL	-	-
31290	EAAIASNQYYVNNR	0	3.02069	tr|A0A454CMP9|A0A454CMP9_VIBHA;tr|K5UNY5|K5UNY5_9VIBR	-	-
41657	VDGGANLVDEFDQLSPSLR	0	3.02022	tr|A0A0H3AIU0|A0A0H3AIU0_VIBC3;tr|A0A0H3Q7A8|A0A0H3Q7A8_VIBCL;tr|A0A0K9UPD5|A0A0K9UPD5_VIBCL;tr|A0A366AMZ2|A0A366AMZ2_9VIBR;tr|A0A395TCY0|A0A395TCY0_VIBCL;tr|A0A543YIV6|A0A543YIV6_VIBCL;tr|A0A5C9QXL1|A0A5C9QXL1_VIBCL;tr|A0A655RWW9|A0A655RWW9_VIBCL;tr|A0A655RY27|A0A655RY27_VIBCL;tr|A0A655VRY8|A0A655VRY8_VIBCL;tr|A0A655Y5K8|A0A655Y5K8_VIBCL;tr|A0A655YQ07|A0A655YQ07_VIBCL;tr|A0A655Z859|A0A655Z859_VI…	-	-
38964	EGHEYQTQVSLQNEAGK	0	3.01847	sp|Q9KVQ7|RMUC_VIBCH;tr|A0A0H3Q6Q7|A0A0H3Q6Q7_VIBCL;tr|A0A0Q0Z6R2|A0A0Q0Z6R2_VIBMT;tr|A0A366A8P3|A0A366A8P3_9VIBR;tr|A0A366AIP1|A0A366AIP1_9VIBR;tr|A0A366ALR8|A0A366ALR8_9VIBR;tr|A0A395TUU6|A0A395TUU6_VIBCL;tr|A0A454D0G7|A0A454D0G7_VIBHA;tr|A0A544CGI3|A0A544CGI3_VIBCL;tr|A0A5C2AXA0|A0A5C2AXA0_VIBCL;tr|A0A5C9HPT9|A0A5C9HPT9_VIBCL;tr|A0A5C9QWZ2|A0A5C9QWZ2_VIBCL;tr|A0A655YXP5|A0A655YXP5_VIBCL;tr|A0A…	-	-
48785	ISAIMQGVHSNYEIDVFQTLIK	0	3.01445	sp|A5F9B7|SYA_VIBC3;sp|Q56648|SYA_VIBCH;tr|A0A0Q0T940|A0A0Q0T940_VIBMT;tr|A0A366A2E2|A0A366A2E2_9VIBR;tr|A0A366AEK1|A0A366AEK1_9VIBR;tr|A0A366ASP4|A0A366ASP4_9VIBR;tr|A0A395TWD4|A0A395TWD4_VIBCL;tr|A0A544CBT9|A0A544CBT9_VIBCL;tr|A0A5B0YQV0|A0A5B0YQV0_VIBCL;tr|A0A5B1C794|A0A5B1C794_VIBCL;tr|A0A5C2AVL2|A0A5C2AVL2_VIBCL;tr|A0A5C9Q598|A0A5C9Q598_VIBCL;tr|A0A655VX26|A0A655VX26_VIBCL;tr|A0A655XC18|A0A6…	-	-
52561	SSHLDFSVTLMQDLLGVSSNPVDYSSGK	0	3.01287	tr|A0A0H3AJI8|A0A0H3AJI8_VIBC3;tr|A0A366A7L2|A0A366A7L2_9VIBR;tr|A0A366ALB4|A0A366ALB4_9VIBR;tr|A0A366ALJ3|A0A366ALJ3_9VIBR;tr|A0A395TFQ3|A0A395TFQ3_VIBCL;tr|A0A544CD48|A0A544CD48_VIBCL;tr|A0A5C2AZ24|A0A5C2AZ24_VIBCL;tr|A0A655NTF4|A0A655NTF4_VIBCL;tr|A0A655PX95|A0A655PX95_VIBCL;tr|A0A655V6G2|A0A655V6G2_VIBCL;tr|A0A6B3LJ27|A0A6B3LJ27_VIBCL;tr|A0A6N1RLT0|A0A6N1RLT0_VIBCL;tr|A0A7U8WQD2|A0A7U8WQD2_VI…	-	-
47095	EHAMFMHLTLVPYLAAAGEVK	0	3.0127	sp|A5F5I4|PYRG_VIBC3;tr|A0A366ACL1|A0A366ACL1_9VIBR;tr|A0A366AXY4|A0A366AXY4_9VIBR;tr|A0A655QWH7|A0A655QWH7_VIBCL;tr|A0A656A667|A0A656A667_VIBCL;tr|C1J9B2|C1J9B2_VIBCL;tr|D7HEL6|D7HEL6_VIBCL;tr|Q30JH2|Q30JH2_VIBCL;tr|Q30JH8|Q30JH8_VIBCL	-	-
36585	AKDEAEEQEVMATLNK	0	3.01186	tr|A0A085QQQ9|A0A085QQQ9_VIBCL;tr|A0A0H3PZ87|A0A0H3PZ87_VIBCL;tr|A0A366A863|A0A366A863_9VIBR;tr|A0A366ANA8|A0A366ANA8_9VIBR;tr|A0A655UZY3|A0A655UZY3_VIBCL;tr|A0A656AKF3|A0A656AKF3_VIBCL;tr|A0A7I6JR86|A0A7I6JR86_VIBCL;tr|A0A7U8WQL6|A0A7U8WQL6_VIBCL	-	-
50733	GLLTEEQLDDIFSVENLMHPQYK	0	3.01127	tr|A0A085RRR3|A0A085RRR3_VIBCL;tr|A0A0H3AJY0|A0A0H3AJY0_VIBC3;tr|A0A0Q0V2A4|A0A0Q0V2A4_VIBMT;tr|A0A366AUR0|A0A366AUR0_9VIBR;tr|A0A5C9HPJ2|A0A5C9HPJ2_VIBCL;tr|A0A655PXA7|A0A655PXA7_VIBCL;tr|A0A656A932|A0A656A932_VIBCL;tr|A0A656AMF3|A0A656AMF3_VIBCL;tr|A0A7X4PKH4|A0A7X4PKH4_VIBCL	-	-
41405	DQATIDQIMIDLDGTENK	0	3.011	sp|A5F5I3|ENO_VIBC3;tr|A0A067B3Z0|A0A067B3Z0_VIBMT;tr|A0A366AAM1|A0A366AAM1_9VIBR;tr|A0A366AY31|A0A366AY31_9VIBR;tr|A0A655T4U4|A0A655T4U4_VIBCL;tr|A0A655ZHR7|A0A655ZHR7_VIBCL;tr|A0A656A3S2|A0A656A3S2_VIBCL;tr|A0A656AE10|A0A656AE10_VIBCL;tr|A0A7U8WNX0|A0A7U8WNX0_VIBCL	-	-
52708	TEAFLNQELTWEGVATPLTDHAVTPFK	0	3.00978	sp|A5F2P8|SYM_VIBC3;sp|Q9KT69|SYM_VIBCH;tr|A0A0H3Q532|A0A0H3Q532_VIBCL;tr|A0A0Q0Z201|A0A0Q0Z201_VIBMT;tr|A0A0X1KVB0|A0A0X1KVB0_VIBCO;tr|A0A395UA04|A0A395UA04_VIBCL;tr|A0A5C9HID0|A0A5C9HID0_VIBCL;tr|A0A655P9D2|A0A655P9D2_VIBCL;tr|A0A655QIT3|A0A655QIT3_VIBCL;tr|A0A655UM15|A0A655UM15_VIBCL;tr|A0A6B3LD80|A0A6B3LD80_VIBCL;tr|A0A6N1RV64|A0A6N1RV64_VIBCL;tr|A0A7Z8DVS8|A0A7Z8DVS8_VIBCL;tr|D7H7N6|D7H7N6_V…	-	-
50655	IGGEEFAIIFPYTSIEEAEQVLNR	0	3.00956	tr|A0A0H3ACI4|A0A0H3ACI4_VIBC3;tr|A0A0H3Q573|A0A0H3Q573_VIBCL;tr|A0A0K9UPY8|A0A0K9UPY8_VIBCL;tr|A0A0X1L0C6|A0A0X1L0C6_VIBCO;tr|A0A366AGL2|A0A366AGL2_9VIBR;tr|A0A366AI43|A0A366AI43_9VIBR;tr|A0A395TJR2|A0A395TJR2_VIBCL;tr|A0A544N5I2|A0A544N5I2_VIBCL;tr|A0A5B1C6K0|A0A5B1C6K0_VIBCL;tr|A0A5C2B355|A0A5C2B355_VIBCL;tr|A0A655NXV7|A0A655NXV7_VIBCL;tr|A0A655QT49|A0A655QT49_VIBCL;tr|A0A655VJ46|A0A655VJ46_VI…	-	-
54666	VDTAISSMSGTYGHPATESLVATLQGTGYDTGLDIAK	0	3.00736	tr|A0A0H3ALI3|A0A0H3ALI3_VIBC3;tr|A0A0H3Q4J1|A0A0H3Q4J1_VIBCL;tr|A0A0K9UTW8|A0A0K9UTW8_VIBCL;tr|A0A0Q0KKU3|A0A0Q0KKU3_VIBMT;tr|A0A0X1KUW1|A0A0X1KUW1_VIBCO;tr|A0A366A5S5|A0A366A5S5_9VIBR;tr|A0A544C214|A0A544C214_VIBCL;tr|A0A5C9HI40|A0A5C9HI40_VIBCL;tr|A0A5Q6PG01|A0A5Q6PG01_VIBCL;tr|A0A655QXW9|A0A655QXW9_VIBCL;tr|A0A655V1C4|A0A655V1C4_VIBCL;tr|A0A655WXN8|A0A655WXN8_VIBCL;tr|A0A655XQK9|A0A655XQK9_VI…	-	-
37670	VPADVFQGVDELEVGMR	0	3.00484	sp|Q9KNX6|SLYD_VIBCH;tr|A0A0H3AJ70|A0A0H3AJ70_VIBC3;tr|A0A0H3Q416|A0A0H3Q416_VIBCL;tr|A0A2R8E927|A0A2R8E927_VIBCL;tr|A0A366A1F5|A0A366A1F5_9VIBR;tr|A0A366ATT8|A0A366ATT8_9VIBR;tr|A0A655VIQ4|A0A655VIQ4_VIBCL;tr|A0A6B3LM08|A0A6B3LM08_VIBCL;tr|A0A7X4PIN8|A0A7X4PIN8_VIBCL	-	-
28978	FGYDATHLVQAPGR	0	3.00472	tr|A0A543XZ20|A0A543XZ20_VIBCL;tr|A0A5Q6PEA8|A0A5Q6PEA8_VIBCL;tr|A0A7X4PIL3|A0A7X4PIL3_VIBCL	-	-
40470	QQNALDKLDLVLEEIPR	0	3.00251	tr|A0A0H3ALI3|A0A0H3ALI3_VIBC3;tr|A0A0K9UTW8|A0A0K9UTW8_VIBCL;tr|A0A0Q0KKU3|A0A0Q0KKU3_VIBMT;tr|A0A0Q0TFQ7|A0A0Q0TFQ7_VIBMT;tr|A0A366A5S5|A0A366A5S5_9VIBR;tr|A0A366AD97|A0A366AD97_9VIBR;tr|A0A366AK03|A0A366AK03_9VIBR;tr|A0A544C214|A0A544C214_VIBCL;tr|A0A5C9HI40|A0A5C9HI40_VIBCL;tr|A0A5Q6PG01|A0A5Q6PG01_VIBCL;tr|A0A655QXW9|A0A655QXW9_VIBCL;tr|A0A655XQK9|A0A655XQK9_VIBCL;tr|A0A6B3LNA6|A0A6B3LNA6_VI…	-	-
34538	TTNYIFVTGGVVSSLGK	0	3.00101	sp|A5F5I4|PYRG_VIBC3;sp|Q87LP9|PYRG_VIBPA;tr|A0A0Q0VD86|A0A0Q0VD86_VIBMT;tr|A0A1R3F029|A0A1R3F029_9VIBR;tr|A0A1R3FGM7|A0A1R3FGM7_9VIBR;tr|A0A366A5E7|A0A366A5E7_9VIBR;tr|A0A366ACL1|A0A366ACL1_9VIBR;tr|A0A366AXY4|A0A366AXY4_9VIBR;tr|A0A5C2AYC6|A0A5C2AYC6_VIBCL;tr|A0A655QWH7|A0A655QWH7_VIBCL;tr|K5VBY3|K5VBY3_9VIBR	-	-
21780	LVAADFGFALGPR	0	3.00001	tr|A0A0H3AK57|A0A0H3AK57_VIBC3;tr|A0A0H3Q8P1|A0A0H3Q8P1_VIBCL;tr|A0A0K9UTJ9|A0A0K9UTJ9_VIBCL;tr|A0A0N8VA48|A0A0N8VA48_VIBMT;tr|A0A1X1LBT2|A0A1X1LBT2_VIBCL;tr|A0A2V4NSE4|A0A2V4NSE4_VIBCL;tr|A0A366AG33|A0A366AG33_9VIBR;tr|A0A366AP83|A0A366AP83_9VIBR;tr|A0A395TBX0|A0A395TBX0_VIBCL;tr|A0A5B0ZTI7|A0A5B0ZTI7_VIBCL;tr|A0A5B1C593|A0A5B1C593_VIBCL;tr|A0A656ASH9|A0A656ASH9_VIBCL;tr|A0A6M6J1V0|A0A6M6J1V0_VI…	-	-
46490	GLGEMNPDQLWETTMDPETR	0	2.99907	sp|O51859|GYRB_VIBPA;sp|Q9KVX3|GYRB_VIBCH;tr|A0A085RQ54|A0A085RQ54_VIBCL;tr|A0A0K9UNT7|A0A0K9UNT7_VIBCL;tr|A0A1R3EKJ1|A0A1R3EKJ1_9VIBR;tr|A0A1R3FKY5|A0A1R3FKY5_9VIBR;tr|A0A2R8E8A2|A0A2R8E8A2_VIBCL;tr|A0A366ASQ1|A0A366ASQ1_9VIBR;tr|A0A395TUD2|A0A395TUD2_VIBCL;tr|A0A5B1C1X1|A0A5B1C1X1_VIBCL;tr|A0A655Y9R0|A0A655Y9R0_VIBCL;tr|A0A655YPH6|A0A655YPH6_VIBCL;tr|A0A655YTJ1|A0A655YTJ1_VIBCL;tr|A0A656A4F2|A0…	-	-
54420	VTNLTDYGCFVEIEEGVEGLVHVSEMDWTNK	0	2.99868	tr|A0A067B8N2|A0A067B8N2_VIBMT;tr|A0A085QQQ9|A0A085QQQ9_VIBCL;tr|A0A0H3PZ87|A0A0H3PZ87_VIBCL;tr|A0A1R3FDT9|A0A1R3FDT9_9VIBR;tr|A0A1R3FSH1|A0A1R3FSH1_9VIBR;tr|A0A366A863|A0A366A863_9VIBR;tr|A0A366ANA8|A0A366ANA8_9VIBR;tr|A0A655NWY4|A0A655NWY4_VIBCL;tr|K5UE74|K5UE74_9VIBR;tr|K5UL99|K5UL99_VIBHA;tr|Q87N45|Q87N45_VIBPA	-	-
34074	AVVLDHDANIVSVSQR	0	2.99579	sp|A5EZR2|GLPK_VIBC3;sp|C3LW10|GLPK_VIBCM;sp|Q9KLJ9|GLPK_VIBCH;tr|A0A067BIC5|A0A067BIC5_VIBMT;tr|A0A085PIJ1|A0A085PIJ1_VIBCL;tr|A0A395TES9|A0A395TES9_VIBCL;tr|A0A544C816|A0A544C816_VIBCL;tr|A0A5C2B385|A0A5C2B385_VIBCL	-	-
40288	MHLLSQELGESLQACVR	0	2.99417	sp|Fha|TARGET;tr|A0A023PRF6|A0A023PRF6_VIBCL;tr|A0A023PRG9|A0A023PRG9_VIBCL;tr|A0A023PRJ4|A0A023PRJ4_VIBCL;tr|A0A0H3QAN5|A0A0H3QAN5_VIBCL;tr|A0A0Q0TMZ0|A0A0Q0TMZ0_VIBMT;tr|A0A366A8U6|A0A366A8U6_9VIBR;tr|A0A366AFS6|A0A366AFS6_9VIBR;tr|A0A366ATL7|A0A366ATL7_9VIBR;tr|A0A395U048|A0A395U048_VIBCL;tr|A0A544HKE9|A0A544HKE9_VIBCL;tr|A0A5B1C1J8|A0A5B1C1J8_VIBCL;tr|A0A5C2B482|A0A5C2B482_VIBCL;tr|A0A5C9HP19…	-	-
34973	VIFLSADAFGVLPPVSK	0	2.99403	sp|A5F4Q4|PCKA_VIBC3;sp|Q87TE1|PCKA_VIBPA;tr|A0A0Q0TJS2|A0A0Q0TJS2_VIBMT;tr|A0A366A4A8|A0A366A4A8_9VIBR;tr|A0A366AMG6|A0A366AMG6_9VIBR;tr|A0A366AT35|A0A366AT35_9VIBR;tr|A0A3M8LJ55|A0A3M8LJ55_VIBCL;tr|A0A454D2V8|A0A454D2V8_VIBHA;tr|A0A5C2AXW8|A0A5C2AXW8_VIBCL;tr|A0A7Z7YD79|A0A7Z7YD79_VIBCL;tr|D7HG19|D7HG19_VIBCL;tr|K5TE96|K5TE96_9VIBR	-	-
38458	MVNDLLLEQHAASLGLR	0	2.99392	tr|A0A0H3AK07|A0A0H3AK07_VIBC3;tr|A0A0N8UHS0|A0A0N8UHS0_VIBMT;tr|A0A0N8V9Y4|A0A0N8V9Y4_VIBMT;tr|A0A366A7X5|A0A366A7X5_9VIBR;tr|A0A366AF30|A0A366AF30_9VIBR;tr|A0A366ANH7|A0A366ANH7_9VIBR;tr|A0A395U1X6|A0A395U1X6_VIBCL;tr|A0A544EZ89|A0A544EZ89_VIBCL;tr|A0A5C2AZX5|A0A5C2AZX5_VIBCL;tr|A0A5C9HM20|A0A5C9HM20_VIBCL;tr|A0A5C9Q1S4|A0A5C9Q1S4_VIBCL;tr|A0A655P7X6|A0A655P7X6_VIBCL;tr|A0A655YZB2|A0A655YZB2_VI…	-	-
46974	SVFPIQSYNGNSELQYVSYR	0	2.99302	sp|A5F3P5|RPOB_VIBC3;sp|Q87KQ4|RPOB_VIBPA;sp|Q9KV30|RPOB_VIBCH;tr|A0A0Q0PG49|A0A0Q0PG49_VIBMT;tr|A0A0X1L5D1|A0A0X1L5D1_VIBCO;tr|A0A1R3EHN6|A0A1R3EHN6_9VIBR;tr|A0A1R3FKZ6|A0A1R3FKZ6_9VIBR;tr|A0A366A3Y7|A0A366A3Y7_9VIBR;tr|A0A366ADI0|A0A366ADI0_9VIBR;tr|A0A454CNJ7|A0A454CNJ7_VIBHA;tr|A0A655SNX4|A0A655SNX4_VIBCL;tr|A0A7U8WNF7|A0A7U8WNF7_VIBCL;tr|A0A7X4PKI2|A0A7X4PKI2_VIBCL;tr|A0A7Z7VKI1|A0A7Z7VKI1_V…	-	-
42514	GAILVLHDGLTAEAQPDEPK	0	2.99154	tr|A0A655XDU5|A0A655XDU5_VIBCL	-	-
37712	GVVTELGAVAVDTGIFTGR	0	2.99039	sp|A5F4Q4|PCKA_VIBC3;sp|Q87TE1|PCKA_VIBPA;tr|A0A0Q0TJS2|A0A0Q0TJS2_VIBMT;tr|A0A366A4A8|A0A366A4A8_9VIBR;tr|A0A366AMG6|A0A366AMG6_9VIBR;tr|A0A366AT35|A0A366AT35_9VIBR;tr|A0A3M8LJ55|A0A3M8LJ55_VIBCL;tr|A0A454D2V8|A0A454D2V8_VIBHA;tr|A0A5C2AXW8|A0A5C2AXW8_VIBCL;tr|A0A7Z7YD79|A0A7Z7YD79_VIBCL;tr|D7HG18|D7HG18_VIBCL;tr|K5TE96|K5TE96_9VIBR	-	-
38692	TVLGISLQEQLAQYDVK	0	2.99014	sp|A5F497|ILVD_VIBC3;tr|A0A067BFB4|A0A067BFB4_VIBMT;tr|A0A366AMW4|A0A366AMW4_9VIBR;tr|A0A366APY6|A0A366APY6_9VIBR;tr|A0A395TTQ5|A0A395TTQ5_VIBCL;tr|A0A5C9HU26|A0A5C9HU26_VIBCL;tr|A0A655RG56|A0A655RG56_VIBCL;tr|A0A655WBE3|A0A655WBE3_VIBCL;tr|A0A655YAH3|A0A655YAH3_VIBCL;tr|A0A656A019|A0A656A019_VIBCL;tr|A0A656A1G3|A0A656A1G3_VIBCL;tr|A0A656AF13|A0A656AF13_VIBCL;tr|A0A656AXX1|A0A656AXX1_VIBCL;tr|A0A…	-	-
48414	AINPVETLFVVDAMTGQDAANTAK	0	2.9891	tr|A0A085RJM0|A0A085RJM0_VIBCL;tr|A0A0H3AL02|A0A0H3AL02_VIBC3;tr|A0A0Q0PGE8|A0A0Q0PGE8_VIBMT;tr|A0A366AKT5|A0A366AKT5_9VIBR;tr|A0A366ARJ2|A0A366ARJ2_9VIBR;tr|A0A544CBS8|A0A544CBS8_VIBCL;tr|A0A655XK30|A0A655XK30_VIBCL;tr|A0A6B3LFC7|A0A6B3LFC7_VIBCL;tr|A0A7U8WM40|A0A7U8WM40_VIBCL;tr|A0A7X4PHH7|A0A7X4PHH7_VIBCL;tr|A0A7Z7VKV8|A0A7Z7VKV8_VIBCL	-	-
31135	FTGPNTIEVEGEEGK	0	2.98838	tr|A0A085SSQ1|A0A085SSQ1_VIBCL;tr|A0A366AIR4|A0A366AIR4_9VIBR;tr|A0A7Z7YCJ0|A0A7Z7YCJ0_VIBCL;tr|D7HEI0|D7HEI0_VIBCL	-	-
45730	EFCMMDAYSFDIDKAGLEK	0	2.98831	sp|A5F340|SYP_VIBC3;sp|Q87MC3|SYP_VIBPA;tr|A0A085T3S3|A0A085T3S3_VIBCL;tr|A0A366ABN6|A0A366ABN6_9VIBR;tr|A0A366ARN6|A0A366ARN6_9VIBR;tr|A0A544C260|A0A544C260_VIBCL;tr|A0A5C9QRB2|A0A5C9QRB2_VIBCL;tr|A0A5D0JR24|A0A5D0JR24_VIBCL;tr|A0A655RY99|A0A655RY99_VIBCL;tr|A0A656AKI1|A0A656AKI1_VIBCL;tr|A0A6B3LPL8|A0A6B3LPL8_VIBCL;tr|A0A6N1S0E0|A0A6N1S0E0_VIBCL;tr|A0A7U8ZSP2|A0A7U8ZSP2_VIBCL;tr|A0A7X4PIX7|A0A7…	-	-
55442	GVFEVLATGGDSALGGDDFDHLIADHLQAQIGLTSLTAEQQR	0	2.9882	sp|A5F3G8|HSCA_VIBC3;sp|C3LT05|HSCA_VIBCM;tr|A0A366ACV2|A0A366ACV2_9VIBR;tr|A0A366AFP4|A0A366AFP4_9VIBR;tr|A0A395UAX6|A0A395UAX6_VIBCL;tr|A0A544C1T3|A0A544C1T3_VIBCL;tr|A0A5C2AV69|A0A5C2AV69_VIBCL;tr|A0A5C9HKT7|A0A5C9HKT7_VIBCL;tr|A0A5C9QRR4|A0A5C9QRR4_VIBCL;tr|A0A5Q6PFV1|A0A5Q6PFV1_VIBCL;tr|A0A655QYQ5|A0A655QYQ5_VIBCL;tr|A0A655R473|A0A655R473_VIBCL;tr|A0A655X493|A0A655X493_VIBCL;tr|A0A655YPC9|A0…	-	-
32970	VYGNSHGLLASYASSR	0	2.98814	tr|A0A085QI80|A0A085QI80_VIBCL;tr|A0A0H3Q2T1|A0A0H3Q2T1_VIBCL;tr|A0A0Q0UHA8|A0A0Q0UHA8_VIBMT;tr|A0A1R3F8G1|A0A1R3F8G1_9VIBR;tr|A0A1R3FF56|A0A1R3FF56_9VIBR;tr|A0A366A1T5|A0A366A1T5_9VIBR;tr|A0A366AM17|A0A366AM17_9VIBR;tr|A0A366ASQ6|A0A366ASQ6_9VIBR;tr|A0A395TDS6|A0A395TDS6_VIBCL;tr|A0A3A1QAN5|A0A3A1QAN5_VIBHA;tr|A0A5C2AXZ4|A0A5C2AXZ4_VIBCL;tr|A0A5C9HM43|A0A5C9HM43_VIBCL;tr|D7HFH1|D7HFH1_VIBCL;tr|K…	-	-
47226	IASMTQGSAQYRPLYQVVTEK	0	2.98814	tr|A0A0H3AGJ8|A0A0H3AGJ8_VIBC3;tr|A0A0H3Q467|A0A0H3Q467_VIBCL;tr|A0A0H5U0K1|A0A0H5U0K1_VIBCL;tr|A0A366A1L1|A0A366A1L1_9VIBR;tr|A0A366ACA5|A0A366ACA5_9VIBR;tr|A0A544BYD3|A0A544BYD3_VIBCL;tr|A0A5C9HP95|A0A5C9HP95_VIBCL;tr|A0A5Q6PI08|A0A5Q6PI08_VIBCL;tr|A0A655W986|A0A655W986_VIBCL;tr|A0A655WH31|A0A655WH31_VIBCL;tr|A0A655ZXF7|A0A655ZXF7_VIBCL;tr|A0A656ARW5|A0A656ARW5_VIBCL;tr|A0A6B3LFD3|A0A6B3LFD3_VI…	-	-
44242	QVGLAAVISATLLQSMDNVNK	0	2.98483	tr|A0A085SGZ6|A0A085SGZ6_VIBCL;tr|A0A0H3AN43|A0A0H3AN43_VIBC3;tr|A0A0Q0M4D9|A0A0Q0M4D9_VIBMT;tr|A0A0Q0PSW2|A0A0Q0PSW2_VIBMT;tr|A0A366AHZ6|A0A366AHZ6_9VIBR;tr|A0A655WG06|A0A655WG06_VIBCL;tr|A0A655XQ21|A0A655XQ21_VIBCL	-	-
49899	QGFEQLVQAYQTLGLNQESGLWK	0	2.98397	tr|A0A5Q6PP33|A0A5Q6PP33_VIBCL	-	-
37006	ILILDFGSQYTQLVAR	0	2.9822	sp|A5F3F1|GUAA_VIBC3;sp|Q87S07|GUAA_VIBPA;tr|A0A067BFU2|A0A067BFU2_VIBMT;tr|A0A1R3FHM8|A0A1R3FHM8_9VIBR;tr|A0A1R3FJW7|A0A1R3FJW7_9VIBR;tr|A0A366A5M7|A0A366A5M7_9VIBR;tr|A0A366ACU9|A0A366ACU9_9VIBR;tr|A0A395U2L5|A0A395U2L5_VIBCL;tr|A0A454CYH4|A0A454CYH4_VIBHA;tr|A0A544CXP6|A0A544CXP6_VIBCL;tr|A0A5C2AV30|A0A5C2AV30_VIBCL;tr|A0A5C9HKS9|A0A5C9HKS9_VIBCL;tr|A0A655QVA4|A0A655QVA4_VIBCL;tr|A0A655QYS8|A0…	-	-
50462	EALTFDDVLLVPAHSTVLPNTADLR	0	2.98158	tr|A0A085PFA8|A0A085PFA8_VIBCL;tr|A0A0B4INM3|A0A0B4INM3_VIBHA;tr|A0A0H3AHC4|A0A0H3AHC4_VIBC3;tr|A0A0H7DF81|A0A0H7DF81_VIBCL;tr|A0A0N8VAA1|A0A0N8VAA1_VIBMT;tr|A0A1R3FHN2|A0A1R3FHN2_9VIBR;tr|A0A1R3FK37|A0A1R3FK37_9VIBR;tr|A0A366A612|A0A366A612_9VIBR;tr|A0A544CW85|A0A544CW85_VIBCL;tr|A0A6B3LPL1|A0A6B3LPL1_VIBCL;tr|D7HEV8|D7HEV8_VIBCL;tr|Q87S08|Q87S08_VIBPA	-	-
41122	NAVPTQSILTITSNVVYGK	0	2.98146	tr|A0A086SPX4|A0A086SPX4_VIBCL;tr|A0A0H3AFT9|A0A0H3AFT9_VIBC3;tr|A0A366ANW3|A0A366ANW3_9VIBR;tr|A0A366AV42|A0A366AV42_9VIBR;tr|A0A395UGL8|A0A395UGL8_VIBCL;tr|A0A544BLG6|A0A544BLG6_VIBCL;tr|A0A5C9HK80|A0A5C9HK80_VIBCL;tr|A0A5C9SRH4|A0A5C9SRH4_VIBCL;tr|A0A655P5A9|A0A655P5A9_VIBCL;tr|A0A655PJH6|A0A655PJH6_VIBCL;tr|A0A655XFA1|A0A655XFA1_VIBCL;tr|A0A655XFN8|A0A655XFN8_VIBCL;tr|A0A656A7Y2|A0A656A7Y2_VI…	-	-
48506	KANTQHWTTENNGYSLHDVIR	0	2.98101	sp|A5F1Z0|MAO1_VIBC3;tr|A0A0H3PY98|A0A0H3PY98_VIBCL;tr|A0A366AHA4|A0A366AHA4_9VIBR;tr|A0A5C9HJR2|A0A5C9HJR2_VIBCL;tr|A0A655S647|A0A655S647_VIBCL;tr|A0A655V470|A0A655V470_VIBCL;tr|A0A656ACI3|A0A656ACI3_VIBCL;tr|A0A7Z8DW18|A0A7Z8DW18_VIBCL	-	-
41521	EKINPAGAPTFAPVEIGEGK	0	2.97808	sp|A5F6X1|TIG_VIBC3;tr|A0A0Q0U744|A0A0Q0U744_VIBMT;tr|A0A2R8EAU8|A0A2R8EAU8_VIBCL;tr|A0A366AAS8|A0A366AAS8_9VIBR;tr|A0A366AF54|A0A366AF54_9VIBR;tr|A0A395TIN0|A0A395TIN0_VIBCL;tr|A0A5C2B009|A0A5C2B009_VIBCL;tr|A0A655NZI3|A0A655NZI3_VIBCL;tr|A0A655P8W1|A0A655P8W1_VIBCL;tr|A0A655WGA4|A0A655WGA4_VIBCL;tr|A0A655WLZ4|A0A655WLZ4_VIBCL;tr|A0A655YZ72|A0A655YZ72_VIBCL;tr|A0A655Z578|A0A655Z578_VIBCL;tr|A0A6…	-	-
53341	YGYDISRPAETAQEAIQWTYFGYLAAVK	0	2.97755	tr|A0A067BIP8|A0A067BIP8_VIBMT;tr|A0A086SPX4|A0A086SPX4_VIBCL;tr|A0A0H3AFT9|A0A0H3AFT9_VIBC3;tr|A0A366A848|A0A366A848_9VIBR;tr|A0A366ANW3|A0A366ANW3_9VIBR;tr|A0A366AV42|A0A366AV42_9VIBR;tr|A0A395UGL8|A0A395UGL8_VIBCL;tr|A0A544BLG6|A0A544BLG6_VIBCL;tr|A0A5C9HK80|A0A5C9HK80_VIBCL;tr|A0A5C9SRH4|A0A5C9SRH4_VIBCL;tr|A0A655P5A9|A0A655P5A9_VIBCL;tr|A0A655PJH6|A0A655PJH6_VIBCL;tr|A0A655XFN8|A0A655XFN8_VI…	-	-
39318	KDLTEEFQILEGGLLAR	0	2.97728	sp|A5F3P5|RPOB_VIBC3;sp|Q9KV30|RPOB_VIBCH;tr|A0A0Q0PG49|A0A0Q0PG49_VIBMT;tr|A0A0X1L5D1|A0A0X1L5D1_VIBCO;tr|A0A366A3Y7|A0A366A3Y7_9VIBR;tr|A0A366ADI0|A0A366ADI0_9VIBR;tr|A0A655SNX4|A0A655SNX4_VIBCL;tr|A0A656ANW3|A0A656ANW3_VIBCL;tr|A0A656B0W3|A0A656B0W3_VIBCL;tr|A0A7U8WL53|A0A7U8WL53_VIBCL;tr|A0A7X4PKI2|A0A7X4PKI2_VIBCL;tr|A0A7Z7VJC3|A0A7Z7VJC3_VIBCL	-	-
44246	ALLHNAPIILLDEPTEGLDK	0	2.9765	tr|A0A0H3AMR1|A0A0H3AMR1_VIBC3;tr|A0A7X4TAE6|A0A7X4TAE6_VIBCL;tr|A0A7Z7YH79|A0A7Z7YH79_VIBCL	-	-
40647	SISEQTNLLALNAAIEAAR	0	2.97598	sp|P15492|HLYB_VIBCH;tr|A0A0H3ADB6|A0A0H3ADB6_VIBC3;tr|A0A0H3AI34|A0A0H3AI34_VIBC3;tr|A0A0H3Q0M2|A0A0H3Q0M2_VIBCL;tr|A0A0H3Q2H3|A0A0H3Q2H3_VIBCL;tr|A0A0H6XJK6|A0A0H6XJK6_VIBCL;tr|A0A0K9UV73|A0A0K9UV73_VIBCL;tr|A0A0Q0TMR9|A0A0Q0TMR9_VIBMT;tr|A0A0Q0VZZ3|A0A0Q0VZZ3_VIBMT;tr|A0A0X1KZH0|A0A0X1KZH0_VIBCO;tr|A0A1X1LH25|A0A1X1LH25_VIBCL;tr|A0A365ZZZ5|A0A365ZZZ5_9VIBR;tr|A0A366A2E5|A0A366A2E5_9VIBR;tr|A0A…	-	-
49028	GVSAAVAMADKLDTIVGIFGIGQAPK	0	2.97447	sp|A5F487|SYGB_VIBC3;tr|A0A0Q0LZD0|A0A0Q0LZD0_VIBMT;tr|A0A0Q0QEN3|A0A0Q0QEN3_VIBMT;tr|A0A2R8E8J3|A0A2R8E8J3_VIBCL;tr|A0A366A349|A0A366A349_9VIBR;tr|A0A366AK26|A0A366AK26_9VIBR;tr|A0A366APY4|A0A366APY4_9VIBR;tr|A0A395TUL9|A0A395TUL9_VIBCL;tr|A0A544C8A8|A0A544C8A8_VIBCL;tr|A0A5C2AX23|A0A5C2AX23_VIBCL;tr|A0A5C9HSB2|A0A5C9HSB2_VIBCL;tr|A0A5Q6PFJ7|A0A5Q6PFJ7_VIBCL;tr|A0A655RCC1|A0A655RCC1_VIBCL;tr|A0A…	-	-
47572	NQQGVVEYQWPKPGAEQPVDK	0	2.97413	tr|A0A0H3AK83|A0A0H3AK83_VIBC3;tr|A0A0H3Q469|A0A0H3Q469_VIBCL;tr|A0A0K9UPJ3|A0A0K9UPJ3_VIBCL;tr|A0A544BYA9|A0A544BYA9_VIBCL;tr|A0A5C9HQ21|A0A5C9HQ21_VIBCL;tr|A0A5Q6PIH3|A0A5Q6PIH3_VIBCL;tr|A0A655S0V0|A0A655S0V0_VIBCL;tr|A0A655YJZ3|A0A655YJZ3_VIBCL;tr|A0A6N1S123|A0A6N1S123_VIBCL;tr|A0A7X4PIQ2|A0A7X4PIQ2_VIBCL	-	-
49460	IVFVIPYLDDYSMIGTTDVEYK	0	2.97213	tr|A0A0H3Q0Z3|A0A0H3Q0Z3_VIBCL;tr|A0A2R8EVC9|A0A2R8EVC9_VIBCL;tr|A0A5C2B2V5|A0A5C2B2V5_VIBCL;tr|A0A5Q6PPA4|A0A5Q6PPA4_VIBCL;tr|A0A655W871|A0A655W871_VIBCL;tr|A0A655WDB2|A0A655WDB2_VIBCL	-	-
50531	NMITGAAQMDGGILVVAATDGPMPQTR	0	2.9718	sp|A5F3K0|EFTU_VIBC3;sp|Q877T5|EFTU_VIBPA;tr|A0A0H3Q7E5|A0A0H3Q7E5_VIBCL;tr|A0A0K9UBP0|A0A0K9UBP0_VIBCL;tr|A0A0K9UCS5|A0A0K9UCS5_VIBCL;tr|A0A0K9UGN4|A0A0K9UGN4_VIBCL;tr|A0A0Q0JKG0|A0A0Q0JKG0_VIBMT;tr|A0A0Q0V7W3|A0A0Q0V7W3_VIBMT;tr|A0A0X1L5N6|A0A0X1L5N6_VIBCO;tr|A0A1R3FEK2|A0A1R3FEK2_9VIBR;tr|A0A1R3FGJ1|A0A1R3FGJ1_9VIBR;tr|A0A2V4NN36|A0A2V4NN36_VIBCL;tr|A0A366A2R6|A0A366A2R6_9VIBR;tr|A0A366AA31|A0…	-	-
47527	AFFASLVQGTEYSAAIHPAVTGR	0	2.97039	tr|A0A0H3AKY3|A0A0H3AKY3_VIBC3;tr|A0A2S1ZTI6|A0A2S1ZTI6_VIBCL;tr|A0A2S1ZTZ8|A0A2S1ZTZ8_VIBCL;tr|A0A2S1ZU91|A0A2S1ZU91_VIBCL;tr|A0A2S1ZUE1|A0A2S1ZUE1_VIBCL;tr|A0A366A8B7|A0A366A8B7_9VIBR;tr|A0A366AF07|A0A366AF07_9VIBR;tr|A0A366AVZ3|A0A366AVZ3_9VIBR;tr|A0A395U2Y1|A0A395U2Y1_VIBCL;tr|A0A544CC48|A0A544CC48_VIBCL;tr|A0A5C2AW97|A0A5C2AW97_VIBCL;tr|A0A5C9QNT4|A0A5C9QNT4_VIBCL;tr|A0A655RGB2|A0A655RGB2_VI…	-	-
33214	KIQIVGDDLFVTNTK	0	2.96931	sp|A5F5I3|ENO_VIBC3;tr|A0A067B3Z0|A0A067B3Z0_VIBMT;tr|A0A366AAM1|A0A366AAM1_9VIBR;tr|A0A366AY31|A0A366AY31_9VIBR;tr|A0A655ZHR7|A0A655ZHR7_VIBCL;tr|A0A656AE10|A0A656AE10_VIBCL;tr|D7HEL4|D7HEL4_VIBCL	-	-
52363	TPEYDELFSGDPIWATESMGGMGIDGR	0	2.96582	tr|A0A1R3FCI5|A0A1R3FCI5_9VIBR	-	-
51696	MNTEQQDYNQTETTEQVNQPAIEK	0	2.96477	tr|A0A0H3AMF5|A0A0H3AMF5_VIBC3;tr|A0A0H3PWG0|A0A0H3PWG0_VIBCL;tr|A0A0H6P3P9|A0A0H6P3P9_VIBCL;tr|A0A0X1KUM1|A0A0X1KUM1_VIBCO;tr|A0A366A5L8|A0A366A5L8_9VIBR;tr|A0A395TVG3|A0A395TVG3_VIBCL;tr|A0A5C9HKU1|A0A5C9HKU1_VIBCL;tr|A0A5Q6PFT8|A0A5Q6PFT8_VIBCL;tr|A0A655UZ17|A0A655UZ17_VIBCL;tr|A0A655XSR5|A0A655XSR5_VIBCL;tr|A0A6N1S0H0|A0A6N1S0H0_VIBCL;tr|D7HEU9|D7HEU9_VIBCL	-	-
37763	EQLEDTVVLGTMMLER	0	2.96371	sp|Q9KT08|PTA_VIBCH;tr|A0A0Q0Z278|A0A0Q0Z278_VIBMT;tr|A0A366A5C0|A0A366A5C0_9VIBR;tr|A0A366AH21|A0A366AH21_9VIBR;tr|A0A366ASB7|A0A366ASB7_9VIBR;tr|A0A655UXL7|A0A655UXL7_VIBCL	-	-
47874	CYYEVITPFAAGEDFASAQER	0	2.96368	tr|A0A6B3LG60|A0A6B3LG60_VIBCL	-	-
29596	ATHQHALVAAATSGSK	0	2.96341	sp|Q9KL24|PYRC_VIBCH;tr|A0A0H3ADC4|A0A0H3ADC4_VIBC3;tr|A0A0K9UVY4|A0A0K9UVY4_VIBCL;tr|A0A0Q0JJH9|A0A0Q0JJH9_VIBMT;tr|A0A0Q0UBI4|A0A0Q0UBI4_VIBMT;tr|A0A0X1L108|A0A0X1L108_VIBCO;tr|A0A366A603|A0A366A603_9VIBR;tr|A0A366AJ21|A0A366AJ21_9VIBR;tr|A0A366AV10|A0A366AV10_9VIBR;tr|A0A395U395|A0A395U395_VIBCL;tr|A0A544I2M3|A0A544I2M3_VIBCL;tr|A0A5C2B566|A0A5C2B566_VIBCL;tr|A0A5Q6PP84|A0A5Q6PP84_VIBCL;tr|A0A…	-	-
47431	NDVEWFIVTMGNYPTIQMAR	0	2.96318	tr|A0A0H3ANA5|A0A0H3ANA5_VIBC3;tr|A0A0K9UQ59|A0A0K9UQ59_VIBCL;tr|A0A366A408|A0A366A408_9VIBR;tr|A0A366AJY6|A0A366AJY6_9VIBR;tr|A0A366AM54|A0A366AM54_9VIBR;tr|A0A395TJ02|A0A395TJ02_VIBCL;tr|A0A544CJ08|A0A544CJ08_VIBCL;tr|A0A5B1C539|A0A5B1C539_VIBCL;tr|A0A5C2AXK2|A0A5C2AXK2_VIBCL;tr|A0A5C9HMD2|A0A5C9HMD2_VIBCL;tr|A0A5C9QW84|A0A5C9QW84_VIBCL;tr|A0A655X3B7|A0A655X3B7_VIBCL;tr|A0A656ACW7|A0A656ACW7_VI…	-	-
46803	VNHYATTSMEQSAQSNAVVMR	0	2.96244	tr|A0A0H3AE30|A0A0H3AE30_VIBC3;tr|A0A0H3QA14|A0A0H3QA14_VIBCL;tr|A0A0K9UVZ2|A0A0K9UVZ2_VIBCL;tr|A0A544GRS3|A0A544GRS3_VIBCL;tr|A0A5C9HGG0|A0A5C9HGG0_VIBCL;tr|A0A655YZ89|A0A655YZ89_VIBCL;tr|A0A6B3L8D0|A0A6B3L8D0_VIBCL;tr|A0A7U8ZND0|A0A7U8ZND0_VIBCL;tr|A0A7Z7YCA0|A0A7Z7YCA0_VIBCL	-	-
53776	VREELGFLPLVTPTSQIVGTQAVINVVLGER	0	2.96158	tr|A0A0H3ALI3|A0A0H3ALI3_VIBC3;tr|A0A0K9UTW8|A0A0K9UTW8_VIBCL;tr|A0A0Q0KKU3|A0A0Q0KKU3_VIBMT;tr|A0A0Q0TFQ7|A0A0Q0TFQ7_VIBMT;tr|A0A544C214|A0A544C214_VIBCL;tr|A0A5C9HI40|A0A5C9HI40_VIBCL;tr|A0A5Q6PG01|A0A5Q6PG01_VIBCL;tr|A0A655QXW9|A0A655QXW9_VIBCL;tr|A0A655XQK9|A0A655XQK9_VIBCL;tr|A0A6B3LNA6|A0A6B3LNA6_VIBCL;tr|A0A6N1RLB7|A0A6N1RLB7_VIBCL;tr|A0A7U8ZPX4|A0A7U8ZPX4_VIBCL;tr|A0A7X4PJ86|A0A7X4PJ86_VI…	-	-
51495	AESMSAAANIFVGQTEAPLVVRPFVPK	0	2.95991	tr|A0A067BED3|A0A067BED3_VIBMT;tr|A0A085R7S0|A0A085R7S0_VIBCL;tr|A0A0Q0KK90|A0A0Q0KK90_VIBMT;tr|A0A1R3F943|A0A1R3F943_9VIBR;tr|A0A1R3FGJ2|A0A1R3FGJ2_9VIBR;tr|A0A2R8E9P6|A0A2R8E9P6_VIBCL;tr|A0A366A5G1|A0A366A5G1_9VIBR;tr|A0A366AS20|A0A366AS20_9VIBR;tr|A0A5C2AYR3|A0A5C2AYR3_VIBCL;tr|A0A655TTQ1|A0A655TTQ1_VIBCL;tr|A0A655X1U1|A0A655X1U1_VIBCL;tr|K5TPG7|K5TPG7_VIBHA;tr|K5UNX8|K5UNX8_9VIBR;tr|Q87M21|Q8…	-	-
51459	QLILEIPQFQSQGVFDSAAYQATLR	0	2.95759	tr|A0A366A7X5|A0A366A7X5_9VIBR;tr|A0A395U1X6|A0A395U1X6_VIBCL;tr|A0A544EZ89|A0A544EZ89_VIBCL;tr|A0A5C2AZX5|A0A5C2AZX5_VIBCL;tr|A0A5C9HM20|A0A5C9HM20_VIBCL;tr|A0A6N1RKU3|A0A6N1RKU3_VIBCL;tr|A0A7Z7YFD4|A0A7Z7YFD4_VIBCL;tr|D7H9Y2|D7H9Y2_VIBCL	-	-
43949	IPAMVIATNEELVIAEDTAR	0	2.95637	sp|Q9KT07|ACKA1_VIBCH;tr|A0A067B846|A0A067B846_VIBMT;tr|A0A366A599|A0A366A599_9VIBR;tr|A0A366AH41|A0A366AH41_9VIBR;tr|A0A366APP9|A0A366APP9_9VIBR;tr|A0A5C9QF99|A0A5C9QF99_VIBCL;tr|A0A656AZZ4|A0A656AZZ4_VIBCL;tr|A0A7Z8DVX5|A0A7Z8DVX5_VIBCL	-	-
35522	APVIVQFSNGGAAFFAGK	0	2.95471	tr|A0A085Q0C7|A0A085Q0C7_VIBCL;tr|A0A0Q0TZN0|A0A0Q0TZN0_VIBMT;tr|A0A366A994|A0A366A994_9VIBR;tr|A0A395TXV7|A0A395TXV7_VIBCL;tr|A0A655T1H3|A0A655T1H3_VIBCL;tr|A0A655W463|A0A655W463_VIBCL;tr|Q87LL2|Q87LL2_VIBPA	-	-
51458	QLILEIPQFQSQGVFDSAAYQATLR	0	2.95225	tr|A0A366A7X5|A0A366A7X5_9VIBR;tr|A0A395U1X6|A0A395U1X6_VIBCL;tr|A0A544EZ89|A0A544EZ89_VIBCL;tr|A0A5C2AZX5|A0A5C2AZX5_VIBCL;tr|A0A5C9HM20|A0A5C9HM20_VIBCL;tr|A0A6N1RKU3|A0A6N1RKU3_VIBCL;tr|A0A7Z7YFD4|A0A7Z7YFD4_VIBCL;tr|D7H9Y2|D7H9Y2_VIBCL	-	-
39182	EAQAAGIQAQLFDASDYK	0	2.95058	sp|A5F3I4|CYSJ_VIBC3;sp|Q9KUX4|CYSJ_VIBCH;tr|A0A365ZZK2|A0A365ZZK2_9VIBR;tr|A0A366AA77|A0A366AA77_9VIBR;tr|A0A366ARV3|A0A366ARV3_9VIBR;tr|A0A395TFF9|A0A395TFF9_VIBCL;tr|A0A543XRP7|A0A543XRP7_VIBCL;tr|A0A5Q6PDQ1|A0A5Q6PDQ1_VIBCL;tr|A0A655S511|A0A655S511_VIBCL;tr|A0A655SH45|A0A655SH45_VIBCL;tr|A0A655X2S4|A0A655X2S4_VIBCL;tr|A0A7X4PLJ0|A0A7X4PLJ0_VIBCL;tr|D7HHZ9|D7HHZ9_VIBCL	-	-
51848	VAGDKFTVTIAPEDAYGEHNEDLVQR	0	2.94952	sp|Q9KNX6|SLYD_VIBCH;tr|A0A067B624|A0A067B624_VIBMT;tr|A0A0H3AJ70|A0A0H3AJ70_VIBC3;tr|A0A0H3Q416|A0A0H3Q416_VIBCL;tr|A0A2R8E927|A0A2R8E927_VIBCL;tr|A0A366A1F5|A0A366A1F5_9VIBR;tr|A0A366ATT8|A0A366ATT8_9VIBR;tr|A0A395TD69|A0A395TD69_VIBCL;tr|A0A655VIQ4|A0A655VIQ4_VIBCL;tr|A0A6B3LM08|A0A6B3LM08_VIBCL;tr|A0A7X4PIN8|A0A7X4PIN8_VIBCL	-	-
53768	HVYSAGYGQFGGEPVGAIIGNYAFTPSTPDMK	0	2.94519	tr|A0A023PTI7|A0A023PTI7_VIBCL;tr|A0A085SGI6|A0A085SGI6_VIBCL;tr|A0A366A909|A0A366A909_9VIBR;tr|A0A366AW24|A0A366AW24_9VIBR;tr|A0A655QFQ2|A0A655QFQ2_VIBCL	-	-
47306	EVSFFSIGTNDLTQYTLAVDR	0	2.94293	tr|A0A0E3W236|A0A0E3W236_VIBCL;tr|A0A0H3AIK2|A0A0H3AIK2_VIBC3;tr|A0A0Q0VHG0|A0A0Q0VHG0_VIBMT;tr|A0A1R3FJA0|A0A1R3FJA0_9VIBR;tr|A0A366A3S2|A0A366A3S2_9VIBR;tr|A0A366AFR5|A0A366AFR5_9VIBR;tr|A0A366ARL0|A0A366ARL0_9VIBR;tr|A0A454CN19|A0A454CN19_VIBHA;tr|A0A544PHB0|A0A544PHB0_VIBCL;tr|A0A5C2AUE9|A0A5C2AUE9_VIBCL;tr|A0A5C9L8Y1|A0A5C9L8Y1_VIBCL;tr|A0A655QCN2|A0A655QCN2_VIBCL;tr|A0A655R8Z9|A0A655R8Z9_VI…	-	-
44368	ENEIQVPSALIDQEINVLR	0	2.94004	sp|A5F6X1|TIG_VIBC3;tr|A0A2R8EAU8|A0A2R8EAU8_VIBCL;tr|A0A366AF54|A0A366AF54_9VIBR;tr|A0A395TIN0|A0A395TIN0_VIBCL;tr|A0A655NZI3|A0A655NZI3_VIBCL;tr|A0A655P8W1|A0A655P8W1_VIBCL;tr|A0A655WGA4|A0A655WGA4_VIBCL;tr|A0A655YZ72|A0A655YZ72_VIBCL;tr|A0A655Z829|A0A655Z829_VIBCL;tr|A0A655ZM28|A0A655ZM28_VIBCL;tr|A0A656A899|A0A656A899_VIBCL;tr|A0A7Z8DUC0|A0A7Z8DUC0_VIBCL;tr|D7H9Y7|D7H9Y7_VIBCL	-	-
31211	GVHGTYLHVQQLEK	0	2.93846	tr|A0A0H3AKI2|A0A0H3AKI2_VIBC3;tr|A0A0Q0VGC4|A0A0Q0VGC4_VIBMT;tr|A0A366A251|A0A366A251_9VIBR;tr|A0A366ATA6|A0A366ATA6_9VIBR;tr|A0A395U0N3|A0A395U0N3_VIBCL;tr|A0A544BW00|A0A544BW00_VIBCL;tr|A0A5C2AWI3|A0A5C2AWI3_VIBCL;tr|A0A5C9HPM1|A0A5C9HPM1_VIBCL;tr|A0A5Q6PHU8|A0A5Q6PHU8_VIBCL;tr|A0A655RW23|A0A655RW23_VIBCL;tr|A0A655VIV4|A0A655VIV4_VIBCL;tr|A0A655Y9W7|A0A655Y9W7_VIBCL;tr|A0A655YG15|A0A655YG15_VI…	-	-
55725	LGLPLNVIGVLAGCENMPGSNAYRPGDILTTMSGQTVEVLNTDAEGR	0	2.93748	sp|A5F5D8|AMPA_VIBC3;tr|A0A067BHF5|A0A067BHF5_VIBMT;tr|A0A366A1Q3|A0A366A1Q3_9VIBR;tr|A0A366ALY9|A0A366ALY9_9VIBR;tr|A0A5C9HMZ7|A0A5C9HMZ7_VIBCL;tr|A0A656AYS1|A0A656AYS1_VIBCL;tr|D7HFD9|D7HFD9_VIBCL	-	-
55502	TPVMDSLMANNPHTLISASGMDVGLPDGQMGNSEVGHTNIGAGR	0	2.93381	sp|A5F3N4|GPMI_VIBC3;tr|A0A085T4X6|A0A085T4X6_VIBCL;tr|A0A0Q0T8L3|A0A0Q0T8L3_VIBMT;tr|A0A2R8EF16|A0A2R8EF16_VIBCL;tr|A0A366AQ61|A0A366AQ61_9VIBR;tr|A0A543XSJ1|A0A543XSJ1_VIBCL;tr|A0A5C2AWK4|A0A5C2AWK4_VIBCL;tr|A0A5C9HQ05|A0A5C9HQ05_VIBCL;tr|A0A656AU64|A0A656AU64_VIBCL;tr|A0A656AWZ1|A0A656AWZ1_VIBCL;tr|A0A6B3LNZ6|A0A6B3LNZ6_VIBCL;tr|A0A6N1RL57|A0A6N1RL57_VIBCL;tr|A0A7X4PJR9|A0A7X4PJR9_VIBCL;tr|A0A…	-	-
55056	DVAAATDAALDYLTVLNQHFDGDWYHAIAAYNSGEGR	0	2.93086	tr|A0A085T6H4|A0A085T6H4_VIBCL;tr|A0A366A4M5|A0A366A4M5_9VIBR;tr|A0A395U6F2|A0A395U6F2_VIBCL;tr|A0A544GW27|A0A544GW27_VIBCL;tr|A0A5B1C1E8|A0A5B1C1E8_VIBCL;tr|A0A6B3LI80|A0A6B3LI80_VIBCL;tr|A0A6N1TZW9|A0A6N1TZW9_VIBCL;tr|A0A7I6JSV9|A0A7I6JSV9_VIBCL	-	-
35053	EISYIHAEAYAAGELK	0	2.93058	sp|Q87SR3|GLMS_VIBPA;sp|Q9KUM8|GLMS_VIBCH;tr|A0A0H3AM34|A0A0H3AM34_VIBC3;tr|A0A0N8V9D8|A0A0N8V9D8_VIBMT;tr|A0A0Q0JQD9|A0A0Q0JQD9_VIBMT;tr|A0A1R3FCH4|A0A1R3FCH4_9VIBR;tr|A0A1R3FKC0|A0A1R3FKC0_9VIBR;tr|A0A2R8EEM5|A0A2R8EEM5_VIBCL;tr|A0A366A9H9|A0A366A9H9_9VIBR;tr|A0A366AHE1|A0A366AHE1_9VIBR;tr|A0A366AIN4|A0A366AIN4_9VIBR;tr|A0A395TWA6|A0A395TWA6_VIBCL;tr|A0A454D545|A0A454D545_VIBHA;tr|A0A5C2AVT6|A0…	-	-
54381	ITDHPGYVNTGFVDAEVLKDYLEANSPIDVNR	0	2.93049	sp|Q9KQ30|5NTD_VIBCH;tr|A0A0H3AGG1|A0A0H3AGG1_VIBC3;tr|A0A0H3Q7Y1|A0A0H3Q7Y1_VIBCL;tr|A0A2R8EAB5|A0A2R8EAB5_VIBCL;tr|A0A366ALB2|A0A366ALB2_9VIBR;tr|A0A366AUZ5|A0A366AUZ5_9VIBR;tr|A0A395U7D9|A0A395U7D9_VIBCL;tr|A0A543YF09|A0A543YF09_VIBCL;tr|A0A5C9HLQ1|A0A5C9HLQ1_VIBCL;tr|A0A5Q6PGX6|A0A5Q6PGX6_VIBCL;tr|A0A655NQT3|A0A655NQT3_VIBCL;tr|A0A655TIP8|A0A655TIP8_VIBCL;tr|A0A655ZW32|A0A655ZW32_VIBCL;tr|A0A…	-	-
36256	QPLTPTQQAQWQLLR	0	2.92933	sp|A5F987|LPOA_VIBC3;tr|A0A0H3Q5U5|A0A0H3Q5U5_VIBCL;tr|A0A0H4JMC9|A0A0H4JMC9_VIBCL;tr|A0A0Q0PWP2|A0A0Q0PWP2_VIBMT;tr|A0A0X1L367|A0A0X1L367_VIBCO;tr|A0A366A977|A0A366A977_9VIBR;tr|A0A366ANW0|A0A366ANW0_9VIBR;tr|A0A395TSB0|A0A395TSB0_VIBCL;tr|A0A544HPM4|A0A544HPM4_VIBCL;tr|A0A5B1C7D8|A0A5B1C7D8_VIBCL;tr|A0A5C2B2G1|A0A5C2B2G1_VIBCL;tr|A0A655Y1B1|A0A655Y1B1_VIBCL;tr|A0A7Z7YCZ8|A0A7Z7YCZ8_VIBCL;tr|D7H…	-	-
42765	MKGEQQALELGNQLVTALK	0	2.92896	tr|A0A0H3AK07|A0A0H3AK07_VIBC3;tr|A0A366A7X5|A0A366A7X5_9VIBR;tr|A0A366AF30|A0A366AF30_9VIBR;tr|A0A366ANH7|A0A366ANH7_9VIBR;tr|A0A395U1X6|A0A395U1X6_VIBCL;tr|A0A5C2AZX5|A0A5C2AZX5_VIBCL;tr|A0A5C9Q1S4|A0A5C9Q1S4_VIBCL;tr|A0A655NVQ7|A0A655NVQ7_VIBCL;tr|A0A655T614|A0A655T614_VIBCL;tr|A0A655WQ10|A0A655WQ10_VIBCL;tr|A0A655YZB2|A0A655YZB2_VIBCL;tr|A0A655Z8M8|A0A655Z8M8_VIBCL;tr|A0A6N1RKU3|A0A6N1RKU3_VI…	-	-
41594	LLQLMNETIDGDYQTFK	0	2.92788	tr|A0A0E4CB86|A0A0E4CB86_VIBCL;tr|A0A0H3Q0K6|A0A0H3Q0K6_VIBCL;tr|A0A0Q0TAJ6|A0A0Q0TAJ6_VIBMT;tr|A0A0Q0YWZ4|A0A0Q0YWZ4_VIBMT;tr|A0A1R3EZ15|A0A1R3EZ15_9VIBR;tr|A0A1R3FID4|A0A1R3FID4_9VIBR;tr|A0A366A7L3|A0A366A7L3_9VIBR;tr|A0A366AGC5|A0A366AGC5_9VIBR;tr|A0A366AMF1|A0A366AMF1_9VIBR;tr|A0A395TBX2|A0A395TBX2_VIBCL;tr|A0A544AZ91|A0A544AZ91_VIBCL;tr|A0A5C2AYD4|A0A5C2AYD4_VIBCL;tr|A0A5C9HL25|A0A5C9HL25_VI…	-	-
50475	VHNAATIAGIAFANAFLGVCHSMAHK	0	2.92734	tr|A0A067BJ37|A0A067BJ37_VIBMT;tr|A0A0E4GKF5|A0A0E4GKF5_VIBCL;tr|A0A1R3EYL1|A0A1R3EYL1_9VIBR;tr|A0A1X1LHK5|A0A1X1LHK5_VIBCL;tr|A0A366A814|A0A366A814_9VIBR;tr|A0A366ALJ2|A0A366ALJ2_9VIBR;tr|A0A366ALP7|A0A366ALP7_9VIBR;tr|A0A454CMV7|A0A454CMV7_VIBHA;tr|A0A655PRD6|A0A655PRD6_VIBCL;tr|A0A7U8WRL8|A0A7U8WRL8_VIBCL;tr|K5TI20|K5TI20_9VIBR	-	-
35024	QADSQYAATQQGLILR	0	2.92635	sp|Q9K2Y1|TOLC_VIBCH;tr|A0A0H3AJV5|A0A0H3AJV5_VIBC3;tr|A0A366ABM9|A0A366ABM9_9VIBR;tr|A0A366AVP4|A0A366AVP4_9VIBR;tr|A0A395TCF7|A0A395TCF7_VIBCL;tr|A0A5C9HIX6|A0A5C9HIX6_VIBCL;tr|A0A5C9Q0I5|A0A5C9Q0I5_VIBCL;tr|A0A5Q6PKJ3|A0A5Q6PKJ3_VIBCL;tr|A0A655Q5I2|A0A655Q5I2_VIBCL;tr|D7HEK3|D7HEK3_VIBCL;tr|Q2PXK9|Q2PXK9_VIBCL	-	-
53664	VIAGSEGHDIAIVEVGGTVGDIESLPFMEAIR	0	2.9257	sp|A5F5I4|PYRG_VIBC3;sp|Q87LP9|PYRG_VIBPA;tr|A0A0Q0VD86|A0A0Q0VD86_VIBMT;tr|A0A366A5E7|A0A366A5E7_9VIBR;tr|A0A366ACL1|A0A366ACL1_9VIBR;tr|A0A366AXY4|A0A366AXY4_9VIBR;tr|A0A5C2AYC6|A0A5C2AYC6_VIBCL;tr|A0A655QWH7|A0A655QWH7_VIBCL;tr|A0A656A667|A0A656A667_VIBCL;tr|C1J9B2|C1J9B2_VIBCL;tr|D7HEL6|D7HEL6_VIBCL;tr|Q30JH2|Q30JH2_VIBCL;tr|Q30JH8|Q30JH8_VIBCL	-	-
41894	AVEAVHPSHSIEVEGVNDR	0	2.92476	sp|A5F461|GLMU_VIBC3;sp|C3LSI7|GLMU_VIBCM;sp|Q9KNH7|GLMU_VIBCH;tr|A0A0Q0QA50|A0A0Q0QA50_VIBMT;tr|A0A2K2UH14|A0A2K2UH14_VIBCL;tr|A0A366ADM5|A0A366ADM5_9VIBR;tr|A0A366AMR5|A0A366AMR5_9VIBR;tr|A0A5C9HR61|A0A5C9HR61_VIBCL;tr|A0A655YKZ3|A0A655YKZ3_VIBCL;tr|A0A655Z2M9|A0A655Z2M9_VIBCL;tr|A0A656A6W0|A0A656A6W0_VIBCL;tr|A0A6B3LEN1|A0A6B3LEN1_VIBCL	-	-
52062	AGEGNYGYNAATGVYGDMIEMGILDPTK	0	2.92446	sp|Q9KNR7|CH601_VIBCH;tr|A0A067BAK3|A0A067BAK3_VIBMT;tr|A0A2V4P233|A0A2V4P233_VIBCL;tr|A0A366A4X3|A0A366A4X3_9VIBR;tr|A0A366AMV5|A0A366AMV5_9VIBR;tr|A0A656A7D0|A0A656A7D0_VIBCL;tr|A0A656ALQ7|A0A656ALQ7_VIBCL;tr|A0A6B3LF68|A0A6B3LF68_VIBCL	-	-
54150	VTVAHPDALQDKFPQTAATGDGPDIVFWAHDR	0	2.92408	tr|A0A0H3ACU2|A0A0H3ACU2_VIBC3;tr|A0A0H6Z2B3|A0A0H6Z2B3_VIBCL;tr|A0A0X1L132|A0A0X1L132_VIBCO;tr|A0A366A5W2|A0A366A5W2_9VIBR;tr|A0A655NUV8|A0A655NUV8_VIBCL;tr|A0A655Q249|A0A655Q249_VIBCL;tr|A0A655R2G1|A0A655R2G1_VIBCL;tr|A0A655YYB3|A0A655YYB3_VIBCL;tr|A0A7U8WQC8|A0A7U8WQC8_VIBCL;tr|A0A7Z7VNB7|A0A7Z7VNB7_VIBCL	-	-
49142	LFTVPNPGAADNFAETINPESLVK	0	2.92345	sp|A5F2T1|SYQ_VIBC3;sp|C3LTP5|SYQ_VIBCM;tr|A0A0Q0TH09|A0A0Q0TH09_VIBMT;tr|A0A366AFY2|A0A366AFY2_9VIBR;tr|A0A544CH06|A0A544CH06_VIBCL;tr|A0A655R7E4|A0A655R7E4_VIBCL;tr|A0A655RLP4|A0A655RLP4_VIBCL;tr|D7H7K0|D7H7K0_VIBCL	-	-
45844	TVMGASLEQLVDSEIMPGEVR	0	2.92168	sp|A5F5X1|NQRA_VIBC3;tr|A0A0Q0JBM0|A0A0Q0JBM0_VIBMT;tr|A0A0X1KZ33|A0A0X1KZ33_VIBCO;tr|A0A366A584|A0A366A584_9VIBR;tr|A0A366AGD5|A0A366AGD5_9VIBR;tr|A0A366AI99|A0A366AI99_9VIBR;tr|A0A395U6K5|A0A395U6K5_VIBCL;tr|A0A5C2AYW6|A0A5C2AYW6_VIBCL;tr|A0A5C9HLD2|A0A5C9HLD2_VIBCL;tr|A0A655W7W8|A0A655W7W8_VIBCL;tr|A0A655XQD0|A0A655XQD0_VIBCL;tr|A0A655XUP4|A0A655XUP4_VIBCL;tr|A0A656AVK6|A0A656AVK6_VIBCL;tr|A0A…	-	-
53380	HELPTNTDPLQALDNLMGAAGSSTSLLDDPK	0	2.92078	sp|Fha|TARGET;tr|A0A023PRJ4|A0A023PRJ4_VIBCL;tr|A0A0H3QAN5|A0A0H3QAN5_VIBCL;tr|A0A544HKE9|A0A544HKE9_VIBCL;tr|A0A655UPC2|A0A655UPC2_VIBCL;tr|A0A655X6B2|A0A655X6B2_VIBCL;tr|A0A7Z7YG49|A0A7Z7YG49_VIBCL	-	-
44277	ENSQQNQAQLQLLEYQIK	0	2.92034	sp|A5F379|RECN_VIBC3;tr|A0A085S1G3|A0A085S1G3_VIBCL;tr|A0A0H3Q4N4|A0A0H3Q4N4_VIBCL;tr|A0A366A5H3|A0A366A5H3_9VIBR;tr|A0A366AFL4|A0A366AFL4_9VIBR;tr|A0A544C246|A0A544C246_VIBCL;tr|A0A5B1BX73|A0A5B1BX73_VIBCL;tr|A0A5C2AUX7|A0A5C2AUX7_VIBCL;tr|A0A5C9QQX5|A0A5C9QQX5_VIBCL;tr|A0A655QZM8|A0A655QZM8_VIBCL;tr|A0A655RYM1|A0A655RYM1_VIBCL;tr|A0A655UGJ1|A0A655UGJ1_VIBCL;tr|A0A655WZJ5|A0A655WZJ5_VIBCL;tr|A0A…	-	-
48753	LSLNDASLFYEPETSAALGFGFR	0	2.91896	sp|A5F5G3|LEPA_VIBC3;tr|A0A0Q0Q8X0|A0A0Q0Q8X0_VIBMT;tr|A0A366A5H7|A0A366A5H7_9VIBR;tr|A0A366AER8|A0A366AER8_9VIBR;tr|A0A5C9PZT2|A0A5C9PZT2_VIBCL;tr|A0A5Q6PKD4|A0A5Q6PKD4_VIBCL;tr|A0A656B126|A0A656B126_VIBCL;tr|A0A7U8WNW1|A0A7U8WNW1_VIBCL	-	-
44725	FPNVYGIDMPSANELIAHGR	0	2.91845	tr|A0A067B3S6|A0A067B3S6_VIBMT;tr|A0A085T9L7|A0A085T9L7_VIBCL;tr|A0A0F0B1P4|A0A0F0B1P4_VIBCL;tr|A0A0Q0MXU9|A0A0Q0MXU9_VIBMT;tr|A0A366A042|A0A366A042_9VIBR;tr|A0A366AD83|A0A366AD83_9VIBR;tr|A0A366AEH8|A0A366AEH8_9VIBR;tr|A0A655QCE5|A0A655QCE5_VIBCL;tr|A0A655U3A8|A0A655U3A8_VIBCL;tr|A0A655V2I7|A0A655V2I7_VIBCL;tr|A0A656AST1|A0A656AST1_VIBCL	-	-
54489	QENSTHAPVDFDTSLISTITAHDAGYINKDLEK	0	2.91699	tr|A0A067BIP8|A0A067BIP8_VIBMT;tr|A0A086SPX4|A0A086SPX4_VIBCL;tr|A0A0H3AFT9|A0A0H3AFT9_VIBC3;tr|A0A366A848|A0A366A848_9VIBR;tr|A0A366ANW3|A0A366ANW3_9VIBR;tr|A0A366AV42|A0A366AV42_9VIBR;tr|A0A395UGL8|A0A395UGL8_VIBCL;tr|A0A544BLG6|A0A544BLG6_VIBCL;tr|A0A5C9HK80|A0A5C9HK80_VIBCL;tr|A0A5C9SRH4|A0A5C9SRH4_VIBCL;tr|A0A655P5A9|A0A655P5A9_VIBCL;tr|A0A655WPP3|A0A655WPP3_VIBCL;tr|A0A655XFN8|A0A655XFN8_VI…	-	-
40461	SYISYQFNLLDSDKVGK	0	2.91452	sp|P0C6Q6|OMPU_VIBCH;tr|A0A0H3Q959|A0A0H3Q959_VIBCL;tr|A0A2P1E008|A0A2P1E008_VIBCL;tr|U5YT32|U5YT32_VIBCL	-	-
29462	INTSHVEYDTPNR	0	2.91446	tr|A0A544BQ59|A0A544BQ59_VIBCL;tr|A0A544BRH0|A0A544BRH0_VIBCL	-	-
48197	TYAGQDIVSNASCTTNCLAPIAK	0	2.91251	tr|A0A067BK29|A0A067BK29_VIBMT;tr|A0A085S6B3|A0A085S6B3_VIBCL;tr|A0A366AR40|A0A366AR40_9VIBR;tr|A0A7U8WRJ2|A0A7U8WRJ2_VIBCL;tr|A9X8B4|A9X8B4_VIBCL;tr|A9X8B8|A9X8B8_VIBCL;tr|A9X920|A9X920_VIBCL;tr|C6EQC4|C6EQC4_VIBCL;tr|D7HA50|D7HA50_VIBCL;tr|I7J3J6|I7J3J6_VIBCL	-	-
35415	FLVDYAGTVVAITHDR	0	2.91227	tr|A0A067BB40|A0A067BB40_VIBMT;tr|A0A0F2TRY4|A0A0F2TRY4_VIBCL;tr|A0A0H3Q794|A0A0H3Q794_VIBCL;tr|A0A0K9UTX0|A0A0K9UTX0_VIBCL;tr|A0A656A1C8|A0A656A1C8_VIBCL;tr|A0A656AG79|A0A656AG79_VIBCL;tr|A0A7U8WMH5|A0A7U8WMH5_VIBCL	-	-
44908	VFENYPNLAPISLIEIQPR	0	2.90999	tr|A0A0H3AJW4|A0A0H3AJW4_VIBC3;tr|A0A0H3Q641|A0A0H3Q641_VIBCL;tr|A0A0H6QUJ1|A0A0H6QUJ1_VIBCL;tr|A0A0K9UYB4|A0A0K9UYB4_VIBCL;tr|A0A366A6R7|A0A366A6R7_9VIBR;tr|A0A366AJW7|A0A366AJW7_9VIBR;tr|A0A366ASV3|A0A366ASV3_9VIBR;tr|A0A544CFK5|A0A544CFK5_VIBCL;tr|A0A5C9QDG4|A0A5C9QDG4_VIBCL;tr|A0A5Q6PG71|A0A5Q6PG71_VIBCL;tr|A0A655QFU3|A0A655QFU3_VIBCL;tr|A0A655X354|A0A655X354_VIBCL;tr|A0A655XQR8|A0A655XQR8_VI…	-	-
34830	LKGNTGENLLQLLEGR	0	2.90716	sp|A5F573|RS4_VIBC3;sp|Q87SZ1|RS4_VIBPA;tr|A0A067B654|A0A067B654_VIBMT;tr|A0A454CMB4|A0A454CMB4_VIBHA;tr|A0A7U8WMU2|A0A7U8WMU2_VIBCL	-	-
25873	IGQAFAVLDQDAAK	0	2.90622	tr|A0A0H3AEV5|A0A0H3AEV5_VIBC3;tr|A0A0H3Q1V9|A0A0H3Q1V9_VIBCL;tr|A0A0K9UPK0|A0A0K9UPK0_VIBCL;tr|A0A366A9B4|A0A366A9B4_9VIBR;tr|A0A366ALQ0|A0A366ALQ0_9VIBR;tr|A0A366ANM0|A0A366ANM0_9VIBR;tr|A0A544IGR1|A0A544IGR1_VIBCL;tr|A0A5C2B2T0|A0A5C2B2T0_VIBCL;tr|A0A5Q6PIB2|A0A5Q6PIB2_VIBCL;tr|A0A655UUK1|A0A655UUK1_VIBCL;tr|A0A655XLQ7|A0A655XLQ7_VIBCL;tr|A0A655XRE1|A0A655XRE1_VIBCL;tr|A0A655YPX8|A0A655YPX8_VI…	-	-
45152	GPAVVYESQEDAVNGILGGQVK	0	2.90579	sp|A5F497|ILVD_VIBC3;tr|A0A366AMW4|A0A366AMW4_9VIBR;tr|A0A366APY6|A0A366APY6_9VIBR;tr|A0A395TTQ5|A0A395TTQ5_VIBCL;tr|A0A5C9HU26|A0A5C9HU26_VIBCL;tr|A0A655RG56|A0A655RG56_VIBCL;tr|A0A655WBE3|A0A655WBE3_VIBCL;tr|A0A656A019|A0A656A019_VIBCL;tr|A0A656A1G3|A0A656A1G3_VIBCL;tr|A0A656AF13|A0A656AF13_VIBCL;tr|A0A656AXX1|A0A656AXX1_VIBCL;tr|A0A6N1RHM0|A0A6N1RHM0_VIBCL;tr|A0A7U8WM46|A0A7U8WM46_VIBCL	-	-
45540	SICLNFGIAQDYQGQCNLR	0	2.9046	sp|A5F2T1|SYQ_VIBC3;sp|C3LTP5|SYQ_VIBCM;sp|Q87RG4|SYQ_VIBPA;tr|A0A0Q0TH09|A0A0Q0TH09_VIBMT;tr|A0A1R3F752|A0A1R3F752_9VIBR;tr|A0A1R3FK13|A0A1R3FK13_9VIBR;tr|A0A366A3U8|A0A366A3U8_9VIBR;tr|A0A366AFY2|A0A366AFY2_9VIBR;tr|A0A544CH06|A0A544CH06_VIBCL;tr|K5UCX2|K5UCX2_9VIBR;tr|K5VAS3|K5VAS3_VIBHA	-	-
45941	LAGLEPASVIVEILNDDGTMAR	0	2.90384	tr|A0A085RSU2|A0A085RSU2_VIBCL;tr|A0A0H3Q166|A0A0H3Q166_VIBCL;tr|A0A366AFI6|A0A366AFI6_9VIBR;tr|A0A395U6A8|A0A395U6A8_VIBCL;tr|A0A454CMN4|A0A454CMN4_VIBHA;tr|A0A544HC48|A0A544HC48_VIBCL;tr|A0A655PSU4|A0A655PSU4_VIBCL;tr|A0A655U9S2|A0A655U9S2_VIBCL;tr|A0A656AI70|A0A656AI70_VIBCL;tr|Q87RU5|Q87RU5_VIBPA	-	-
48298	GAATTAAQQSPVGYAGYNENLKPR	0	2.90328	tr|A0A0F2TMF9|A0A0F2TMF9_VIBCL;tr|A0A0H3AKD5|A0A0H3AKD5_VIBC3;tr|A0A0H3Q4F3|A0A0H3Q4F3_VIBCL;tr|A0A366A2L4|A0A366A2L4_9VIBR;tr|A0A395THP2|A0A395THP2_VIBCL;tr|A0A544DLF2|A0A544DLF2_VIBCL;tr|A0A5C2AX76|A0A5C2AX76_VIBCL;tr|A0A5C9HP25|A0A5C9HP25_VIBCL;tr|A0A655TAR0|A0A655TAR0_VIBCL;tr|A0A656API8|A0A656API8_VIBCL;tr|A0A6B3LGQ3|A0A6B3LGQ3_VIBCL;tr|A0A7U8WP45|A0A7U8WP45_VIBCL;tr|A0A7X4TBT1|A0A7X4TBT1_VI…	-	-
45315	TEAITLPTSDVLIYHLDGGAR	0	2.90228	tr|A0A366A3E1|A0A366A3E1_9VIBR;tr|A0A366ADI9|A0A366ADI9_9VIBR;tr|A0A395TMV1|A0A395TMV1_VIBCL;tr|A0A5C9QJ02|A0A5C9QJ02_VIBCL;tr|A0A655YJC1|A0A655YJC1_VIBCL;tr|A0A6B3LG60|A0A6B3LG60_VIBCL;tr|A0A6N1RPS9|A0A6N1RPS9_VIBCL;tr|D7HBB1|D7HBB1_VIBCL	-	-
47656	YNESEFVQSLMGIVHETGHAR	0	2.90024	tr|A0A0H3AJQ9|A0A0H3AJQ9_VIBC3;tr|A0A0H3Q1T7|A0A0H3Q1T7_VIBCL;tr|A0A0K9UZ77|A0A0K9UZ77_VIBCL;tr|A0A0Q0Z562|A0A0Q0Z562_VIBMT;tr|A0A0X1KWK6|A0A0X1KWK6_VIBCO;tr|A0A2V4NJ17|A0A2V4NJ17_VIBCL;tr|A0A366A4U7|A0A366A4U7_9VIBR;tr|A0A366AKM9|A0A366AKM9_9VIBR;tr|A0A366ATV8|A0A366ATV8_9VIBR;tr|A0A395UBN9|A0A395UBN9_VIBCL;tr|A0A544HZ33|A0A544HZ33_VIBCL;tr|A0A5C2B0N8|A0A5C2B0N8_VIBCL;tr|A0A5C9HTP9|A0A5C9HTP9_VI…	-	-
40987	ELAAFAQFSSDLDEATKR	0	2.89985	sp|A5F457|ATPA_VIBC3;tr|A0A067BAT9|A0A067BAT9_VIBMT;tr|A0A0H3Q7G6|A0A0H3Q7G6_VIBCL;tr|A0A366A0K4|A0A366A0K4_9VIBR;tr|A0A655YZ00|A0A655YZ00_VIBCL;tr|A0A656ASB9|A0A656ASB9_VIBCL;tr|A0A7U8ZNY7|A0A7U8ZNY7_VIBCL;tr|A8S7H6|A8S7H6_VIBCL;tr|A8S7I2|A8S7I2_VIBCL;tr|D7HH76|D7HH76_VIBCL;tr|F5HQ56|F5HQ56_VIBCL;tr|F5HQ87|F5HQ87_9VIBR;tr|F5HQC0|F5HQC0_VIBCL;tr|F5HQD2|F5HQD2_VIBVL;tr|F5HQE3|F5HQE3_VIBCL;tr|I7JQ5…	-	-
48058	WESHIYSGYTVPAHYDSMIGK	0	2.89874	tr|A0A085QJF6|A0A085QJF6_VIBCL;tr|A0A0Q0UDX5|A0A0Q0UDX5_VIBMT;tr|A0A1X1LER0|A0A1X1LER0_VIBCL;tr|A0A655W9J1|A0A655W9J1_VIBCL;tr|A0A655YIS5|A0A655YIS5_VIBCL;tr|A0A655ZKS0|A0A655ZKS0_VIBCL;tr|A0A655ZSW4|A0A655ZSW4_VIBCL;tr|A0A656AS31|A0A656AS31_VIBCL;tr|A0A7Z7YFW8|A0A7Z7YFW8_VIBCL	-	-
32477	TSESNVSEGFTMDEK	0	2.8987	sp|Fha|TARGET;tr|A0A023PRF6|A0A023PRF6_VIBCL;tr|A0A023PRG9|A0A023PRG9_VIBCL;tr|A0A023PRJ4|A0A023PRJ4_VIBCL;tr|A0A0H3QAN5|A0A0H3QAN5_VIBCL;tr|A0A366A8U6|A0A366A8U6_9VIBR;tr|A0A366AFS6|A0A366AFS6_9VIBR;tr|A0A366ATL7|A0A366ATL7_9VIBR;tr|A0A395U048|A0A395U048_VIBCL;tr|A0A544HKE9|A0A544HKE9_VIBCL;tr|A0A5B1C1J8|A0A5B1C1J8_VIBCL;tr|A0A5C2B482|A0A5C2B482_VIBCL;tr|A0A5C9HP19|A0A5C9HP19_VIBCL;tr|A0A5C9QJJ9…	-	-
43378	YFQTDNAADKLVPEGIEGR	0	2.89657	tr|A0A085PFA8|A0A085PFA8_VIBCL;tr|A0A0H3AHC4|A0A0H3AHC4_VIBC3;tr|A0A0H7DF81|A0A0H7DF81_VIBCL;tr|A0A0N8VAA1|A0A0N8VAA1_VIBMT;tr|A0A366A612|A0A366A612_9VIBR;tr|A0A544CW85|A0A544CW85_VIBCL;tr|A0A655QYT9|A0A655QYT9_VIBCL;tr|A0A655YX49|A0A655YX49_VIBCL;tr|A0A6B3LPL1|A0A6B3LPL1_VIBCL;tr|A0A7Z7VNM4|A0A7Z7VNM4_VIBCL;tr|D7HEV8|D7HEV8_VIBCL	-	-
44584	ILNQEVSMAQSLLTHLGLPK	0	2.89602	tr|A0A366AVF0|A0A366AVF0_9VIBR;tr|A0A395TTG7|A0A395TTG7_VIBCL;tr|A0A544CFL2|A0A544CFL2_VIBCL;tr|A0A5C2B0T3|A0A5C2B0T3_VIBCL;tr|A0A5C9QB65|A0A5C9QB65_VIBCL;tr|A0A5Q6PG30|A0A5Q6PG30_VIBCL;tr|A0A6B3LM31|A0A6B3LM31_VIBCL;tr|A0A7X4PJF5|A0A7X4PJF5_VIBCL	-	-
51718	IDDVEAAWNTGTEYEDGNKGHRPGVK	0	2.89593	sp|Q9KNJ2|GLN1B_VIBCH;tr|A0A067BGZ2|A0A067BGZ2_VIBMT;tr|A0A0Q0TBZ6|A0A0Q0TBZ6_VIBMT;tr|A0A366A6L9|A0A366A6L9_9VIBR;tr|A0A366AVM5|A0A366AVM5_9VIBR;tr|A0A655VXM6|A0A655VXM6_VIBCL;tr|A0A656AXE6|A0A656AXE6_VIBCL;tr|A0A7Z7VLX3|A0A7Z7VLX3_VIBCL;tr|O30619|O30619_VIBCL	-	-
47886	SAETELSKDPLAAEIEFDDFAK	0	2.89579	sp|A5F2P8|SYM_VIBC3;sp|Q9KT69|SYM_VIBCH;tr|A0A0H3Q532|A0A0H3Q532_VIBCL;tr|A0A0X1KVB0|A0A0X1KVB0_VIBCO;tr|A0A366A2X4|A0A366A2X4_9VIBR;tr|A0A395UA04|A0A395UA04_VIBCL;tr|A0A5C9HID0|A0A5C9HID0_VIBCL;tr|A0A655P9D2|A0A655P9D2_VIBCL;tr|A0A655QIT3|A0A655QIT3_VIBCL;tr|A0A655UM15|A0A655UM15_VIBCL;tr|A0A6B3LD80|A0A6B3LD80_VIBCL;tr|A0A6N1RV64|A0A6N1RV64_VIBCL;tr|A0A7Z8DVS8|A0A7Z8DVS8_VIBCL;tr|D7H7N6|D7H7N6_V…	-	-
41177	VKAPVIVQFSNGGAAFFAGK	0	2.89364	tr|A0A085Q0C7|A0A085Q0C7_VIBCL;tr|A0A0Q0TZN0|A0A0Q0TZN0_VIBMT;tr|A0A366A994|A0A366A994_9VIBR;tr|A0A395TXV7|A0A395TXV7_VIBCL;tr|A0A655T1H3|A0A655T1H3_VIBCL;tr|A0A655W463|A0A655W463_VIBCL;tr|Q87LL2|Q87LL2_VIBPA	-	-
42210	NVAVLPENADSSELTTEAAK	0	2.89343	sp|Q9KV08|HFLC_VIBCH;tr|A0A366A075|A0A366A075_9VIBR;tr|A0A5C2AW64|A0A5C2AW64_VIBCL	-	-
46720	DAKDQATIDQIMIDLDGTENK	0	2.89176	sp|A5F5I3|ENO_VIBC3;tr|A0A067B3Z0|A0A067B3Z0_VIBMT;tr|A0A366AAM1|A0A366AAM1_9VIBR;tr|A0A366AY31|A0A366AY31_9VIBR;tr|A0A655T4U4|A0A655T4U4_VIBCL;tr|A0A655ZHR7|A0A655ZHR7_VIBCL;tr|A0A656A3S2|A0A656A3S2_VIBCL;tr|A0A656AE10|A0A656AE10_VIBCL;tr|A0A7U8WNX0|A0A7U8WNX0_VIBCL	-	-
48381	LEQGNPLLIAQVEHSLGDTYFK	0	2.88888	tr|A0A0H3AK09|A0A0H3AK09_VIBC3;tr|A0A0H3PXU0|A0A0H3PXU0_VIBCL;tr|A0A0K9V0K7|A0A0K9V0K7_VIBCL;tr|A0A395UAM0|A0A395UAM0_VIBCL;tr|A0A544C712|A0A544C712_VIBCL;tr|A0A5C9HJD5|A0A5C9HJD5_VIBCL;tr|A0A655XJH4|A0A655XJH4_VIBCL;tr|A0A6B3LE17|A0A6B3LE17_VIBCL;tr|A0A7I6JQ26|A0A7I6JQ26_VIBCL;tr|D7H8J8|D7H8J8_VIBCL	-	-
38222	LKEQSEQISNVIEVIR	0	2.88694	tr|A0A0H3AE30|A0A0H3AE30_VIBC3;tr|A0A0H3QA14|A0A0H3QA14_VIBCL;tr|A0A0K9UVZ2|A0A0K9UVZ2_VIBCL;tr|A0A0Q0TC84|A0A0Q0TC84_VIBMT;tr|A0A0Q0VEJ2|A0A0Q0VEJ2_VIBMT;tr|A0A366A383|A0A366A383_9VIBR;tr|A0A544GRS3|A0A544GRS3_VIBCL;tr|A0A5C9HGG0|A0A5C9HGG0_VIBCL;tr|A0A5Q6PNC5|A0A5Q6PNC5_VIBCL;tr|A0A655NUD0|A0A655NUD0_VIBCL;tr|A0A655TK77|A0A655TK77_VIBCL;tr|A0A655YK47|A0A655YK47_VIBCL;tr|A0A655YZ89|A0A655YZ89_VI…	-	-
42219	NLTALNQPSIQDISFELR	0	2.88654	sp|Q9KSD1|MGLA_VIBCH;tr|A0A0K9UZG5|A0A0K9UZG5_VIBCL;tr|A0A0Q0TNF3|A0A0Q0TNF3_VIBMT;tr|A0A0X1KWB9|A0A0X1KWB9_VIBCO;tr|A0A366A4B5|A0A366A4B5_9VIBR;tr|A0A366AKL0|A0A366AKL0_9VIBR;tr|A0A366ANP7|A0A366ANP7_9VIBR;tr|A0A395TJ56|A0A395TJ56_VIBCL;tr|A0A5C2B1D3|A0A5C2B1D3_VIBCL;tr|A0A5C9QTJ1|A0A5C9QTJ1_VIBCL;tr|A0A5Q6PL60|A0A5Q6PL60_VIBCL;tr|A0A655Q996|A0A655Q996_VIBCL;tr|A0A655V6K8|A0A655V6K8_VIBCL;tr|A0A…	-	-
37175	SDGSIDFDDGSKTENTR	0	2.88508	sp|A5F4Q4|PCKA_VIBC3;sp|Q87TE1|PCKA_VIBPA;tr|A0A0Q0TJS2|A0A0Q0TJS2_VIBMT;tr|A0A366A4A8|A0A366A4A8_9VIBR;tr|A0A366AMG6|A0A366AMG6_9VIBR;tr|A0A366AT35|A0A366AT35_9VIBR;tr|A0A3M8LJ55|A0A3M8LJ55_VIBCL;tr|A0A454D2V8|A0A454D2V8_VIBHA;tr|A0A5C2AXW8|A0A5C2AXW8_VIBCL;tr|A0A7Z7YD79|A0A7Z7YD79_VIBCL;tr|K5TE96|K5TE96_9VIBR	-	-
40594	SGTLGYLAAFSGQLAEQNR	0	2.8826	tr|A0A0H3Q267|A0A0H3Q267_VIBCL;tr|A0A0H4JQ47|A0A0H4JQ47_VIBCL;tr|A0A366A2A1|A0A366A2A1_9VIBR;tr|A0A366ADH8|A0A366ADH8_9VIBR;tr|A0A366AWE7|A0A366AWE7_9VIBR;tr|A0A395TZP9|A0A395TZP9_VIBCL;tr|A0A544C7F5|A0A544C7F5_VIBCL;tr|A0A5C2B485|A0A5C2B485_VIBCL;tr|A0A5C9HMZ6|A0A5C9HMZ6_VIBCL;tr|A0A5C9QJ04|A0A5C9QJ04_VIBCL;tr|A0A5Q6PJN5|A0A5Q6PJN5_VIBCL;tr|A0A655VAR4|A0A655VAR4_VIBCL;tr|A0A655ZH42|A0A655ZH42_VI…	-	-
48572	LTVNYITYHDGFTLQDLVSYK	0	2.88258	tr|A0A0H3ADN1|A0A0H3ADN1_VIBC3;tr|A0A0Q0PTL5|A0A0Q0PTL5_VIBMT;tr|A0A0Q0PVL8|A0A0Q0PVL8_VIBMT;tr|A0A366A2D4|A0A366A2D4_9VIBR;tr|A0A366ADH9|A0A366ADH9_9VIBR;tr|A0A366ARY1|A0A366ARY1_9VIBR;tr|A0A395TBA0|A0A395TBA0_VIBCL;tr|A0A454CUQ5|A0A454CUQ5_VIBHA;tr|A0A544BJ85|A0A544BJ85_VIBCL;tr|A0A5B1C1P4|A0A5B1C1P4_VIBCL;tr|A0A5C9J1K6|A0A5C9J1K6_VIBCL;tr|A0A5C9QKF6|A0A5C9QKF6_VIBCL;tr|A0A655NT56|A0A655NT56_VI…	-	-
47294	AALTGHLVLSTLHTNDAVDSALR	0	2.88253	tr|A0A0H3AHE3|A0A0H3AHE3_VIBC3;tr|A0A0H7H0D5|A0A0H7H0D5_VIBCL;tr|A0A0Q0QRF4|A0A0Q0QRF4_VIBMT;tr|A0A0Q0YUS2|A0A0Q0YUS2_VIBMT;tr|A0A1R3FCM0|A0A1R3FCM0_9VIBR;tr|A0A1R3FJY9|A0A1R3FJY9_9VIBR;tr|A0A2L2FPG6|A0A2L2FPG6_VIBCL;tr|A0A2S1ZU59|A0A2S1ZU59_VIBCL;tr|A0A2S1ZUC2|A0A2S1ZUC2_VIBCL;tr|A0A366A5Q8|A0A366A5Q8_9VIBR;tr|A0A366AET9|A0A366AET9_9VIBR;tr|A0A366ATD8|A0A366ATD8_9VIBR;tr|A0A454DH96|A0A454DH96_VI…	-	-
36676	KPYPNMDMVSFGPTIK	0	2.88188	tr|A0A0H3AJ05|A0A0H3AJ05_VIBC3;tr|A0A0H3Q0C4|A0A0H3Q0C4_VIBCL;tr|A0A0Q0M2V4|A0A0Q0M2V4_VIBMT;tr|A0A0Q0THH0|A0A0Q0THH0_VIBMT;tr|A0A2R8EA54|A0A2R8EA54_VIBCL;tr|A0A366A5A2|A0A366A5A2_9VIBR;tr|A0A366AFJ5|A0A366AFJ5_9VIBR;tr|A0A366AGE7|A0A366AGE7_9VIBR;tr|A0A395U4A7|A0A395U4A7_VIBCL;tr|A0A5C2AYS5|A0A5C2AYS5_VIBCL;tr|A0A5C9HLV6|A0A5C9HLV6_VIBCL;tr|A0A5Q6PGU6|A0A5Q6PGU6_VIBCL;tr|A0A655PS54|A0A655PS54_VI…	-	-
31598	IEVMSSSEAEHGGYK	0	2.87951	sp|A5F696|RF1_VIBC3;tr|A0A067B9S7|A0A067B9S7_VIBMT;tr|A0A0E4G4I5|A0A0E4G4I5_VIBCL;tr|A0A0N8UHM5|A0A0N8UHM5_VIBMT;tr|A0A366A9X0|A0A366A9X0_9VIBR;tr|A0A395UI50|A0A395UI50_VIBCL;tr|A0A655XZF5|A0A655XZF5_VIBCL;tr|A0A655ZHM7|A0A655ZHM7_VIBCL;tr|A0A655ZVV6|A0A655ZVV6_VIBCL;tr|A0A7U8WSM9|A0A7U8WSM9_VIBCL;tr|A0A7X4T9I0|A0A7X4T9I0_VIBCL;tr|D7HHF9|D7HHF9_VIBCL	-	-
53175	DALPTEEEQYQAYKEVAEAMNGQAVIIR	0	2.8794	tr|A0A0E3W236|A0A0E3W236_VIBCL;tr|A0A0H3AIK2|A0A0H3AIK2_VIBC3;tr|A0A366AFR5|A0A366AFR5_9VIBR;tr|A0A544PHB0|A0A544PHB0_VIBCL;tr|A0A5C9L8Y1|A0A5C9L8Y1_VIBCL;tr|A0A655QCN2|A0A655QCN2_VIBCL;tr|A0A655R6C9|A0A655R6C9_VIBCL;tr|A0A655RKI8|A0A655RKI8_VIBCL;tr|A0A655YWX4|A0A655YWX4_VIBCL;tr|A0A655ZTX0|A0A655ZTX0_VIBCL;tr|A0A6B3LKE5|A0A6B3LKE5_VIBCL;tr|A0A6N1RN98|A0A6N1RN98_VIBCL;tr|A0A7X4PJ87|A0A7X4PJ87_VI…	-	-
51022	EGNDFYHEMQEAGVVNVEQPELSK	0	2.87733	sp|A5F459|ATPB_VIBC3;tr|A0A0Q0PZ58|A0A0Q0PZ58_VIBMT;tr|A0A2R8EFZ7|A0A2R8EFZ7_VIBCL;tr|A0A366AG85|A0A366AG85_9VIBR;tr|A0A7X4TC31|A0A7X4TC31_VIBCL;tr|A0A7Z7VK26|A0A7Z7VK26_VIBCL	-	-
28701	DLTLGEIALIAGLPK	0	2.87593	sp|Q9KNU5|PBPA_VIBCH;tr|A0A0H3AJJ3|A0A0H3AJJ3_VIBC3;tr|A0A0H3Q443|A0A0H3Q443_VIBCL;tr|A0A0N8VB49|A0A0N8VB49_VIBMT;tr|A0A0Q0KLK1|A0A0Q0KLK1_VIBMT;tr|A0A366A1C4|A0A366A1C4_9VIBR;tr|A0A366AME9|A0A366AME9_9VIBR;tr|A0A366APY0|A0A366APY0_9VIBR;tr|A0A395TNT9|A0A395TNT9_VIBCL;tr|A0A544C9G0|A0A544C9G0_VIBCL;tr|A0A5C2AXV1|A0A5C2AXV1_VIBCL;tr|A0A5C9HNE2|A0A5C9HNE2_VIBCL;tr|A0A5C9QVB5|A0A5C9QVB5_VIBCL;tr|A0A…	-	-
47292	AALTGHLVLSTLHTNDAVDSALR	0	2.87573	tr|A0A0H3AHE3|A0A0H3AHE3_VIBC3;tr|A0A0H7H0D5|A0A0H7H0D5_VIBCL;tr|A0A0Q0QRF4|A0A0Q0QRF4_VIBMT;tr|A0A0Q0YUS2|A0A0Q0YUS2_VIBMT;tr|A0A1R3FCM0|A0A1R3FCM0_9VIBR;tr|A0A1R3FJY9|A0A1R3FJY9_9VIBR;tr|A0A2L2FPG6|A0A2L2FPG6_VIBCL;tr|A0A2S1ZU59|A0A2S1ZU59_VIBCL;tr|A0A2S1ZUC2|A0A2S1ZUC2_VIBCL;tr|A0A366A5Q8|A0A366A5Q8_9VIBR;tr|A0A366AET9|A0A366AET9_9VIBR;tr|A0A366ATD8|A0A366ATD8_9VIBR;tr|A0A454DH96|A0A454DH96_VI…	-	-
42446	MGDLWHVTLLDEQTQQR	0	2.87491	tr|A0A0H3ADL8|A0A0H3ADL8_VIBC3;tr|A0A0H3Q0Z3|A0A0H3Q0Z3_VIBCL;tr|A0A2R8EVC9|A0A2R8EVC9_VIBCL;tr|A0A366AC40|A0A366AC40_9VIBR;tr|A0A366ARJ0|A0A366ARJ0_9VIBR;tr|A0A395TJS6|A0A395TJS6_VIBCL;tr|A0A544N0N7|A0A544N0N7_VIBCL;tr|A0A5Q6PPA4|A0A5Q6PPA4_VIBCL;tr|A0A655W8E9|A0A655W8E9_VIBCL;tr|A0A655WEU6|A0A655WEU6_VIBCL;tr|A0A655XPV4|A0A655XPV4_VIBCL;tr|A0A6B3LIA6|A0A6B3LIA6_VIBCL;tr|A0A7Z7YDH8|A0A7Z7YDH8_VI…	-	-
40475	DHVDLGEMGDGLDFASATK	0	2.87381	sp|A5F2H1|SYS_VIBC3;tr|A0A0N8VAT8|A0A0N8VAT8_VIBMT;tr|A0A366A589|A0A366A589_9VIBR;tr|A0A366AH52|A0A366AH52_9VIBR;tr|A0A366APR2|A0A366APR2_9VIBR;tr|A0A544C4K7|A0A544C4K7_VIBCL;tr|A0A655UJV3|A0A655UJV3_VIBCL;tr|D7H7V7|D7H7V7_VIBCL	-	-
48736	FGIQALVTGEALGQVSSQTLTNLR	0	2.87332	sp|Q9KTK8|THII_VIBCH;tr|A0A067B4J3|A0A067B4J3_VIBMT;tr|A0A0E4GNI2|A0A0E4GNI2_VIBCL;tr|A0A0H3AH81|A0A0H3AH81_VIBC3;tr|A0A0K9URU9|A0A0K9URU9_VIBCL;tr|A0A0X1KV59|A0A0X1KV59_VIBCO;tr|A0A366A607|A0A366A607_9VIBR;tr|A0A366ABV2|A0A366ABV2_9VIBR;tr|A0A395TRK0|A0A395TRK0_VIBCL;tr|A0A5C2AUL2|A0A5C2AUL2_VIBCL;tr|A0A5C9HJT0|A0A5C9HJT0_VIBCL;tr|A0A5Q6PI25|A0A5Q6PI25_VIBCL;tr|A0A655T0X2|A0A655T0X2_VIBCL;tr|A0A…	-	-
41163	NPHHLEISANEYANPSSK	0	2.87235	tr|A0A0H3AJQ3|A0A0H3AJQ3_VIBC3;tr|A0A0H3PXA0|A0A0H3PXA0_VIBCL;tr|A0A0H7G3K2|A0A0H7G3K2_VIBCL;tr|A0A0K9UTA5|A0A0K9UTA5_VIBCL;tr|A0A0Q0UAI8|A0A0Q0UAI8_VIBMT;tr|A0A366A5P5|A0A366A5P5_9VIBR;tr|A0A366ACQ5|A0A366ACQ5_9VIBR;tr|A0A366AJ97|A0A366AJ97_9VIBR;tr|A0A544C1Y5|A0A544C1Y5_VIBCL;tr|A0A5C2AV08|A0A5C2AV08_VIBCL;tr|A0A5Q6PGK8|A0A5Q6PGK8_VIBCL;tr|A0A655QY07|A0A655QY07_VIBCL;tr|A0A655WUN2|A0A655WUN2_VI…	-	-
51143	ASRPLLIVAEDVEGEALATLVVNNMR	0	2.87235	sp|A5F4Y1|CH602_VIBC3;sp|Q9KNR7|CH601_VIBCH;tr|A0A067BAK3|A0A067BAK3_VIBMT;tr|A0A193DQT0|A0A193DQT0_VIBCL;tr|A0A2V4P233|A0A2V4P233_VIBCL;tr|A0A366A4X3|A0A366A4X3_9VIBR;tr|A0A366AMV5|A0A366AMV5_9VIBR;tr|A0A6B3LF68|A0A6B3LF68_VIBCL;tr|Q933P0|Q933P0_VIBCL;tr|Q93QK5|Q93QK5_VIBCL;tr|Q93QK6|Q93QK6_VIBCL;tr|Q93QK7|Q93QK7_VIBCL	-	-
47786	VKPQVYAGLFPVSSDDYDNFR	0	2.87125	sp|A5F5G3|LEPA_VIBC3;tr|A0A0Q0Q8X0|A0A0Q0Q8X0_VIBMT;tr|A0A366A5H7|A0A366A5H7_9VIBR;tr|A0A366AER8|A0A366AER8_9VIBR;tr|A0A5C9PZT2|A0A5C9PZT2_VIBCL;tr|A0A5Q6PKD4|A0A5Q6PKD4_VIBCL;tr|A0A655URY2|A0A655URY2_VIBCL;tr|A0A655UXP4|A0A655UXP4_VIBCL;tr|A0A656ABT1|A0A656ABT1_VIBCL;tr|A0A656ADU3|A0A656ADU3_VIBCL;tr|A0A656B126|A0A656B126_VIBCL;tr|A0A7U8WNW1|A0A7U8WNW1_VIBCL	-	-
43392	EKPTWIEVDVNTMEGTFK	0	2.87058	sp|A5F573|RS4_VIBC3;tr|A0A067B654|A0A067B654_VIBMT;tr|A0A366AMB5|A0A366AMB5_9VIBR;tr|A0A7U8WMU2|A0A7U8WMU2_VIBCL	-	-
44585	ILNQEVSMAQSLLTHLGLPK	0	2.87032	tr|A0A366AVF0|A0A366AVF0_9VIBR;tr|A0A395TTG7|A0A395TTG7_VIBCL;tr|A0A544CFL2|A0A544CFL2_VIBCL;tr|A0A5C2B0T3|A0A5C2B0T3_VIBCL;tr|A0A5C9QB65|A0A5C9QB65_VIBCL;tr|A0A5Q6PG30|A0A5Q6PG30_VIBCL;tr|A0A6B3LM31|A0A6B3LM31_VIBCL;tr|A0A7X4PJF5|A0A7X4PJF5_VIBCL	-	-
44354	HGHNEADEPNATQPLMYQK	0	2.86992	tr|A0A085RRC8|A0A085RRC8_VIBCL;tr|A0A0K9UYZ4|A0A0K9UYZ4_VIBCL;tr|A0A0Q0LHX9|A0A0Q0LHX9_VIBMT;tr|A0A1R3F7B8|A0A1R3F7B8_9VIBR;tr|A0A1R3FK48|A0A1R3FK48_9VIBR;tr|A0A2R8EAE3|A0A2R8EAE3_VIBCL;tr|A0A366AA28|A0A366AA28_9VIBR;tr|A0A366AMQ4|A0A366AMQ4_9VIBR;tr|A0A395UHU3|A0A395UHU3_VIBCL;tr|A0A454CMV2|A0A454CMV2_VIBHA;tr|A0A544EVL9|A0A544EVL9_VIBCL;tr|A0A5C2AZ35|A0A5C2AZ35_VIBCL;tr|A0A5C9HJX2|A0A5C9HJX2_VI…	-	-
48732	SEHVLYTDAPSELTYQPYVYK	0	2.86969	tr|Q06BC3|Q06BC3_VIBCL	-	-
32019	AQFGDYQANGIMGAAK	0	2.86883	sp|Q9KQC6|SYR_VIBCH;tr|A0A0H3AI73|A0A0H3AI73_VIBC3;tr|A0A0H3Q0I5|A0A0H3Q0I5_VIBCL;tr|A0A0K9V0Q5|A0A0K9V0Q5_VIBCL;tr|A0A0N8VA60|A0A0N8VA60_VIBMT;tr|A0A0Q0PQZ6|A0A0Q0PQZ6_VIBMT;tr|A0A366AA38|A0A366AA38_9VIBR;tr|A0A366AMC1|A0A366AMC1_9VIBR;tr|A0A366AP34|A0A366AP34_9VIBR;tr|A0A395U617|A0A395U617_VIBCL;tr|A0A544D6V7|A0A544D6V7_VIBCL;tr|A0A5C2AZE5|A0A5C2AZE5_VIBCL;tr|A0A5C9HME5|A0A5C9HME5_VIBCL;tr|A0A5…	-	-
52072	TVAIIGSGPAGLAAAEQLNAAGHSVTVFER	0	2.86809	tr|A0A085T0G1|A0A085T0G1_VIBCL;tr|A0A0H3AK08|A0A0H3AK08_VIBC3;tr|A0A0Q0VD55|A0A0Q0VD55_VIBMT;tr|A0A366A580|A0A366A580_9VIBR;tr|A0A366AGM7|A0A366AGM7_9VIBR;tr|A0A366APA9|A0A366APA9_9VIBR;tr|A0A544IJS0|A0A544IJS0_VIBCL;tr|A0A5C2AYE3|A0A5C2AYE3_VIBCL;tr|A0A6B3L8E2|A0A6B3L8E2_VIBCL;tr|A0A7X4TAT7|A0A7X4TAT7_VIBCL	-	-
51140	ASRPLLIVAEDVEGEALATLVVNNMR	0	2.8677	sp|A5F4Y1|CH602_VIBC3;sp|Q9KNR7|CH601_VIBCH;tr|A0A067BAK3|A0A067BAK3_VIBMT;tr|A0A193DQT0|A0A193DQT0_VIBCL;tr|A0A2V4P233|A0A2V4P233_VIBCL;tr|A0A366A4X3|A0A366A4X3_9VIBR;tr|A0A366AMV5|A0A366AMV5_9VIBR;tr|A0A6B3LF68|A0A6B3LF68_VIBCL;tr|Q933P0|Q933P0_VIBCL;tr|Q93QK5|Q93QK5_VIBCL;tr|Q93QK6|Q93QK6_VIBCL;tr|Q93QK7|Q93QK7_VIBCL	-	-
32468	TSESNVSEGFTMDEK	0	2.86679	sp|Fha|TARGET;tr|A0A023PRF6|A0A023PRF6_VIBCL;tr|A0A023PRG9|A0A023PRG9_VIBCL;tr|A0A023PRJ4|A0A023PRJ4_VIBCL;tr|A0A0H3QAN5|A0A0H3QAN5_VIBCL;tr|A0A366A8U6|A0A366A8U6_9VIBR;tr|A0A366AFS6|A0A366AFS6_9VIBR;tr|A0A366ATL7|A0A366ATL7_9VIBR;tr|A0A395U048|A0A395U048_VIBCL;tr|A0A544HKE9|A0A544HKE9_VIBCL;tr|A0A5B1C1J8|A0A5B1C1J8_VIBCL;tr|A0A5C2B482|A0A5C2B482_VIBCL;tr|A0A5C9HP19|A0A5C9HP19_VIBCL;tr|A0A5C9QJJ9…	-	-
53280	QLAQTHDVLVTLEENAIAGGAGAGVIEFLMK	0	2.86613	sp|A5F331|DXS_VIBC3;tr|A0A395TN20|A0A395TN20_VIBCL;tr|A0A544C270|A0A544C270_VIBCL;tr|A0A5C2AUZ9|A0A5C2AUZ9_VIBCL;tr|A0A5C9HKJ8|A0A5C9HKJ8_VIBCL;tr|A0A655S5U5|A0A655S5U5_VIBCL;tr|A0A655Z5D3|A0A655Z5D3_VIBCL;tr|A0A655ZC53|A0A655ZC53_VIBCL;tr|A0A656AJP8|A0A656AJP8_VIBCL;tr|A0A656AKR8|A0A656AKR8_VIBCL;tr|A0A6B3LHN8|A0A6B3LHN8_VIBCL;tr|A0A6N1RWZ4|A0A6N1RWZ4_VIBCL;tr|A0A7Z7VMI8|A0A7Z7VMI8_VIBCL;tr|D7HF…	-	-
35082	HEEVINQATIQSALGR	0	2.86483	tr|A0A0H3ANC7|A0A0H3ANC7_VIBC3;tr|A0A0H3PWF2|A0A0H3PWF2_VIBCL;tr|A0A1R3FFF8|A0A1R3FFF8_9VIBR;tr|A0A1R3FHU3|A0A1R3FHU3_9VIBR;tr|A0A366A7X0|A0A366A7X0_9VIBR;tr|A0A366AF87|A0A366AF87_9VIBR;tr|A0A366AT13|A0A366AT13_9VIBR;tr|A0A395U2X7|A0A395U2X7_VIBCL;tr|A0A5C2AVC8|A0A5C2AVC8_VIBCL;tr|A0A5C9HI96|A0A5C9HI96_VIBCL;tr|A0A5C9QRA5|A0A5C9QRA5_VIBCL;tr|A0A655QXE6|A0A655QXE6_VIBCL;tr|A0A655UZ31|A0A655UZ31_VI…	-	-
34863	AINSMMEHDWPGNVR	0	2.86438	tr|A0A085QZT9|A0A085QZT9_VIBCL;tr|A0A0N8UHM8|A0A0N8UHM8_VIBMT;tr|A0A0Q0TDV3|A0A0Q0TDV3_VIBMT;tr|A0A2R8EAE4|A0A2R8EAE4_VIBCL;tr|A0A366ALE1|A0A366ALE1_9VIBR;tr|A0A543YEW7|A0A543YEW7_VIBCL;tr|A0A655Q0J1|A0A655Q0J1_VIBCL;tr|A0A655XYS2|A0A655XYS2_VIBCL;tr|A0A7Z8DVG5|A0A7Z8DVG5_VIBCL;tr|C3LPE2|C3LPE2_VIBCM;tr|O30662|O30662_VIBCL	-	-
55831	MGLDYRPVLADTGAIGGNGSHEFHVLAESGEDLIAFSTESDYAANIEK	0	2.86432	sp|A5F340|SYP_VIBC3;tr|A0A085T3S3|A0A085T3S3_VIBCL;tr|A0A366ABN6|A0A366ABN6_9VIBR;tr|A0A366ARN6|A0A366ARN6_9VIBR;tr|A0A5C9QRB2|A0A5C9QRB2_VIBCL;tr|A0A5D0JR24|A0A5D0JR24_VIBCL;tr|A0A6B3LPL8|A0A6B3LPL8_VIBCL;tr|A0A6N1S0E0|A0A6N1S0E0_VIBCL;tr|A0A7U8ZSP2|A0A7U8ZSP2_VIBCL;tr|A0A7X4PIX7|A0A7X4PIX7_VIBCL;tr|A0A7Z7YDH1|A0A7Z7YDH1_VIBCL;tr|D7HF54|D7HF54_VIBCL	-	-
40232	FIEQDPEGQYGLEAAFR	0	2.8634	sp|A5F3P5|RPOB_VIBC3;sp|Q87KQ4|RPOB_VIBPA;sp|Q9KV30|RPOB_VIBCH;tr|A0A0Q0PG49|A0A0Q0PG49_VIBMT;tr|A0A0X1L5D1|A0A0X1L5D1_VIBCO;tr|A0A1R3EHN6|A0A1R3EHN6_9VIBR;tr|A0A1R3FKZ6|A0A1R3FKZ6_9VIBR;tr|A0A366A3Y7|A0A366A3Y7_9VIBR;tr|A0A366ADI0|A0A366ADI0_9VIBR;tr|A0A454CNJ7|A0A454CNJ7_VIBHA;tr|A0A655SNX4|A0A655SNX4_VIBCL;tr|A0A7U8WNF7|A0A7U8WNF7_VIBCL;tr|A0A7X4PKI2|A0A7X4PKI2_VIBCL;tr|A0A7Z7VKI1|A0A7Z7VKI1_V…	-	-
34969	VRPHSVHALMGENGAGK	0	2.86278	sp|Q9KSD1|MGLA_VIBCH;tr|A0A0K9UZG5|A0A0K9UZG5_VIBCL;tr|A0A0Q0TNF3|A0A0Q0TNF3_VIBMT;tr|A0A0X1KWB9|A0A0X1KWB9_VIBCO;tr|A0A366A4B5|A0A366A4B5_9VIBR;tr|A0A366AKL0|A0A366AKL0_9VIBR;tr|A0A366ANP7|A0A366ANP7_9VIBR;tr|A0A395TJ56|A0A395TJ56_VIBCL;tr|A0A5C2B1D3|A0A5C2B1D3_VIBCL;tr|A0A5C9QTJ1|A0A5C9QTJ1_VIBCL;tr|A0A5Q6PL60|A0A5Q6PL60_VIBCL;tr|A0A655V6K8|A0A655V6K8_VIBCL;tr|A0A655WWT4|A0A655WWT4_VIBCL;tr|A0A…	-	-
53607	VIAGSEGHDIAIVEVGGTVGDIESLPFMEAIR	0	2.86276	sp|A5F5I4|PYRG_VIBC3;sp|Q87LP9|PYRG_VIBPA;tr|A0A0Q0VD86|A0A0Q0VD86_VIBMT;tr|A0A366A5E7|A0A366A5E7_9VIBR;tr|A0A366ACL1|A0A366ACL1_9VIBR;tr|A0A366AXY4|A0A366AXY4_9VIBR;tr|A0A5C2AYC6|A0A5C2AYC6_VIBCL;tr|A0A655QWH7|A0A655QWH7_VIBCL;tr|A0A656A667|A0A656A667_VIBCL;tr|C1J9B2|C1J9B2_VIBCL;tr|D7HEL6|D7HEL6_VIBCL;tr|Q30JH2|Q30JH2_VIBCL;tr|Q30JH8|Q30JH8_VIBCL	-	-
52016	GLENIAVEKPAAEVTDADVAEMLETLR	0	2.8626	sp|A5F6X1|TIG_VIBC3;tr|A0A2R8EAU8|A0A2R8EAU8_VIBCL;tr|A0A366AF54|A0A366AF54_9VIBR;tr|A0A395TIN0|A0A395TIN0_VIBCL;tr|A0A655NZI3|A0A655NZI3_VIBCL;tr|A0A655P8W1|A0A655P8W1_VIBCL;tr|A0A655WGA4|A0A655WGA4_VIBCL;tr|A0A655WLZ4|A0A655WLZ4_VIBCL;tr|A0A655YZ72|A0A655YZ72_VIBCL;tr|A0A655Z578|A0A655Z578_VIBCL;tr|A0A655ZM28|A0A655ZM28_VIBCL;tr|D7H9Y7|D7H9Y7_VIBCL	-	-
45074	QGVAESAYHQEAFGAVHVAPR	0	2.86148	tr|A0A0H3AGP2|A0A0H3AGP2_VIBC3;tr|A0A0K9UYH8|A0A0K9UYH8_VIBCL;tr|A0A0Q0LQN1|A0A0Q0LQN1_VIBMT;tr|A0A395TUA9|A0A395TUA9_VIBCL;tr|A0A544BUU3|A0A544BUU3_VIBCL;tr|A0A5C9HHP5|A0A5C9HHP5_VIBCL;tr|A0A5Q6PNH8|A0A5Q6PNH8_VIBCL;tr|A0A655NYX5|A0A655NYX5_VIBCL;tr|A0A6B3L757|A0A6B3L757_VIBCL;tr|A0A6N1RSJ6|A0A6N1RSJ6_VIBCL;tr|A0A7Z7VMY3|A0A7Z7VMY3_VIBCL;tr|D7HBL6|D7HBL6_VIBCL	-	-
21522	HTELQNATDATK	0	2.86061	tr|A0A085PQB2|A0A085PQB2_VIBCL;tr|A0A0H3Q381|A0A0H3Q381_VIBCL;tr|A0A0Q0UBD2|A0A0Q0UBD2_VIBMT;tr|A0A366A0Y5|A0A366A0Y5_9VIBR;tr|A0A543Y7H0|A0A543Y7H0_VIBCL;tr|A0A5C2B3X5|A0A5C2B3X5_VIBCL;tr|A0A655NS37|A0A655NS37_VIBCL;tr|D7HB80|D7HB80_VIBCL	-	-
42306	TSLSCGNLAHAVAASCSTEK	0	2.85982	tr|A0A0H3AGJ8|A0A0H3AGJ8_VIBC3;tr|A0A0H3Q467|A0A0H3Q467_VIBCL;tr|A0A0H5U0K1|A0A0H5U0K1_VIBCL;tr|A0A0K9UNF2|A0A0K9UNF2_VIBCL;tr|A0A0Q0THQ2|A0A0Q0THQ2_VIBMT;tr|A0A366A1L1|A0A366A1L1_9VIBR;tr|A0A366ACA5|A0A366ACA5_9VIBR;tr|A0A366AQC5|A0A366AQC5_9VIBR;tr|A0A395TUA2|A0A395TUA2_VIBCL;tr|A0A544BYD3|A0A544BYD3_VIBCL;tr|A0A5C2AWL8|A0A5C2AWL8_VIBCL;tr|A0A5C9HP95|A0A5C9HP95_VIBCL;tr|A0A5C9QYX8|A0A5C9QYX8_VI…	-	-
47103	SFFLGNGFVDMQDLPTFSNPK	0	2.8594	tr|A0A0H3AF57|A0A0H3AF57_VIBC3;tr|A0A0H3Q5L4|A0A0H3Q5L4_VIBCL;tr|A0A0K9UYS4|A0A0K9UYS4_VIBCL;tr|A0A0X1L0N4|A0A0X1L0N4_VIBCO;tr|A0A366AG63|A0A366AG63_9VIBR;tr|A0A395U7U3|A0A395U7U3_VIBCL;tr|A0A655PWM0|A0A655PWM0_VIBCL;tr|A0A655VCK1|A0A655VCK1_VIBCL;tr|A0A655YDE4|A0A655YDE4_VIBCL;tr|A0A6B3LGS7|A0A6B3LGS7_VIBCL;tr|A0A6N1RP91|A0A6N1RP91_VIBCL;tr|D7HC21|D7HC21_VIBCL	-	-
50867	IYGEIVGYGATSDGYDMVAPSGEGAIR	0	2.85801	tr|A0A0H3AJ89|A0A0H3AJ89_VIBC3;tr|A0A366AA10|A0A366AA10_9VIBR;tr|A0A5C9HJV2|A0A5C9HJV2_VIBCL	-	-
48688	VLFGNAIEVEEQYGSLDALFASK	0	2.85715	tr|A0A023PRF6|A0A023PRF6_VIBCL;tr|A0A023PRG9|A0A023PRG9_VIBCL;tr|A0A023PRJ4|A0A023PRJ4_VIBCL;tr|A0A0H3QAN5|A0A0H3QAN5_VIBCL;tr|A0A366A8U6|A0A366A8U6_9VIBR;tr|A0A366AFS6|A0A366AFS6_9VIBR;tr|A0A395U048|A0A395U048_VIBCL;tr|A0A544HKE9|A0A544HKE9_VIBCL;tr|A0A5B1C1J8|A0A5B1C1J8_VIBCL;tr|A0A5C2B482|A0A5C2B482_VIBCL;tr|A0A5C9HP19|A0A5C9HP19_VIBCL;tr|A0A5C9QJJ9|A0A5C9QJJ9_VIBCL;tr|A0A655UPC2|A0A655UPC2_VI…	-	-
40184	GHITETSLNLAQLTITGAK	0	2.85576	tr|A0A6B3LLY3|A0A6B3LLY3_VIBCL	-	-
49255	GVVMITSQNHGFAADEATLPDNLR	0	2.85492	sp|Q9KPH8|CARA_VIBCH;tr|A0A0N8VA45|A0A0N8VA45_VIBMT;tr|A0A0Q0M2Q4|A0A0Q0M2Q4_VIBMT;tr|A0A395U5F8|A0A395U5F8_VIBCL;tr|A0A5B1C5U7|A0A5B1C5U7_VIBCL;tr|A0A5C9HJJ7|A0A5C9HJJ7_VIBCL;tr|A0A655P7J5|A0A655P7J5_VIBCL;tr|A0A6B3LGL9|A0A6B3LGL9_VIBCL;tr|A0A7Z7VPU1|A0A7Z7VPU1_VIBCL;tr|Q30KF4|Q30KF4_VIBCL;tr|Q30KF5|Q30KF5_VIBCL;tr|Q30KG1|Q30KG1_VIBCL	-	-
50192	AIDDAVAGKPFDDSLMTTLESLAHR	0	2.85361	tr|A0A0H3AHQ9|A0A0H3AHQ9_VIBC3;tr|A0A0Q0JS25|A0A0Q0JS25_VIBMT;tr|A0A0Q0PW86|A0A0Q0PW86_VIBMT;tr|A0A2R8EDV8|A0A2R8EDV8_VIBCL;tr|A0A366ASZ3|A0A366ASZ3_9VIBR;tr|A0A395UC67|A0A395UC67_VIBCL;tr|A0A543YGE3|A0A543YGE3_VIBCL;tr|A0A5C2AVJ5|A0A5C2AVJ5_VIBCL;tr|A0A5C9HJ63|A0A5C9HJ63_VIBCL;tr|A0A655QWN4|A0A655QWN4_VIBCL;tr|A0A655WS05|A0A655WS05_VIBCL;tr|A0A655ZT36|A0A655ZT36_VIBCL;tr|A0A656AN65|A0A656AN65_VI…	-	-
39981	LMQAHQVETVYHAAAYK	0	2.85258	tr|A0A0H3AJK8|A0A0H3AJK8_VIBC3;tr|A0A5C2AX14|A0A5C2AX14_VIBCL;tr|A0A5Q6PIK0|A0A5Q6PIK0_VIBCL;tr|A0A655P1B9|A0A655P1B9_VIBCL;tr|A0A656A730|A0A656A730_VIBCL;tr|A8VFN0|A8VFN0_VIBCL;tr|A8VFP9|A8VFP9_VIBCL;tr|A8VFZ5|A8VFZ5_VIBCL;tr|C3LQL7|C3LQL7_VIBCM;tr|Q06BA8|Q06BA8_VIBCL;tr|Q8L338|Q8L338_VIBCL	-	-
36417	VYAFLGDGEMDEPESR	0	2.85197	tr|A0A0E4CB86|A0A0E4CB86_VIBCL;tr|A0A0H3Q0K6|A0A0H3Q0K6_VIBCL;tr|A0A0Q0TAJ6|A0A0Q0TAJ6_VIBMT;tr|A0A0Q0YWZ4|A0A0Q0YWZ4_VIBMT;tr|A0A1R3EZ15|A0A1R3EZ15_9VIBR;tr|A0A1R3FID4|A0A1R3FID4_9VIBR;tr|A0A366A7L3|A0A366A7L3_9VIBR;tr|A0A366AGC5|A0A366AGC5_9VIBR;tr|A0A366AMF1|A0A366AMF1_9VIBR;tr|A0A395TBX2|A0A395TBX2_VIBCL;tr|A0A454D3X7|A0A454D3X7_VIBHA;tr|A0A544AZ91|A0A544AZ91_VIBCL;tr|A0A5C2AYD4|A0A5C2AYD4_VI…	-	-
52998	AEGHAFDENIEIGVMVETPAAAAIAHHLAK	0	2.85048	tr|A0A0Q0VHG0|A0A0Q0VHG0_VIBMT;tr|A0A366AFR5|A0A366AFR5_9VIBR;tr|A0A366ARL0|A0A366ARL0_9VIBR;tr|A0A454CN19|A0A454CN19_VIBHA;tr|A0A544PHB0|A0A544PHB0_VIBCL;tr|A0A6B3LKE5|A0A6B3LKE5_VIBCL;tr|A0A6N1RN98|A0A6N1RN98_VIBCL;tr|K5UD14|K5UD14_9VIBR	-	-
50629	LPVLLSHAIVHNDNSVDFFFDPAR	0	2.84897	tr|A0A6B3LQC4|A0A6B3LQC4_VIBCL	-	-
35218	LTPAYHEQIATQLER	0	2.8488	tr|A0A0H3AK07|A0A0H3AK07_VIBC3;tr|A0A366A7X5|A0A366A7X5_9VIBR;tr|A0A395U1X6|A0A395U1X6_VIBCL;tr|A0A544EZ89|A0A544EZ89_VIBCL;tr|A0A5C2AZX5|A0A5C2AZX5_VIBCL;tr|A0A5C9HM20|A0A5C9HM20_VIBCL;tr|A0A655NVQ7|A0A655NVQ7_VIBCL;tr|A0A655T614|A0A655T614_VIBCL;tr|A0A655WQ10|A0A655WQ10_VIBCL;tr|A0A655YZB2|A0A655YZB2_VIBCL;tr|A0A655Z8M8|A0A655Z8M8_VIBCL;tr|A0A6N1RKU3|A0A6N1RKU3_VIBCL;tr|A0A7Z7YFD4|A0A7Z7YFD4_VI…	-	-
48530	LYTTYAYGDFDKLVSLTNVSSK	0	2.8486	tr|A0A395TJL8|A0A395TJL8_VIBCL;tr|A0A6B3LCL4|A0A6B3LCL4_VIBCL	-	-
35484	HADLLAQDGAYAQLHR	0	2.84847	sp|Q9KQW9|MSBA_VIBCH;tr|A0A067BJS1|A0A067BJS1_VIBMT;tr|A0A0E3W1Y9|A0A0E3W1Y9_VIBCL;tr|A0A366A8J7|A0A366A8J7_9VIBR;tr|A0A366AR26|A0A366AR26_9VIBR;tr|A0A366ATS4|A0A366ATS4_9VIBR;tr|A0A5C2B018|A0A5C2B018_VIBCL;tr|A0A5C9HMF3|A0A5C9HMF3_VIBCL;tr|A0A655UYW7|A0A655UYW7_VIBCL;tr|A0A655WP73|A0A655WP73_VIBCL;tr|A0A655XFN2|A0A655XFN2_VIBCL;tr|A0A656A3Y9|A0A656A3Y9_VIBCL	-	-
40924	NIAEQTNLLALNAAIEAAR	0	2.84726	tr|A0A0H3AJ51|A0A0H3AJ51_VIBC3;tr|A0A0K9UZQ0|A0A0K9UZQ0_VIBCL;tr|A0A0Q0Q1X4|A0A0Q0Q1X4_VIBMT;tr|A0A366A816|A0A366A816_9VIBR;tr|A0A366APB9|A0A366APB9_9VIBR;tr|A0A366ATW5|A0A366ATW5_9VIBR;tr|A0A395TS82|A0A395TS82_VIBCL;tr|A0A454CZ36|A0A454CZ36_VIBHA;tr|A0A544C685|A0A544C685_VIBCL;tr|A0A5C9HKX7|A0A5C9HKX7_VIBCL;tr|A0A5C9L6F5|A0A5C9L6F5_VIBCL;tr|A0A655NWA5|A0A655NWA5_VIBCL;tr|A0A655PB02|A0A655PB02_VI…	-	-
43391	EKPTWIEVDVNTMEGTFK	0	2.8471	sp|A5F573|RS4_VIBC3;tr|A0A067B654|A0A067B654_VIBMT;tr|A0A366AMB5|A0A366AMB5_9VIBR;tr|A0A7U8WMU2|A0A7U8WMU2_VIBCL	-	-
45841	TEEEAIAMSTIYAANHLEGVK	0	2.84707	tr|A0A0H3AHL7|A0A0H3AHL7_VIBC3;tr|A0A366AC15|A0A366AC15_9VIBR;tr|A0A366AVA1|A0A366AVA1_9VIBR;tr|A0A395TX72|A0A395TX72_VIBCL;tr|A0A5B1C1D9|A0A5B1C1D9_VIBCL;tr|A0A655SL13|A0A655SL13_VIBCL;tr|A0A6B3LJ94|A0A6B3LJ94_VIBCL	-	-
41089	DQENHDWDTYQLQVGR	0	2.84633	tr|A0A085T848|A0A085T848_VIBCL;tr|A0A0H3AFI3|A0A0H3AFI3_VIBC3;tr|A0A0H3Q9L4|A0A0H3Q9L4_VIBCL;tr|A0A0K9UW04|A0A0K9UW04_VIBCL;tr|A0A0Q0PZW2|A0A0Q0PZW2_VIBMT;tr|A0A0X1L0N3|A0A0X1L0N3_VIBCO;tr|A0A366ADX1|A0A366ADX1_9VIBR;tr|A0A395TFZ5|A0A395TFZ5_VIBCL;tr|A0A655PNA0|A0A655PNA0_VIBCL;tr|A0A655TVL9|A0A655TVL9_VIBCL	-	-
49358	GIILSDGELKPEEFSLHTAELLR	0	2.84558	tr|A0A0H3Q8P1|A0A0H3Q8P1_VIBCL;tr|A0A0N8VA48|A0A0N8VA48_VIBMT;tr|A0A1X1LBT2|A0A1X1LBT2_VIBCL;tr|A0A2V4NSE4|A0A2V4NSE4_VIBCL;tr|A0A366AG33|A0A366AG33_9VIBR;tr|A0A366AP83|A0A366AP83_9VIBR;tr|A0A395TBX0|A0A395TBX0_VIBCL;tr|A0A5B0ZTI7|A0A5B0ZTI7_VIBCL;tr|A0A5B1C593|A0A5B1C593_VIBCL;tr|A0A655S6S9|A0A655S6S9_VIBCL;tr|A0A656AAZ5|A0A656AAZ5_VIBCL;tr|A0A656ASH6|A0A656ASH6_VIBCL;tr|A0A6N1RSP6|A0A6N1RSP6_VI…	-	-
36061	YTYAGIGGTYGEVTYGK	0	2.84508	sp|A5F934|OMPU_VIBC3;sp|P0C6Q6|OMPU_VIBCH;tr|A0A068FR95|A0A068FR95_VIBCL;tr|A0A068FR99|A0A068FR99_VIBCL;tr|A0A068FS16|A0A068FS16_VIBCL;tr|A0A068FSY7|A0A068FSY7_VIBCL;tr|A0A068FU91|A0A068FU91_VIBCL;tr|A0A068FYH6|A0A068FYH6_VIBCL;tr|A0A0H3Q959|A0A0H3Q959_VIBCL;tr|A0A0N8VBI4|A0A0N8VBI4_VIBMT;tr|A0A2P1DZZ0|A0A2P1DZZ0_VIBCL;tr|A0A2P1E008|A0A2P1E008_VIBCL;tr|A0A2P1E028|A0A2P1E028_VIBCL;tr|A0A366AB61|A0…	-	-
53981	EKPDLIIAVTHMGHYQNGEHGVNAPGDVALAR	0	2.84277	sp|Q9KQ30|5NTD_VIBCH;tr|A0A0H3AGG1|A0A0H3AGG1_VIBC3;tr|A0A0H3Q7Y1|A0A0H3Q7Y1_VIBCL;tr|A0A366A7H3|A0A366A7H3_9VIBR;tr|A0A366ALB2|A0A366ALB2_9VIBR;tr|A0A366AUZ5|A0A366AUZ5_9VIBR;tr|A0A395U7D9|A0A395U7D9_VIBCL;tr|A0A543YF09|A0A543YF09_VIBCL;tr|A0A5C2AYP3|A0A5C2AYP3_VIBCL;tr|A0A5C9HLQ1|A0A5C9HLQ1_VIBCL;tr|A0A5Q6PGX6|A0A5Q6PGX6_VIBCL;tr|A0A655TIP8|A0A655TIP8_VIBCL;tr|A0A655ZW32|A0A655ZW32_VIBCL;tr|A0A…	-	-
39523	AAIEENNPDQAQLLIMR	0	2.84268	sp|A5F987|LPOA_VIBC3;tr|A0A0H3Q5U5|A0A0H3Q5U5_VIBCL;tr|A0A0H4JMC9|A0A0H4JMC9_VIBCL;tr|A0A0X1L367|A0A0X1L367_VIBCO;tr|A0A366A977|A0A366A977_9VIBR;tr|A0A366ALA8|A0A366ALA8_9VIBR;tr|A0A366ANW0|A0A366ANW0_9VIBR;tr|A0A395TSB0|A0A395TSB0_VIBCL;tr|A0A544HPM4|A0A544HPM4_VIBCL;tr|A0A5B1C7D8|A0A5B1C7D8_VIBCL;tr|A0A5C2B2G1|A0A5C2B2G1_VIBCL;tr|A0A5C9Q523|A0A5C9Q523_VIBCL;tr|A0A655Y1B1|A0A655Y1B1_VIBCL;tr|A0A…	-	-
47597	WISSLSFGQFDLNATYTYTGK	0	2.84219	tr|A0A544BM43|A0A544BM43_VIBCL;tr|A0A5C9HQG5|A0A5C9HQG5_VIBCL;tr|A0A6B3LKW5|A0A6B3LKW5_VIBCL;tr|A0A6N1RV83|A0A6N1RV83_VIBCL	-	-
52203	AGEGNYGYNAATGVYGDMIEMGILDPTK	0	2.84156	sp|Q9KNR7|CH601_VIBCH;tr|A0A067BAK3|A0A067BAK3_VIBMT;tr|A0A2V4P233|A0A2V4P233_VIBCL;tr|A0A366A4X3|A0A366A4X3_9VIBR;tr|A0A366AMV5|A0A366AMV5_9VIBR;tr|A0A656A7D0|A0A656A7D0_VIBCL;tr|A0A656ALQ7|A0A656ALQ7_VIBCL;tr|A0A6B3LF68|A0A6B3LF68_VIBCL	-	-
51295	DVPETINPDQYPSLVEMFEQSVHK	0	2.84138	tr|A0A085QFF9|A0A085QFF9_VIBCL;tr|A0A0N8VDC4|A0A0N8VDC4_VIBMT;tr|A0A0Q0PU11|A0A0Q0PU11_VIBMT;tr|A0A366A859|A0A366A859_9VIBR;tr|A0A366ANG0|A0A366ANG0_9VIBR;tr|A0A655V3T7|A0A655V3T7_VIBCL;tr|A0A655YRY5|A0A655YRY5_VIBCL;tr|A0A655Z537|A0A655Z537_VIBCL;tr|A0A655ZTZ8|A0A655ZTZ8_VIBCL	-	-
43946	HVEVQVIADGQGNAIHLAER	0	2.84102	tr|A0A085QJF6|A0A085QJF6_VIBCL;tr|A0A655VLT0|A0A655VLT0_VIBCL;tr|A0A655W9J1|A0A655W9J1_VIBCL;tr|A0A655YIS5|A0A655YIS5_VIBCL;tr|A0A655ZKS0|A0A655ZKS0_VIBCL;tr|A0A656AS31|A0A656AS31_VIBCL;tr|A0A7Z7YFW8|A0A7Z7YFW8_VIBCL	-	-
54270	IIAMPHVSEIVAPIYYTIPMQLLSYHVALIK	0	2.83807	sp|Q9KUM8|GLMS_VIBCH;tr|A0A0H3AM34|A0A0H3AM34_VIBC3;tr|A0A0N8V9D8|A0A0N8V9D8_VIBMT;tr|A0A0Q0JQD9|A0A0Q0JQD9_VIBMT;tr|A0A2R8EEM5|A0A2R8EEM5_VIBCL;tr|A0A366A9H9|A0A366A9H9_9VIBR;tr|A0A366AHE1|A0A366AHE1_9VIBR;tr|A0A395TWA6|A0A395TWA6_VIBCL;tr|A0A5C9HMC6|A0A5C9HMC6_VIBCL;tr|A0A655QR02|A0A655QR02_VIBCL;tr|A0A655QX57|A0A655QX57_VIBCL;tr|A0A655X695|A0A655X695_VIBCL;tr|A0A655ZSA5|A0A655ZSA5_VIBCL;tr|A0A…	-	-
26240	KVVFHVDAAQSAGK	0	2.83734	sp|A5F3G4|ISCS_VIBC3;sp|C3LT01|ISCS_VIBCM;tr|A0A0E4CGM6|A0A0E4CGM6_VIBCL;tr|A0A0Q0PN83|A0A0Q0PN83_VIBMT;tr|A0A0Q0QIT7|A0A0Q0QIT7_VIBMT;tr|A0A366A5L1|A0A366A5L1_9VIBR;tr|A0A366AFH3|A0A366AFH3_9VIBR;tr|A0A543XSE6|A0A543XSE6_VIBCL;tr|A0A655QUK7|A0A655QUK7_VIBCL;tr|A0A655QYL7|A0A655QYL7_VIBCL;tr|A0A655UYX0|A0A655UYX0_VIBCL;tr|A0A655VE97|A0A655VE97_VIBCL;tr|A0A655WTR5|A0A655WTR5_VIBCL;tr|D7HET9|D7HET9…	-	-
45439	DGFVLGDGAGIMVLEEYEHAK	0	2.83732	sp|Q9KQH9|FABF_VIBCH;tr|A0A085Q631|A0A085Q631_VIBCL;tr|A0A366AP31|A0A366AP31_9VIBR;tr|A0A395TX80|A0A395TX80_VIBCL;tr|A0A655NUM1|A0A655NUM1_VIBCL;tr|A0A655Q454|A0A655Q454_VIBCL;tr|A0A655YSM3|A0A655YSM3_VIBCL;tr|A0A655ZJ93|A0A655ZJ93_VIBCL;tr|A0A656AIB3|A0A656AIB3_VIBCL	-	-
48431	QSCAVPLALHCHATTGLSTATAVK	0	2.83649	tr|A0A0H3AJ52|A0A0H3AJ52_VIBC3;tr|A0A0K9UIQ2|A0A0K9UIQ2_VIBCL;tr|A0A0Q0NBL3|A0A0Q0NBL3_VIBMT;tr|A0A0Q0PWS8|A0A0Q0PWS8_VIBMT;tr|A0A366A9F1|A0A366A9F1_9VIBR;tr|A0A366AKP8|A0A366AKP8_9VIBR;tr|A0A366ARP8|A0A366ARP8_9VIBR;tr|A0A395TWE8|A0A395TWE8_VIBCL;tr|A0A544CC05|A0A544CC05_VIBCL;tr|A0A5C9HLT5|A0A5C9HLT5_VIBCL;tr|A0A5C9Q3L0|A0A5C9Q3L0_VIBCL;tr|A0A5Q6PN81|A0A5Q6PN81_VIBCL;tr|A0A655Q909|A0A655Q909_VI…	-	-
42393	VDVITHHANNTSQSASETR	0	2.83407	tr|A0A0H3AIN9|A0A0H3AIN9_VIBC3;tr|A0A366A6N0|A0A366A6N0_9VIBR;tr|A0A5C9HJJ4|A0A5C9HJJ4_VIBCL;tr|A0A655Q6W5|A0A655Q6W5_VIBCL;tr|A0A655U8Z2|A0A655U8Z2_VIBCL;tr|A0A655UJ05|A0A655UJ05_VIBCL;tr|A0A655V6K4|A0A655V6K4_VIBCL;tr|A0A655X074|A0A655X074_VIBCL;tr|A0A655ZBY7|A0A655ZBY7_VIBCL;tr|A0A6B3LCT0|A0A6B3LCT0_VIBCL;tr|A0A7Z7YHL3|A0A7Z7YHL3_VIBCL;tr|D7H8C7|D7H8C7_VIBCL	-	-
31112	EVVEEAVADVAYALK	0	2.83249	tr|A0A0F2TRY4|A0A0F2TRY4_VIBCL;tr|A0A0H3Q794|A0A0H3Q794_VIBCL;tr|A0A0K9UTX0|A0A0K9UTX0_VIBCL;tr|A0A2R8EDX7|A0A2R8EDX7_VIBCL;tr|A0A366AB33|A0A366AB33_9VIBR;tr|A0A656A1C8|A0A656A1C8_VIBCL;tr|A0A656AG79|A0A656AG79_VIBCL;tr|A0A7U8WMH5|A0A7U8WMH5_VIBCL	-	-
54230	MLAATIHLMQGTPYIYQGEEIGMTNPGFTSIK	0	2.83214	tr|A0A0H3AI96|A0A0H3AI96_VIBC3;tr|A0A2R8EDH2|A0A2R8EDH2_VIBCL;tr|A0A366A5P0|A0A366A5P0_9VIBR;tr|A0A366ABJ2|A0A366ABJ2_9VIBR;tr|A0A366AUE4|A0A366AUE4_9VIBR;tr|A0A395TQU6|A0A395TQU6_VIBCL;tr|A0A544C286|A0A544C286_VIBCL;tr|A0A5C2AV40|A0A5C2AV40_VIBCL;tr|A0A5C9HKH9|A0A5C9HKH9_VIBCL;tr|A0A5Q6PHE9|A0A5Q6PHE9_VIBCL;tr|A0A655S5L0|A0A655S5L0_VIBCL;tr|A0A655Z6T2|A0A655Z6T2_VIBCL;tr|A0A655ZCZ7|A0A655ZCZ7_VI…	-	-
29016	LAIFGITVDSAANLK	0	2.83214	sp|Q9KT07|ACKA1_VIBCH;tr|A0A067B846|A0A067B846_VIBMT;tr|A0A366A599|A0A366A599_9VIBR;tr|A0A366AH41|A0A366AH41_9VIBR;tr|A0A366APP9|A0A366APP9_9VIBR;tr|A0A656AZZ4|A0A656AZZ4_VIBCL	-	-
38003	MTTNYIFVTGGVVSSLGK	0	2.83132	sp|A5F5I4|PYRG_VIBC3;sp|Q87LP9|PYRG_VIBPA;tr|A0A0Q0VD86|A0A0Q0VD86_VIBMT;tr|A0A1R3F029|A0A1R3F029_9VIBR;tr|A0A1R3FGM7|A0A1R3FGM7_9VIBR;tr|A0A366A5E7|A0A366A5E7_9VIBR;tr|A0A366ACL1|A0A366ACL1_9VIBR;tr|A0A366AXY4|A0A366AXY4_9VIBR;tr|A0A5C2AYC6|A0A5C2AYC6_VIBCL;tr|A0A655QWH7|A0A655QWH7_VIBCL;tr|K5VBY3|K5VBY3_9VIBR	-	-
46183	AGYIPENVSLEHHAFGMMLGK	0	2.83126	sp|Q9KQC6|SYR_VIBCH;tr|A0A0H3AI73|A0A0H3AI73_VIBC3;tr|A0A0H3Q0I5|A0A0H3Q0I5_VIBCL;tr|A0A0K9V0Q5|A0A0K9V0Q5_VIBCL;tr|A0A366AA38|A0A366AA38_9VIBR;tr|A0A366AMC1|A0A366AMC1_9VIBR;tr|A0A366AP34|A0A366AP34_9VIBR;tr|A0A395U617|A0A395U617_VIBCL;tr|A0A544D6V7|A0A544D6V7_VIBCL;tr|A0A5C2AZE5|A0A5C2AZE5_VIBCL;tr|A0A5C9HME5|A0A5C9HME5_VIBCL;tr|A0A5Q6PHB4|A0A5Q6PHB4_VIBCL;tr|A0A655SBM0|A0A655SBM0_VIBCL;tr|A0A6…	-	-
53541	LLLENPDMLLLDEPTNHLDAESVAWLER	0	2.82862	tr|A0A067BB40|A0A067BB40_VIBMT;tr|A0A0F2TRY4|A0A0F2TRY4_VIBCL;tr|A0A0H3Q794|A0A0H3Q794_VIBCL;tr|A0A0K9UTX0|A0A0K9UTX0_VIBCL;tr|A0A2R8EDX7|A0A2R8EDX7_VIBCL;tr|A0A366AB33|A0A366AB33_9VIBR;tr|A0A656A1C8|A0A656A1C8_VIBCL;tr|A0A656AG79|A0A656AG79_VIBCL;tr|A0A7U8WMH5|A0A7U8WMH5_VIBCL	-	-
37635	TVVTFDNAIVAAGSRPIK	0	2.82825	sp|Q9KPF6|DLDH_VIBCH;tr|A0A085SSQ1|A0A085SSQ1_VIBCL;tr|A0A366AIR4|A0A366AIR4_9VIBR;tr|A0A655QLS1|A0A655QLS1_VIBCL;tr|A0A7Z7YCJ0|A0A7Z7YCJ0_VIBCL;tr|D7HEI0|D7HEI0_VIBCL	-	-
53942	NSDTTQTSTDAWAWNMYCSYYQELTSNR	0	2.82774	sp|Fha|TARGET;tr|A0A023PRF6|A0A023PRF6_VIBCL;tr|A0A023PRG9|A0A023PRG9_VIBCL;tr|A0A023PRJ4|A0A023PRJ4_VIBCL;tr|A0A0H3QAN5|A0A0H3QAN5_VIBCL;tr|A0A366A8U6|A0A366A8U6_9VIBR;tr|A0A366AFS6|A0A366AFS6_9VIBR;tr|A0A366ATL7|A0A366ATL7_9VIBR;tr|A0A395U048|A0A395U048_VIBCL;tr|A0A544HKE9|A0A544HKE9_VIBCL;tr|A0A5B1C1J8|A0A5B1C1J8_VIBCL;tr|A0A5C2B482|A0A5C2B482_VIBCL;tr|A0A5C9HP19|A0A5C9HP19_VIBCL;tr|A0A5C9QJJ9…	-	-
27089	IAGGSGTTLGTGGMATK	0	2.82754	sp|Q87RV0|PROB_VIBPA;sp|Q9KPT8|PROB_VIBCH;tr|A0A067B4E8|A0A067B4E8_VIBMT;tr|A0A0H3AKH2|A0A0H3AKH2_VIBC3;tr|A0A0H3Q169|A0A0H3Q169_VIBCL;tr|A0A1R3FAL5|A0A1R3FAL5_9VIBR;tr|A0A1R3FNZ6|A0A1R3FNZ6_9VIBR;tr|A0A2R8E9Y0|A0A2R8E9Y0_VIBCL;tr|A0A366A510|A0A366A510_9VIBR;tr|A0A366AI53|A0A366AI53_9VIBR;tr|A0A395U6I7|A0A395U6I7_VIBCL;tr|A0A655U9C5|A0A655U9C5_VIBCL;tr|A0A655WAS9|A0A655WAS9_VIBCL;tr|A0A655XUX7|A0…	-	-
48885	DEGKVNFYEGNYTEYMEWLK	0	2.82699	tr|A0A067BB40|A0A067BB40_VIBMT;tr|A0A0F2TRY4|A0A0F2TRY4_VIBCL;tr|A0A0H3Q794|A0A0H3Q794_VIBCL;tr|A0A0K9UTX0|A0A0K9UTX0_VIBCL;tr|A0A2R8EDX7|A0A2R8EDX7_VIBCL;tr|A0A366AB33|A0A366AB33_9VIBR;tr|A0A655SLP5|A0A655SLP5_VIBCL;tr|A0A656A1C8|A0A656A1C8_VIBCL;tr|A0A656AG79|A0A656AG79_VIBCL;tr|A0A7U8WMH5|A0A7U8WMH5_VIBCL	-	-
29035	NVDPETTLFLVASK	0	2.8268	sp|A5F3J3|G6PI_VIBC3;sp|C3LRA6|G6PI_VIBCM;tr|A0A024B8K0|A0A024B8K0_VIBCL;tr|A0A2R8EEX3|A0A2R8EEX3_VIBCL;tr|A0A365ZZJ1|A0A365ZZJ1_9VIBR;tr|A0A366AAT1|A0A366AAT1_9VIBR;tr|A0A366AT16|A0A366AT16_9VIBR;tr|A0A395TGM3|A0A395TGM3_VIBCL;tr|A0A3M8JYL6|A0A3M8JYL6_VIBCL;tr|A0A5C2AW56|A0A5C2AW56_VIBCL;tr|A0A655ZZ29|A0A655ZZ29_VIBCL;tr|A0A6B3LH20|A0A6B3LH20_VIBCL;tr|A0A6N1S8K9|A0A6N1S8K9_VIBCL;tr|A0A7X4TCF4|A0…	-	-
32463	TSESNVSEGFTMDEK	0	2.82639	sp|Fha|TARGET;tr|A0A023PRF6|A0A023PRF6_VIBCL;tr|A0A023PRG9|A0A023PRG9_VIBCL;tr|A0A023PRJ4|A0A023PRJ4_VIBCL;tr|A0A0H3QAN5|A0A0H3QAN5_VIBCL;tr|A0A366A8U6|A0A366A8U6_9VIBR;tr|A0A366AFS6|A0A366AFS6_9VIBR;tr|A0A366ATL7|A0A366ATL7_9VIBR;tr|A0A395U048|A0A395U048_VIBCL;tr|A0A544HKE9|A0A544HKE9_VIBCL;tr|A0A5B1C1J8|A0A5B1C1J8_VIBCL;tr|A0A5C2B482|A0A5C2B482_VIBCL;tr|A0A5C9HP19|A0A5C9HP19_VIBCL;tr|A0A5C9QJJ9…	-	-
47009	GMEFVIDVTFPEDYHAENLK	0	2.82605	sp|A5F6X1|TIG_VIBC3;tr|A0A395TIN0|A0A395TIN0_VIBCL;tr|A0A655NZI3|A0A655NZI3_VIBCL;tr|A0A655P8W1|A0A655P8W1_VIBCL;tr|A0A655WGA4|A0A655WGA4_VIBCL;tr|A0A655YZ72|A0A655YZ72_VIBCL;tr|A0A655Z829|A0A655Z829_VIBCL;tr|A0A655ZM28|A0A655ZM28_VIBCL;tr|A0A656A899|A0A656A899_VIBCL;tr|A0A7Z8DUC0|A0A7Z8DUC0_VIBCL;tr|D7H9Y7|D7H9Y7_VIBCL	-	-
48799	HECTLEPMIFPTPVISIAVKPK	0	2.82362	sp|Q9KPM5|EFG2_VIBCH;tr|A0A067B505|A0A067B505_VIBMT;tr|A0A085QCX5|A0A085QCX5_VIBCL;tr|A0A0H3AGT4|A0A0H3AGT4_VIBC3;tr|A0A0K9US91|A0A0K9US91_VIBCL;tr|A0A2R8E9S3|A0A2R8E9S3_VIBCL;tr|A0A366A4W8|A0A366A4W8_9VIBR;tr|A0A366AGG7|A0A366AGG7_9VIBR;tr|A0A366APK8|A0A366APK8_9VIBR;tr|A0A544CDW9|A0A544CDW9_VIBCL;tr|A0A7Z7VN26|A0A7Z7VN26_VIBCL;tr|D7HEB7|D7HEB7_VIBCL	-	-
52684	ETHVIFVASTNGEGEAPDNALALHEFLK	0	2.8235	sp|A5F3I4|CYSJ_VIBC3;sp|Q9KUX4|CYSJ_VIBCH;tr|A0A365ZZK2|A0A365ZZK2_9VIBR;tr|A0A366AA77|A0A366AA77_9VIBR;tr|A0A366ARV3|A0A366ARV3_9VIBR;tr|A0A395TFF9|A0A395TFF9_VIBCL;tr|A0A543XRP7|A0A543XRP7_VIBCL;tr|A0A5C2AW02|A0A5C2AW02_VIBCL;tr|A0A5C9HQK3|A0A5C9HQK3_VIBCL;tr|A0A5Q6PDQ1|A0A5Q6PDQ1_VIBCL;tr|A0A655S511|A0A655S511_VIBCL;tr|A0A655SH45|A0A655SH45_VIBCL;tr|A0A655X2S4|A0A655X2S4_VIBCL;tr|A0A655ZW46|A0…	-	-
45808	AAGQESAAMQDGDALLFMNYR	0	2.82154	sp|A5F3N4|GPMI_VIBC3;tr|A0A085T4X6|A0A085T4X6_VIBCL;tr|A0A0Q0T8L3|A0A0Q0T8L3_VIBMT;tr|A0A2R8EF16|A0A2R8EF16_VIBCL;tr|A0A366AQ61|A0A366AQ61_9VIBR;tr|A0A543XSJ1|A0A543XSJ1_VIBCL;tr|A0A5C2AWK4|A0A5C2AWK4_VIBCL;tr|A0A5C9HQ05|A0A5C9HQ05_VIBCL;tr|A0A656AU64|A0A656AU64_VIBCL;tr|A0A656AWZ1|A0A656AWZ1_VIBCL;tr|A0A6B3LNZ6|A0A6B3LNZ6_VIBCL;tr|A0A6N1RL57|A0A6N1RL57_VIBCL;tr|A0A7U8ZLV8|A0A7U8ZLV8_VIBCL;tr|D7H…	-	-
49071	TTDVTGSIELPEGVEMVMPGDNVK	0	2.82124	sp|A5F3K0|EFTU_VIBC3;sp|Q9KV37|EFTU1_VIBCH;tr|A0A0E4G474|A0A0E4G474_VIBCL;tr|A0A0H3Q7E5|A0A0H3Q7E5_VIBCL;tr|A0A0K9UBP0|A0A0K9UBP0_VIBCL;tr|A0A0K9UG90|A0A0K9UG90_VIBCL;tr|A0A0X1L579|A0A0X1L579_VIBCO;tr|A0A0X1L5K5|A0A0X1L5K5_VIBCO;tr|A0A2V4NN36|A0A2V4NN36_VIBCL;tr|A0A656B050|A0A656B050_VIBCL;tr|A0A7U8WL86|A0A7U8WL86_VIBCL;tr|A0A7X3JNX5|A0A7X3JNX5_VIBCL	-	-
38064	SNAEALEVIAEAVAAAGYK	0	2.81989	sp|A5F5I3|ENO_VIBC3;tr|A0A366AAM1|A0A366AAM1_9VIBR;tr|A0A366AY31|A0A366AY31_9VIBR;tr|A0A655T4U4|A0A655T4U4_VIBCL;tr|A0A655ZHR7|A0A655ZHR7_VIBCL;tr|A0A656A3S2|A0A656A3S2_VIBCL;tr|A0A656AE10|A0A656AE10_VIBCL;tr|A0A7U8WNX0|A0A7U8WNX0_VIBCL;tr|D7HEL4|D7HEL4_VIBCL	-	-
51709	AINEFAAEVATPAWEWVAPAENTELK	0	2.81862	sp|A5F913|PNP_VIBC3;sp|C3LSQ2|PNP_VIBCM;tr|A0A366A916|A0A366A916_9VIBR;tr|A0A366AKK7|A0A366AKK7_9VIBR;tr|A0A366ARH3|A0A366ARH3_9VIBR;tr|A0A395TLP9|A0A395TLP9_VIBCL;tr|A0A3M8K2J9|A0A3M8K2J9_VIBCL;tr|A0A5B1C9M6|A0A5B1C9M6_VIBCL;tr|A0A5C9NHA1|A0A5C9NHA1_VIBCL;tr|A0A5C9Q5H6|A0A5C9Q5H6_VIBCL;tr|A0A655VR63|A0A655VR63_VIBCL;tr|A0A655XA99|A0A655XA99_VIBCL;tr|A0A6B3LF40|A0A6B3LF40_VIBCL;tr|A0A7X4TB65|A0A7…	-	-
45018	THLVSPAMAAAAAIAGHFVDIR	0	2.81826	sp|A5F5E2|LEUC_VIBC3;sp|Q87SS9|LEUC_VIBPA;tr|A0A0Q0KH39|A0A0Q0KH39_VIBMT;tr|A0A0Q0PM36|A0A0Q0PM36_VIBMT;tr|A0A1R3FBY3|A0A1R3FBY3_9VIBR;tr|A0A1R3FCG7|A0A1R3FCG7_9VIBR;tr|A0A366A5V9|A0A366A5V9_9VIBR;tr|A0A366ACS0|A0A366ACS0_9VIBR;tr|A0A366AI83|A0A366AI83_9VIBR;tr|A0A395TH96|A0A395TH96_VIBCL;tr|A0A3A1PT68|A0A3A1PT68_VIBHA;tr|A0A5C2AY27|A0A5C2AY27_VIBCL;tr|A0A5C9HIT3|A0A5C9HIT3_VIBCL;tr|A0A5C9Q0E9|A0…	-	-
50537	NMITGAAQMDGGILVVAATDGPMPQTR	0	2.81808	sp|A5F3K0|EFTU_VIBC3;sp|Q877T5|EFTU_VIBPA;tr|A0A0H3Q7E5|A0A0H3Q7E5_VIBCL;tr|A0A0K9UBP0|A0A0K9UBP0_VIBCL;tr|A0A0K9UCS5|A0A0K9UCS5_VIBCL;tr|A0A0K9UGN4|A0A0K9UGN4_VIBCL;tr|A0A0Q0JKG0|A0A0Q0JKG0_VIBMT;tr|A0A0Q0V7W3|A0A0Q0V7W3_VIBMT;tr|A0A0X1L5N6|A0A0X1L5N6_VIBCO;tr|A0A1R3FEK2|A0A1R3FEK2_9VIBR;tr|A0A1R3FGJ1|A0A1R3FGJ1_9VIBR;tr|A0A2V4NN36|A0A2V4NN36_VIBCL;tr|A0A366A2R6|A0A366A2R6_9VIBR;tr|A0A366AA31|A0…	-	-
47127	ADTADTSAINNLVESTQAATELK	0	2.81557	tr|A0A0H3ANA5|A0A0H3ANA5_VIBC3;tr|A0A0K9UQ59|A0A0K9UQ59_VIBCL;tr|A0A544CJ08|A0A544CJ08_VIBCL;tr|A0A656ACW7|A0A656ACW7_VIBCL;tr|A0A656AW37|A0A656AW37_VIBCL;tr|A0A6B3LHW4|A0A6B3LHW4_VIBCL;tr|A0A6N1RI09|A0A6N1RI09_VIBCL;tr|A0A7U8WNE3|A0A7U8WNE3_VIBCL;tr|A0A7Z7YF24|A0A7Z7YF24_VIBCL	-	-
47806	KALVEADATMVQALQHDHQGTR	0	2.81409	tr|A0A0H3ANN8|A0A0H3ANN8_VIBC3;tr|A0A0K9URH1|A0A0K9URH1_VIBCL;tr|A0A366A1K5|A0A366A1K5_9VIBR;tr|A0A366AMA5|A0A366AMA5_9VIBR;tr|A0A366AVL1|A0A366AVL1_9VIBR;tr|A0A544PK73|A0A544PK73_VIBCL;tr|A0A5C2AY85|A0A5C2AY85_VIBCL;tr|A0A5C9HM66|A0A5C9HM66_VIBCL;tr|A0A5C9QVI6|A0A5C9QVI6_VIBCL;tr|A0A5Q6PMQ3|A0A5Q6PMQ3_VIBCL;tr|A0A655RNW6|A0A655RNW6_VIBCL;tr|A0A655RRC1|A0A655RRC1_VIBCL;tr|A0A655VGH4|A0A655VGH4_VI…	-	-
33918	GETDLADEEKPQGVTK	0	2.811	tr|A0A086SSP2|A0A086SSP2_VIBCL;tr|A0A0H3AHX5|A0A0H3AHX5_VIBC3;tr|A0A0Q0N7F2|A0A0Q0N7F2_VIBMT;tr|A0A366A0Q3|A0A366A0Q3_9VIBR;tr|A0A395TSW7|A0A395TSW7_VIBCL;tr|A0A5C9HNV2|A0A5C9HNV2_VIBCL;tr|A0A655RK75|A0A655RK75_VIBCL;tr|A0A655SLR1|A0A655SLR1_VIBCL;tr|A0A655X6J4|A0A655X6J4_VIBCL;tr|A0A655X7D4|A0A655X7D4_VIBCL;tr|A0A655YDB1|A0A655YDB1_VIBCL;tr|A0A656AKV7|A0A656AKV7_VIBCL;tr|A0A7Z7Y9L8|A0A7Z7Y9L8_VI…	-	-
31792	DISSSAQAVNQVEER	0	2.81011	tr|A0A0H3AI34|A0A0H3AI34_VIBC3;tr|A0A0H3Q0M2|A0A0H3Q0M2_VIBCL;tr|A0A0H6XJK6|A0A0H6XJK6_VIBCL;tr|A0A0Q0PLY1|A0A0Q0PLY1_VIBMT;tr|A0A0X1KZH0|A0A0X1KZH0_VIBCO;tr|A0A366AAE6|A0A366AAE6_9VIBR;tr|A0A395TC81|A0A395TC81_VIBCL;tr|A0A544BB37|A0A544BB37_VIBCL;tr|A0A5C9HIV0|A0A5C9HIV0_VIBCL;tr|A0A5C9PZV5|A0A5C9PZV5_VIBCL;tr|A0A5Q6PL16|A0A5Q6PL16_VIBCL;tr|A0A655Q256|A0A655Q256_VIBCL;tr|A0A655T5C8|A0A655T5C8_VI…	-	-
44797	KTHNAGVFDIYTPEILACR	0	2.81	tr|A0A067BIP8|A0A067BIP8_VIBMT;tr|A0A086SPX4|A0A086SPX4_VIBCL;tr|A0A0H3AFT9|A0A0H3AFT9_VIBC3;tr|A0A366A848|A0A366A848_9VIBR;tr|A0A366ANW3|A0A366ANW3_9VIBR;tr|A0A366AV42|A0A366AV42_9VIBR;tr|A0A395UGL8|A0A395UGL8_VIBCL;tr|A0A544BLG6|A0A544BLG6_VIBCL;tr|A0A5C9HK80|A0A5C9HK80_VIBCL;tr|A0A5C9SRH4|A0A5C9SRH4_VIBCL;tr|A0A655P5A9|A0A655P5A9_VIBCL;tr|A0A655WPP3|A0A655WPP3_VIBCL;tr|A0A655XFN8|A0A655XFN8_VI…	-	-
52992	AEGHAFDENIEIGVMVETPAAAAIAHHLAK	0	2.80992	tr|A0A0Q0VHG0|A0A0Q0VHG0_VIBMT;tr|A0A366AFR5|A0A366AFR5_9VIBR;tr|A0A366ARL0|A0A366ARL0_9VIBR;tr|A0A454CN19|A0A454CN19_VIBHA;tr|A0A544PHB0|A0A544PHB0_VIBCL;tr|A0A6B3LKE5|A0A6B3LKE5_VIBCL;tr|A0A6N1RN98|A0A6N1RN98_VIBCL;tr|K5UD14|K5UD14_9VIBR	-	-
46540	GEPAYALEGAVFMGGASIQWLR	0	2.80955	sp|A5EZR2|GLPK_VIBC3;sp|C3LW10|GLPK_VIBCM;sp|Q87M72|GLPK_VIBPA;sp|Q9KLJ9|GLPK_VIBCH;tr|A0A067BIC5|A0A067BIC5_VIBMT;tr|A0A085PIJ1|A0A085PIJ1_VIBCL;tr|A0A1R3FL83|A0A1R3FL83_9VIBR;tr|A0A395TES9|A0A395TES9_VIBCL;tr|A0A454D3A6|A0A454D3A6_VIBHA;tr|A0A544C816|A0A544C816_VIBCL;tr|A0A5C2B385|A0A5C2B385_VIBCL;tr|K5THC8|K5THC8_9VIBR	-	-
35154	AQALDALSSMANIAGYR	0	2.80696	tr|A0A060IMZ4|A0A060IMZ4_VIBCL;tr|A0A060ITF6|A0A060ITF6_VIBCL;tr|A0A060IUI4|A0A060IUI4_VIBCL;tr|A0A085RR17|A0A085RR17_VIBCL;tr|A0A0H3ACV1|A0A0H3ACV1_VIBC3;tr|A0A0Q0NHZ0|A0A0Q0NHZ0_VIBMT;tr|A0A1R3ESJ7|A0A1R3ESJ7_9VIBR;tr|A0A1R3FMV4|A0A1R3FMV4_9VIBR;tr|A0A366AJG5|A0A366AJG5_9VIBR;tr|A0A366AY25|A0A366AY25_9VIBR;tr|A0A454D2Z8|A0A454D2Z8_VIBHA;tr|A0A5C2B3I4|A0A5C2B3I4_VIBCL;tr|A0A5C9HFH2|A0A5C9HFH2_VI…	-	-
32256	ITDEVLDFDDVWGK	0	2.80602	tr|A0A086SPX4|A0A086SPX4_VIBCL;tr|A0A0H3AFT9|A0A0H3AFT9_VIBC3;tr|A0A366A848|A0A366A848_9VIBR;tr|A0A454CP99|A0A454CP99_VIBHA;tr|A0A5C9HK80|A0A5C9HK80_VIBCL;tr|A0A655P5A9|A0A655P5A9_VIBCL;tr|A0A655PJH6|A0A655PJH6_VIBCL;tr|A0A655XFA1|A0A655XFA1_VIBCL;tr|A0A655XFN8|A0A655XFN8_VIBCL;tr|A0A656A7Y2|A0A656A7Y2_VIBCL;tr|A0A656B135|A0A656B135_VIBCL;tr|A0A7U8ZNR8|A0A7U8ZNR8_VIBCL;tr|K5UDJ2|K5UDJ2_9VIBR	-	-
41723	DVANYIIQACDLILETGK	0	2.80429	tr|A0A366A4V6|A0A366A4V6_9VIBR;tr|A0A5C2AXK9|A0A5C2AXK9_VIBCL	-	-
39368	MENLYFAGLFTDGELAK	0	2.80213	sp|A5F934|OMPU_VIBC3;sp|P0C6Q6|OMPU_VIBCH;tr|A0A0H3Q959|A0A0H3Q959_VIBCL;tr|A0A2P1DZZ0|A0A2P1DZZ0_VIBCL;tr|A0A2P1E008|A0A2P1E008_VIBCL;tr|A0A2P1E028|A0A2P1E028_VIBCL;tr|A0A5Q6PNB3|A0A5Q6PNB3_VIBCL;tr|A0A655SLK7|A0A655SLK7_VIBCL;tr|A0A655YU33|A0A655YU33_VIBCL;tr|U5YT32|U5YT32_VIBCL	-	-
43672	AVDMAFLMPIEDVFSIQGR	0	2.802	sp|A5F3K0|EFTU_VIBC3;sp|Q9KV37|EFTU1_VIBCH;tr|A0A0E4G474|A0A0E4G474_VIBCL;tr|A0A0H3Q7E5|A0A0H3Q7E5_VIBCL;tr|A0A0K9UBP0|A0A0K9UBP0_VIBCL;tr|A0A0Q0JKG0|A0A0Q0JKG0_VIBMT;tr|A0A0Q0V7W3|A0A0Q0V7W3_VIBMT;tr|A0A2V4NN36|A0A2V4NN36_VIBCL;tr|A0A366AA31|A0A366AA31_9VIBR;tr|A0A366ARR0|A0A366ARR0_9VIBR;tr|A0A544BQ59|A0A544BQ59_VIBCL;tr|A0A544BRH0|A0A544BRH0_VIBCL;tr|A0A5C2AWE5|A0A5C2AWE5_VIBCL;tr|A0A7U8WL86|A…	-	-
46272	MPSAVGYQPTLAEEMGVLQER	0	2.80197	sp|A5F459|ATPB_VIBC3;sp|Q87KA8|ATPB_VIBPA;tr|A0A0Q0PZ58|A0A0Q0PZ58_VIBMT;tr|A0A1R3EKN7|A0A1R3EKN7_9VIBR;tr|A0A1R3ETU6|A0A1R3ETU6_9VIBR;tr|A0A1R3FAB9|A0A1R3FAB9_9VIBR;tr|A0A1R3FKW4|A0A1R3FKW4_9VIBR;tr|A0A2R8EFZ7|A0A2R8EFZ7_VIBCL;tr|A0A366AG85|A0A366AG85_9VIBR;tr|A0A7X4TC31|A0A7X4TC31_VIBCL;tr|A0A7Z7VK26|A0A7Z7VK26_VIBCL;tr|K5TS61|K5TS61_VIBHA;tr|K5U922|K5U922_VIBHA	-	-
35353	FINNFDKYTDNAEGK	0	2.80143	sp|A5F4Q4|PCKA_VIBC3;sp|Q87TE1|PCKA_VIBPA;tr|A0A0Q0TJS2|A0A0Q0TJS2_VIBMT;tr|A0A1R3F9D6|A0A1R3F9D6_9VIBR;tr|A0A1R3FTR4|A0A1R3FTR4_9VIBR;tr|A0A366A4A8|A0A366A4A8_9VIBR;tr|A0A366AMG6|A0A366AMG6_9VIBR;tr|A0A366AT35|A0A366AT35_9VIBR;tr|A0A3M8LJ55|A0A3M8LJ55_VIBCL;tr|A0A454D2V8|A0A454D2V8_VIBHA;tr|A0A5C2AXW8|A0A5C2AXW8_VIBCL;tr|A0A655VYU9|A0A655VYU9_VIBCL;tr|A0A7Z7YD79|A0A7Z7YD79_VIBCL;tr|D7HG19|D7HG19…	-	-
54389	GDIGAEEVYSIHRPAPSYEEQSSATELLETGVK	0	2.80124	sp|A5F459|ATPB_VIBC3;tr|A0A0Q0PZ58|A0A0Q0PZ58_VIBMT;tr|A0A2R8EFZ7|A0A2R8EFZ7_VIBCL;tr|A0A366AG85|A0A366AG85_9VIBR;tr|A0A7X4TC31|A0A7X4TC31_VIBCL;tr|A0A7Z7VK26|A0A7Z7VK26_VIBCL;tr|D7HH78|D7HH78_VIBCL	-	-
49153	DNTPAVVHINMVPGDKVDIQIAAK	0	2.80111	tr|A0A0H3AHA5|A0A0H3AHA5_VIBC3;tr|A0A0Q0JUK3|A0A0Q0JUK3_VIBMT;tr|A0A366A423|A0A366A423_9VIBR;tr|A0A366AKE2|A0A366AKE2_9VIBR;tr|A0A5C2B1D4|A0A5C2B1D4_VIBCL;tr|A0A655PLW6|A0A655PLW6_VIBCL;tr|A0A655UHG6|A0A655UHG6_VIBCL;tr|A0A655WLR0|A0A655WLR0_VIBCL;tr|A0A7U8WRM8|A0A7U8WRM8_VIBCL;tr|A0A7X4PHI1|A0A7X4PHI1_VIBCL;tr|A0A7Z7YHF7|A0A7Z7YHF7_VIBCL;tr|D7H8D3|D7H8D3_VIBCL	-	-
41923	WGLLEEGMPNLLDFQQR	0	2.79786	sp|A5F1Z0|MAO1_VIBC3;tr|A0A0H3PY98|A0A0H3PY98_VIBCL;tr|A0A0Q0TDI9|A0A0Q0TDI9_VIBMT;tr|A0A366A2F5|A0A366A2F5_9VIBR;tr|A0A366AHA4|A0A366AHA4_9VIBR;tr|A0A5C9HJR2|A0A5C9HJR2_VIBCL;tr|A0A655S647|A0A655S647_VIBCL;tr|A0A655V470|A0A655V470_VIBCL;tr|A0A656ACI3|A0A656ACI3_VIBCL;tr|A0A7Z8DW18|A0A7Z8DW18_VIBCL	-	-
48920	TTDVTGSIELPEGVEMVMPGDNVK	0	2.79732	sp|A5F3K0|EFTU_VIBC3;sp|Q9KV37|EFTU1_VIBCH;tr|A0A0E4G474|A0A0E4G474_VIBCL;tr|A0A0H3Q7E5|A0A0H3Q7E5_VIBCL;tr|A0A0K9UBP0|A0A0K9UBP0_VIBCL;tr|A0A0K9UG90|A0A0K9UG90_VIBCL;tr|A0A0X1L579|A0A0X1L579_VIBCO;tr|A0A0X1L5K5|A0A0X1L5K5_VIBCO;tr|A0A2V4NN36|A0A2V4NN36_VIBCL;tr|A0A656B050|A0A656B050_VIBCL;tr|A0A7U8WL86|A0A7U8WL86_VIBCL;tr|A0A7X3JNX5|A0A7X3JNX5_VIBCL	-	-
43270	SDNESYQIIHQIQLNVSK	0	2.79477	tr|A0A0H3AL49|A0A0H3AL49_VIBC3;tr|A0A0H3PWS4|A0A0H3PWS4_VIBCL;tr|A0A0H7CIE2|A0A0H7CIE2_VIBCL;tr|A0A366ABI4|A0A366ABI4_9VIBR;tr|A0A366AUD3|A0A366AUD3_9VIBR;tr|A0A543Y6E0|A0A543Y6E0_VIBCL;tr|A0A5Q6PHC2|A0A5Q6PHC2_VIBCL;tr|A0A655RUZ6|A0A655RUZ6_VIBCL;tr|A0A655S9F5|A0A655S9F5_VIBCL;tr|A0A655T153|A0A655T153_VIBCL;tr|A0A655ZBY6|A0A655ZBY6_VIBCL;tr|A0A7X4PIY4|A0A7X4PIY4_VIBCL;tr|A0A7Z7VKL4|A0A7Z7VKL4_VI…	-	-
39635	IAALMQQEGDENWATIR	0	2.79466	tr|A0A067BG83|A0A067BG83_VIBMT;tr|A0A085SCH7|A0A085SCH7_VIBCL;tr|A0A0E4G6W1|A0A0E4G6W1_VIBCL;tr|A0A2R8E8V7|A0A2R8E8V7_VIBCL;tr|A0A366A6X3|A0A366A6X3_9VIBR;tr|A0A5C2AY33|A0A5C2AY33_VIBCL;tr|A0A655RJV8|A0A655RJV8_VIBCL;tr|A0A655VX95|A0A655VX95_VIBCL;tr|A0A655WKM3|A0A655WKM3_VIBCL;tr|A0A656A9X5|A0A656A9X5_VIBCL;tr|A0A7U8WMM6|A0A7U8WMM6_VIBCL	-	-
48692	VLFGNAIEVEEQYGSLDALFASK	0	2.79451	tr|A0A023PRF6|A0A023PRF6_VIBCL;tr|A0A023PRG9|A0A023PRG9_VIBCL;tr|A0A023PRJ4|A0A023PRJ4_VIBCL;tr|A0A0H3QAN5|A0A0H3QAN5_VIBCL;tr|A0A366A8U6|A0A366A8U6_9VIBR;tr|A0A366AFS6|A0A366AFS6_9VIBR;tr|A0A395U048|A0A395U048_VIBCL;tr|A0A544HKE9|A0A544HKE9_VIBCL;tr|A0A5B1C1J8|A0A5B1C1J8_VIBCL;tr|A0A5C2B482|A0A5C2B482_VIBCL;tr|A0A5C9HP19|A0A5C9HP19_VIBCL;tr|A0A5C9QJJ9|A0A5C9QJJ9_VIBCL;tr|A0A655UPC2|A0A655UPC2_VI…	-	-
28723	KPVNGGVPNNWQSK	0	2.79284	tr|A0A0H3AI96|A0A0H3AI96_VIBC3;tr|A0A2R8EDH2|A0A2R8EDH2_VIBCL;tr|A0A366ABJ2|A0A366ABJ2_9VIBR;tr|A0A544C286|A0A544C286_VIBCL;tr|A0A5C9HKH9|A0A5C9HKH9_VIBCL;tr|A0A5Q6PHE9|A0A5Q6PHE9_VIBCL;tr|A0A655S5L0|A0A655S5L0_VIBCL;tr|A0A655Z6T2|A0A655Z6T2_VIBCL;tr|A0A655ZCZ7|A0A655ZCZ7_VIBCL;tr|A0A656AJX9|A0A656AJX9_VIBCL;tr|A0A656AMX6|A0A656AMX6_VIBCL;tr|A0A6B3LPT8|A0A6B3LPT8_VIBCL;tr|A0A7Z7YC89|A0A7Z7YC89_VI…	-	-
48081	YGYLIQLNDELHYISDPYAR	0	2.79167	tr|A0A0H3ADN1|A0A0H3ADN1_VIBC3;tr|A0A366A2D4|A0A366A2D4_9VIBR;tr|A0A366ADH9|A0A366ADH9_9VIBR;tr|A0A366ARY1|A0A366ARY1_9VIBR;tr|A0A395TBA0|A0A395TBA0_VIBCL;tr|A0A544BJ85|A0A544BJ85_VIBCL;tr|A0A5B1C1P4|A0A5B1C1P4_VIBCL;tr|A0A5C2B4C0|A0A5C2B4C0_VIBCL;tr|A0A5C9J1K6|A0A5C9J1K6_VIBCL;tr|A0A5C9QKF6|A0A5C9QKF6_VIBCL;tr|A0A655SKK3|A0A655SKK3_VIBCL;tr|A0A655U580|A0A655U580_VIBCL;tr|A0A655VN07|A0A655VN07_VI…	-	-
55268	FTTSHPLEFTDDIIAVYEDTPELVSFLHLPVQSGSDR	0	2.79124	sp|A5F2X6|MIAB_VIBC3;sp|Q87RP4|MIAB_VIBPA;tr|A0A0Q0TIQ0|A0A0Q0TIQ0_VIBMT;tr|A0A366ABX3|A0A366ABX3_9VIBR;tr|A0A395UBM6|A0A395UBM6_VIBCL;tr|A0A5C9QTJ3|A0A5C9QTJ3_VIBCL;tr|A0A655QEW7|A0A655QEW7_VIBCL;tr|A0A655RQD7|A0A655RQD7_VIBCL;tr|A0A655U0B0|A0A655U0B0_VIBCL;tr|A0A655YWS1|A0A655YWS1_VIBCL;tr|A0A655Z5D6|A0A655Z5D6_VIBCL;tr|A0A656AS94|A0A656AS94_VIBCL;tr|A0A6B3LJX6|A0A6B3LJX6_VIBCL;tr|A0A6N1RMW1|A0…	-	-
40108	VHHPDQLEAQLHQLSGR	0	2.78805	tr|A0A0H3AKS0|A0A0H3AKS0_VIBC3;tr|A0A395U9Z5|A0A395U9Z5_VIBCL;tr|A0A544DSU2|A0A544DSU2_VIBCL;tr|A0A5C2AWY7|A0A5C2AWY7_VIBCL;tr|A0A655YV14|A0A655YV14_VIBCL;tr|A0A655Z3A8|A0A655Z3A8_VIBCL;tr|A0A6B3LQC4|A0A6B3LQC4_VIBCL;tr|D7HGY8|D7HGY8_VIBCL	-	-
39643	FLDTHGFLDIETPVLTK	0	2.78733	sp|A5F263|SYD_VIBC3;tr|A0A0K9USL7|A0A0K9USL7_VIBCL;tr|A0A0Q0JL16|A0A0Q0JL16_VIBMT;tr|A0A0Q0TN21|A0A0Q0TN21_VIBMT;tr|A0A366A2Y8|A0A366A2Y8_9VIBR;tr|A0A366AH86|A0A366AH86_9VIBR;tr|A0A366AX23|A0A366AX23_9VIBR;tr|A0A395U9Q9|A0A395U9Q9_VIBCL;tr|A0A544DA30|A0A544DA30_VIBCL;tr|A0A5C2B1K5|A0A5C2B1K5_VIBCL;tr|A0A5C9HJ56|A0A5C9HJ56_VIBCL;tr|A0A5C9QH15|A0A5C9QH15_VIBCL;tr|A0A656AY27|A0A656AY27_VIBCL;tr|A0A6…	-	-
55390	SEQPLSAQPSLVPQDNLVLQNADFTPQADSEYEMTSSIR	0	2.78695	sp|Fha|TARGET;tr|A0A023PRJ4|A0A023PRJ4_VIBCL;tr|A0A0H3QAN5|A0A0H3QAN5_VIBCL;tr|A0A366A8U6|A0A366A8U6_9VIBR;tr|A0A366AFS6|A0A366AFS6_9VIBR;tr|A0A366ATL7|A0A366ATL7_9VIBR;tr|A0A544HKE9|A0A544HKE9_VIBCL;tr|A0A5C9HP19|A0A5C9HP19_VIBCL;tr|A0A5C9QJJ9|A0A5C9QJJ9_VIBCL;tr|A0A655UPC2|A0A655UPC2_VIBCL;tr|A0A655X6B2|A0A655X6B2_VIBCL;tr|A0A6N1S2K6|A0A6N1S2K6_VIBCL;tr|A0A7Z7YG49|A0A7Z7YG49_VIBCL	-	-
46873	EHAMFMHLTLVPYLAAAGEVK	0	2.78548	sp|A5F5I4|PYRG_VIBC3;tr|A0A366ACL1|A0A366ACL1_9VIBR;tr|A0A366AXY4|A0A366AXY4_9VIBR;tr|A0A655QWH7|A0A655QWH7_VIBCL;tr|A0A656A667|A0A656A667_VIBCL;tr|C1J9B2|C1J9B2_VIBCL;tr|D7HEL6|D7HEL6_VIBCL;tr|Q30JH2|Q30JH2_VIBCL;tr|Q30JH8|Q30JH8_VIBCL	-	-
53152	YIGSYLIPLDHLDAIIFTGGIGENSLPIR	0	2.78437	sp|Q9KMT5|ACKA2_VIBCH;tr|A0A085PXU2|A0A085PXU2_VIBCL;tr|A0A366AGS6|A0A366AGS6_9VIBR;tr|A0A544BQV7|A0A544BQV7_VIBCL;tr|A0A5C9QL47|A0A5C9QL47_VIBCL;tr|A0A5Q6PEE6|A0A5Q6PEE6_VIBCL;tr|A0A655WXR4|A0A655WXR4_VIBCL;tr|A0A655Z3B4|A0A655Z3B4_VIBCL;tr|A0A655ZGK5|A0A655ZGK5_VIBCL;tr|A0A656ABQ1|A0A656ABQ1_VIBCL;tr|A0A6N1RNR6|A0A6N1RNR6_VIBCL;tr|D7HAJ5|D7HAJ5_VIBCL	-	-
32674	HAIIALTELMMDANK	0	2.78331	sp|Q9KNP2|PFKA_VIBCH;tr|A0A0H3AFZ7|A0A0H3AFZ7_VIBC3;tr|A0A0H3Q4I4|A0A0H3Q4I4_VIBCL;tr|A0A0Q0MWM4|A0A0Q0MWM4_VIBMT;tr|A0A0Q0Q984|A0A0Q0Q984_VIBMT;tr|A0A366A707|A0A366A707_9VIBR;tr|A0A366AUQ9|A0A366AUQ9_9VIBR;tr|A0A655PUW5|A0A655PUW5_VIBCL;tr|A0A655X4T3|A0A655X4T3_VIBCL;tr|A0A655ZNV6|A0A655ZNV6_VIBCL	-	-
48912	LNLTQEDVSLCFLPLSHVFER	0	2.78298	tr|A0A0H3AMN5|A0A0H3AMN5_VIBC3;tr|A0A366A7T5|A0A366A7T5_9VIBR;tr|A0A366AC61|A0A366AC61_9VIBR;tr|A0A366AIZ4|A0A366AIZ4_9VIBR;tr|A0A395TH70|A0A395TH70_VIBCL;tr|A0A544QGU0|A0A544QGU0_VIBCL;tr|A0A5C2AYF2|A0A5C2AYF2_VIBCL;tr|A0A5C9HIS8|A0A5C9HIS8_VIBCL;tr|A0A5C9VPL4|A0A5C9VPL4_VIBCL;tr|A0A5Q6PKZ3|A0A5Q6PKZ3_VIBCL;tr|A0A655Q3W7|A0A655Q3W7_VIBCL;tr|A0A655USH5|A0A655USH5_VIBCL;tr|A0A655YVI8|A0A655YVI8_VI…	-	-
48108	FGGSAWALDEATGEYYLHLFAK	0	2.78293	tr|A0A0H3AI96|A0A0H3AI96_VIBC3;tr|A0A0Q0JT01|A0A0Q0JT01_VIBMT;tr|A0A0Q0PWC9|A0A0Q0PWC9_VIBMT;tr|A0A2R8EDH2|A0A2R8EDH2_VIBCL;tr|A0A366A5P0|A0A366A5P0_9VIBR;tr|A0A366ABJ2|A0A366ABJ2_9VIBR;tr|A0A395TQU6|A0A395TQU6_VIBCL;tr|A0A544C286|A0A544C286_VIBCL;tr|A0A5C2AV40|A0A5C2AV40_VIBCL;tr|A0A5C9HKH9|A0A5C9HKH9_VIBCL;tr|A0A5Q6PHE9|A0A5Q6PHE9_VIBCL;tr|A0A655S5L0|A0A655S5L0_VIBCL;tr|A0A655Z6T2|A0A655Z6T2_VI…	-	-
30319	TISPVSGVVVATAGMGK	0	2.78266	sp|Q9KLS6|DCUC_VIBCH;tr|A0A067BB64|A0A067BB64_VIBMT;tr|A0A085RXI7|A0A085RXI7_VIBCL;tr|A0A0N8VD30|A0A0N8VD30_VIBMT;tr|A0A366A9N9|A0A366A9N9_9VIBR;tr|A0A366ACB7|A0A366ACB7_9VIBR;tr|A0A366ART4|A0A366ART4_9VIBR;tr|A0A395TE83|A0A395TE83_VIBCL;tr|A0A5B1C9N3|A0A5B1C9N3_VIBCL;tr|A0A5C2B3F1|A0A5C2B3F1_VIBCL;tr|A0A5C9QAY7|A0A5C9QAY7_VIBCL;tr|A0A655P541|A0A655P541_VIBCL;tr|A0A655VIH4|A0A655VIH4_VIBCL;tr|A0A…	-	-
35328	AIAHHQVVIVAGETGSGK	0	2.78244	tr|A0A366AIH1|A0A366AIH1_9VIBR;tr|A0A366AT84|A0A366AT84_9VIBR;tr|A0A5C9HH46|A0A5C9HH46_VIBCL;tr|A0A5C9QU11|A0A5C9QU11_VIBCL	-	-
35433	LSLIQGLLNTVVHNQK	0	2.78239	sp|Q9KSN6|SYFB_VIBCH;tr|A0A0H3AGZ1|A0A0H3AGZ1_VIBC3;tr|A0A0Q0Q888|A0A0Q0Q888_VIBMT;tr|A0A2R8ECK6|A0A2R8ECK6_VIBCL;tr|A0A366A2U2|A0A366A2U2_9VIBR;tr|A0A366AHD9|A0A366AHD9_9VIBR;tr|A0A366AWX3|A0A366AWX3_9VIBR;tr|A0A395TJ74|A0A395TJ74_VIBCL;tr|A0A543YBI7|A0A543YBI7_VIBCL;tr|A0A5B1C5J1|A0A5B1C5J1_VIBCL;tr|A0A5C2B1G8|A0A5C2B1G8_VIBCL;tr|A0A5C9HJM7|A0A5C9HJM7_VIBCL;tr|A0A6B3LED9|A0A6B3LED9_VIBCL;tr|A0A…	-	-
49459	EVASNTYSTAQAIESANSQIAVAQK	0	2.78197	tr|A0A0H3ALB0|A0A0H3ALB0_VIBC3;tr|A0A0H5UEC7|A0A0H5UEC7_VIBCL;tr|A0A366A6S8|A0A366A6S8_9VIBR;tr|A0A366AIF0|A0A366AIF0_9VIBR;tr|A0A366AT92|A0A366AT92_9VIBR;tr|A0A544N9F2|A0A544N9F2_VIBCL;tr|A0A5C2AWL6|A0A5C2AWL6_VIBCL;tr|A0A5C9HR32|A0A5C9HR32_VIBCL;tr|A0A5Q6PIA7|A0A5Q6PIA7_VIBCL;tr|A0A655QZG1|A0A655QZG1_VIBCL;tr|A0A655W4X5|A0A655W4X5_VIBCL;tr|A0A655WBV7|A0A655WBV7_VIBCL;tr|A0A655X9V9|A0A655X9V9_VI…	-	-
38462	KGLDLPIAGTPSQVISDGK	0	2.78165	sp|A5F5X1|NQRA_VIBC3;tr|A0A0Q0JBM0|A0A0Q0JBM0_VIBMT;tr|A0A0X1KZ33|A0A0X1KZ33_VIBCO;tr|A0A366A584|A0A366A584_9VIBR;tr|A0A366AGD5|A0A366AGD5_9VIBR;tr|A0A366AI99|A0A366AI99_9VIBR;tr|A0A395U6K5|A0A395U6K5_VIBCL;tr|A0A5C2AYW6|A0A5C2AYW6_VIBCL;tr|A0A5C9HLD2|A0A5C9HLD2_VIBCL;tr|A0A5D0H206|A0A5D0H206_VIBCL;tr|A0A655W7W8|A0A655W7W8_VIBCL;tr|A0A655XUP4|A0A655XUP4_VIBCL;tr|A0A6N1RHJ3|A0A6N1RHJ3_VIBCL;tr|D7H…	-	-
54968	KDELGQLAVSINSLMDTVSDSLQQVQDTSHSLADSAK	0	2.78008	tr|A0A0H3AIN9|A0A0H3AIN9_VIBC3;tr|A0A366A6N0|A0A366A6N0_9VIBR;tr|A0A5C9HJJ4|A0A5C9HJJ4_VIBCL;tr|A0A655Q6W5|A0A655Q6W5_VIBCL;tr|A0A655U8Z6|A0A655U8Z6_VIBCL;tr|A0A655UJ05|A0A655UJ05_VIBCL;tr|A0A655X074|A0A655X074_VIBCL;tr|A0A6B3LCT0|A0A6B3LCT0_VIBCL;tr|A0A7Z7YHL3|A0A7Z7YHL3_VIBCL;tr|D7H8C7|D7H8C7_VIBCL	-	-
39390	ITEVEAQEMIDHFVMK	0	2.78005	tr|A0A067BIP8|A0A067BIP8_VIBMT;tr|A0A086SPX4|A0A086SPX4_VIBCL;tr|A0A0H3AFT9|A0A0H3AFT9_VIBC3;tr|A0A366AV42|A0A366AV42_9VIBR;tr|A0A395UGL8|A0A395UGL8_VIBCL;tr|A0A544BLG6|A0A544BLG6_VIBCL;tr|A0A5C9HK80|A0A5C9HK80_VIBCL;tr|A0A5C9SRH4|A0A5C9SRH4_VIBCL;tr|A0A655P5A9|A0A655P5A9_VIBCL;tr|A0A655PJH6|A0A655PJH6_VIBCL;tr|A0A655XFA1|A0A655XFA1_VIBCL;tr|A0A655XFN8|A0A655XFN8_VIBCL;tr|A0A656A7Y2|A0A656A7Y2_VI…	-	-
33853	GVVMNPVDHPHGGGEGR	0	2.7792	sp|A5F546|RL2_VIBC3;sp|Q87T10|RL2_VIBPA;tr|A0A0Q0TYQ0|A0A0Q0TYQ0_VIBMT;tr|A0A1R3F8X9|A0A1R3F8X9_9VIBR;tr|A0A1R3FS53|A0A1R3FS53_9VIBR;tr|A0A3A1Q312|A0A3A1Q312_VIBHA;tr|A0A655SUV6|A0A655SUV6_VIBCL;tr|K5TFL4|K5TFL4_9VIBR	-	-
45071	STQMSVFLSTQAAQPQWGEK	0	2.77909	sp|Q9KTX5|PEPB_VIBCH;tr|A0A0Q0Q4A7|A0A0Q0Q4A7_VIBMT;tr|A0A366A5C1|A0A366A5C1_9VIBR;tr|A0A366ADH6|A0A366ADH6_9VIBR;tr|A0A3M8MBA2|A0A3M8MBA2_VIBCL;tr|A0A544C1Y2|A0A544C1Y2_VIBCL;tr|A0A5C2AV25|A0A5C2AV25_VIBCL;tr|A0A5C9HK51|A0A5C9HK51_VIBCL;tr|A0A7I6K0J8|A0A7I6K0J8_VIBCL	-	-
49781	LSLGDLDNVMPQDLINAKPISAAVK	0	2.7777	sp|A5F3P5|RPOB_VIBC3;sp|Q9KV30|RPOB_VIBCH;tr|A0A024B828|A0A024B828_VIBMT;tr|A0A024B8F4|A0A024B8F4_VIBCL;tr|A0A075E483|A0A075E483_VIBCL;tr|A0A075E498|A0A075E498_VIBCL;tr|A0A075E4G3|A0A075E4G3_VIBCL;tr|A0A075E4H0|A0A075E4H0_VIBCL;tr|A0A075E4I1|A0A075E4I1_VIBCL;tr|A0A075E4P1|A0A075E4P1_VIBCL;tr|A0A075E4U8|A0A075E4U8_VIBCL;tr|A0A075E595|A0A075E595_VIBCL;tr|A0A075E5C8|A0A075E5C8_VIBCL;tr|A0A075E5E6|A0…	-	-
41638	EALADQIWANLNHYSASK	0	2.77724	sp|A5F987|LPOA_VIBC3;tr|A0A0H3Q5U5|A0A0H3Q5U5_VIBCL;tr|A0A0H4JMC9|A0A0H4JMC9_VIBCL;tr|A0A0X1L367|A0A0X1L367_VIBCO;tr|A0A366A977|A0A366A977_9VIBR;tr|A0A366ALA8|A0A366ALA8_9VIBR;tr|A0A366ANW0|A0A366ANW0_9VIBR;tr|A0A395TSB0|A0A395TSB0_VIBCL;tr|A0A544HPM4|A0A544HPM4_VIBCL;tr|A0A5B1C7D8|A0A5B1C7D8_VIBCL;tr|A0A5C2B2G1|A0A5C2B2G1_VIBCL;tr|A0A5C9Q523|A0A5C9Q523_VIBCL;tr|A0A655Y1B1|A0A655Y1B1_VIBCL;tr|A0A…	-	-
49084	ELLADLEVNLINQALEAQGGVVAR	0	2.77536	tr|A0A085QZT9|A0A085QZT9_VIBCL;tr|A0A0N8UHM8|A0A0N8UHM8_VIBMT;tr|A0A0Q0TDV3|A0A0Q0TDV3_VIBMT;tr|A0A2R8EAE4|A0A2R8EAE4_VIBCL;tr|A0A366A806|A0A366A806_9VIBR;tr|A0A366ALE1|A0A366ALE1_9VIBR;tr|A0A543YEW7|A0A543YEW7_VIBCL;tr|A0A655NUA4|A0A655NUA4_VIBCL;tr|A0A655XYS2|A0A655XYS2_VIBCL;tr|A0A7Z8DVG5|A0A7Z8DVG5_VIBCL;tr|C3LPE2|C3LPE2_VIBCM;tr|O30662|O30662_VIBCL	-	-
42344	SSPLANTVYAMVKPQEGEK	0	2.77442	tr|A0A0H3AK07|A0A0H3AK07_VIBC3;tr|A0A366A7X5|A0A366A7X5_9VIBR;tr|A0A366AF30|A0A366AF30_9VIBR;tr|A0A366ANH7|A0A366ANH7_9VIBR;tr|A0A395U1X6|A0A395U1X6_VIBCL;tr|A0A544EZ89|A0A544EZ89_VIBCL;tr|A0A5C2AZX5|A0A5C2AZX5_VIBCL;tr|A0A5C9HM20|A0A5C9HM20_VIBCL;tr|A0A5C9Q1S4|A0A5C9Q1S4_VIBCL;tr|A0A655NVQ7|A0A655NVQ7_VIBCL;tr|A0A655T614|A0A655T614_VIBCL;tr|A0A655WQ10|A0A655WQ10_VIBCL;tr|A0A655YZB2|A0A655YZB2_VI…	-	-
42343	SSPLANTVYAMVKPQEGEK	0	2.76994	tr|A0A0H3AK07|A0A0H3AK07_VIBC3;tr|A0A366A7X5|A0A366A7X5_9VIBR;tr|A0A366AF30|A0A366AF30_9VIBR;tr|A0A366ANH7|A0A366ANH7_9VIBR;tr|A0A395U1X6|A0A395U1X6_VIBCL;tr|A0A544EZ89|A0A544EZ89_VIBCL;tr|A0A5C2AZX5|A0A5C2AZX5_VIBCL;tr|A0A5C9HM20|A0A5C9HM20_VIBCL;tr|A0A5C9Q1S4|A0A5C9Q1S4_VIBCL;tr|A0A655NVQ7|A0A655NVQ7_VIBCL;tr|A0A655T614|A0A655T614_VIBCL;tr|A0A655WQ10|A0A655WQ10_VIBCL;tr|A0A655YZB2|A0A655YZB2_VI…	-	-
47447	ELQAYLMMGVTAVKPLYESDK	0	2.76876	tr|A0A0H3ALB0|A0A0H3ALB0_VIBC3;tr|A0A0H5UEC7|A0A0H5UEC7_VIBCL;tr|A0A366A6S8|A0A366A6S8_9VIBR;tr|A0A366AIF0|A0A366AIF0_9VIBR;tr|A0A366AT92|A0A366AT92_9VIBR;tr|A0A544N9F2|A0A544N9F2_VIBCL;tr|A0A5C2AWL6|A0A5C2AWL6_VIBCL;tr|A0A5C9HR32|A0A5C9HR32_VIBCL;tr|A0A5C9QP12|A0A5C9QP12_VIBCL;tr|A0A5Q6PIA7|A0A5Q6PIA7_VIBCL;tr|A0A6B3LQB1|A0A6B3LQB1_VIBCL;tr|A0A7X4TAN8|A0A7X4TAN8_VIBCL	-	-
53509	KHELAFVNMGTSDVPAYWEYFHSVNANK	0	2.76777	tr|A0A366A7Y5|A0A366A7Y5_9VIBR;tr|A0A5C2AZY4|A0A5C2AZY4_VIBCL;tr|A0A6B3LJL3|A0A6B3LJL3_VIBCL;tr|A0A7Z8DUD0|A0A7Z8DUD0_VIBCL	-	-
43055	KPAIWLAPFIAEADSAVFR	0	2.76671	tr|A0A0H3AIC0|A0A0H3AIC0_VIBC3;tr|A0A0H3PZJ3|A0A0H3PZJ3_VIBCL;tr|A0A0Q0PJK2|A0A0Q0PJK2_VIBMT;tr|A0A2V4PLZ1|A0A2V4PLZ1_VIBCL;tr|A0A366A7M7|A0A366A7M7_9VIBR;tr|A0A366AMU0|A0A366AMU0_9VIBR;tr|A0A366ATL8|A0A366ATL8_9VIBR;tr|A0A395TML0|A0A395TML0_VIBCL;tr|A0A5B1C5M2|A0A5B1C5M2_VIBCL;tr|A0A5C9HKV1|A0A5C9HKV1_VIBCL;tr|A0A5C9Q2Q7|A0A5C9Q2Q7_VIBCL;tr|A0A655S9L9|A0A655S9L9_VIBCL;tr|A0A655XD31|A0A655XD31_VI…	-	-
32959	KYFPTANIIAVTTNK	0	2.76589	tr|A0A067BKI8|A0A067BKI8_VIBMT;tr|A0A085RP06|A0A085RP06_VIBCL;tr|A0A395UBD0|A0A395UBD0_VIBCL;tr|A0A5C2AVX4|A0A5C2AVX4_VIBCL;tr|A0A655QYQ3|A0A655QYQ3_VIBCL;tr|A0A655T0Z5|A0A655T0Z5_VIBCL;tr|A0A655VZH5|A0A655VZH5_VIBCL;tr|A0A655Y1W9|A0A655Y1W9_VIBCL;tr|A0A655ZSZ8|A0A655ZSZ8_VIBCL;tr|A0A656B1I8|A0A656B1I8_VIBCL	-	-
40702	LGLSYEETIRTLYDADK	0	2.76562	sp|Fha|TARGET;tr|A0A023PRF6|A0A023PRF6_VIBCL;tr|A0A023PRG9|A0A023PRG9_VIBCL;tr|A0A0H3QAN5|A0A0H3QAN5_VIBCL;tr|A0A366A8U6|A0A366A8U6_9VIBR;tr|A0A366AFS6|A0A366AFS6_9VIBR;tr|A0A366ATL7|A0A366ATL7_9VIBR;tr|A0A395U048|A0A395U048_VIBCL;tr|A0A544HKE9|A0A544HKE9_VIBCL;tr|A0A5B1C1J8|A0A5B1C1J8_VIBCL;tr|A0A5C2B482|A0A5C2B482_VIBCL;tr|A0A5C9HP19|A0A5C9HP19_VIBCL;tr|A0A5C9QJJ9|A0A5C9QJJ9_VIBCL;tr|A0A655V7Z2…	-	-
32545	GYVVTNYHVINGAEK	0	2.76526	tr|A0A067BA54|A0A067BA54_VIBMT;tr|A0A0E4CDS2|A0A0E4CDS2_VIBCL;tr|A0A0X1L317|A0A0X1L317_VIBCO;tr|A0A366A914|A0A366A914_9VIBR;tr|A0A366ANJ2|A0A366ANJ2_9VIBR;tr|A0A366AP24|A0A366AP24_9VIBR;tr|A0A395TXN0|A0A395TXN0_VIBCL;tr|A0A544KN27|A0A544KN27_VIBCL;tr|A0A5C2AVY8|A0A5C2AVY8_VIBCL;tr|A0A5C9HNC6|A0A5C9HNC6_VIBCL;tr|A0A5C9Q354|A0A5C9Q354_VIBCL;tr|A0A655VVJ0|A0A655VVJ0_VIBCL;tr|A0A655XAE2|A0A655XAE2_VI…	-	-
31387	EAVAMASIIDFIHAK	0	2.76504	tr|A0A366ABN6|A0A366ABN6_9VIBR;tr|A0A544C260|A0A544C260_VIBCL;tr|A0A5C9QRB2|A0A5C9QRB2_VIBCL;tr|A0A6B3LPL8|A0A6B3LPL8_VIBCL;tr|A0A7X4PIX7|A0A7X4PIX7_VIBCL	-	-
20530	VGLIGNLFVGALK	0	2.76471	sp|Q9KNC9|SSTT_VIBCH;tr|A0A085TAY7|A0A085TAY7_VIBCL;tr|A0A2R8EU75|A0A2R8EU75_VIBCL;tr|A0A366AR88|A0A366AR88_9VIBR;tr|A0A655PJ91|A0A655PJ91_VIBCL;tr|A0A6B3LJL9|A0A6B3LJL9_VIBCL;tr|A0A7X4PET8|A0A7X4PET8_VIBCL;tr|C3LU64|C3LU64_VIBCM	-	-
42180	NDGSATVELNWPTGTEPNR	0	2.76377	tr|A0A395TR88|A0A395TR88_VIBCL;tr|A0A544CFI3|A0A544CFI3_VIBCL;tr|A0A5C9HNW2|A0A5C9HNW2_VIBCL;tr|A0A5C9QDV6|A0A5C9QDV6_VIBCL;tr|A0A6N1RYP7|A0A6N1RYP7_VIBCL	-	-
55121	SAYSTMHTSSTSQANHLVTGPILEGLGVDLSDENDMNR	0	2.76357	sp|Fha|TARGET;tr|A0A023PRF6|A0A023PRF6_VIBCL;tr|A0A023PRG9|A0A023PRG9_VIBCL;tr|A0A023PRJ4|A0A023PRJ4_VIBCL;tr|A0A0H3QAN5|A0A0H3QAN5_VIBCL;tr|A0A366A8U6|A0A366A8U6_9VIBR;tr|A0A366AFS6|A0A366AFS6_9VIBR;tr|A0A366ATL7|A0A366ATL7_9VIBR;tr|A0A395U048|A0A395U048_VIBCL;tr|A0A544HKE9|A0A544HKE9_VIBCL;tr|A0A5B1C1J8|A0A5B1C1J8_VIBCL;tr|A0A5C2B482|A0A5C2B482_VIBCL;tr|A0A5C9HP19|A0A5C9HP19_VIBCL;tr|A0A655UPC2…	-	-
54326	MLAATIHLMQGTPYIYQGEEIGMTNPGFTSIK	0	2.76356	tr|A0A0H3AI96|A0A0H3AI96_VIBC3;tr|A0A2R8EDH2|A0A2R8EDH2_VIBCL;tr|A0A366A5P0|A0A366A5P0_9VIBR;tr|A0A366ABJ2|A0A366ABJ2_9VIBR;tr|A0A366AUE4|A0A366AUE4_9VIBR;tr|A0A395TQU6|A0A395TQU6_VIBCL;tr|A0A544C286|A0A544C286_VIBCL;tr|A0A5C2AV40|A0A5C2AV40_VIBCL;tr|A0A5C9HKH9|A0A5C9HKH9_VIBCL;tr|A0A5Q6PHE9|A0A5Q6PHE9_VIBCL;tr|A0A655S5L0|A0A655S5L0_VIBCL;tr|A0A655Z6T2|A0A655Z6T2_VIBCL;tr|A0A655ZCZ7|A0A655ZCZ7_VI…	-	-
37576	MQIITTDIAVIGAGGAGLR	0	2.76278	tr|A0A067BG83|A0A067BG83_VIBMT;tr|A0A366A6X3|A0A366A6X3_9VIBR;tr|A0A454CM56|A0A454CM56_VIBHA;tr|A0A5C2AY33|A0A5C2AY33_VIBCL;tr|Q87KY4|Q87KY4_VIBPA	-	-
39014	ITEVEAQEMIDHFVMK	0	2.76234	tr|A0A067BIP8|A0A067BIP8_VIBMT;tr|A0A086SPX4|A0A086SPX4_VIBCL;tr|A0A0H3AFT9|A0A0H3AFT9_VIBC3;tr|A0A366AV42|A0A366AV42_9VIBR;tr|A0A395UGL8|A0A395UGL8_VIBCL;tr|A0A544BLG6|A0A544BLG6_VIBCL;tr|A0A5C9HK80|A0A5C9HK80_VIBCL;tr|A0A5C9SRH4|A0A5C9SRH4_VIBCL;tr|A0A655P5A9|A0A655P5A9_VIBCL;tr|A0A655PJH6|A0A655PJH6_VIBCL;tr|A0A655XFA1|A0A655XFA1_VIBCL;tr|A0A655XFN8|A0A655XFN8_VIBCL;tr|A0A656A7Y2|A0A656A7Y2_VI…	-	-
55387	SEQPLSAQPSLVPQDNLVLQNADFTPQADSEYEMTSSIR	0	2.76225	sp|Fha|TARGET;tr|A0A023PRJ4|A0A023PRJ4_VIBCL;tr|A0A0H3QAN5|A0A0H3QAN5_VIBCL;tr|A0A366A8U6|A0A366A8U6_9VIBR;tr|A0A366AFS6|A0A366AFS6_9VIBR;tr|A0A366ATL7|A0A366ATL7_9VIBR;tr|A0A544HKE9|A0A544HKE9_VIBCL;tr|A0A5C9HP19|A0A5C9HP19_VIBCL;tr|A0A5C9QJJ9|A0A5C9QJJ9_VIBCL;tr|A0A655UPC2|A0A655UPC2_VIBCL;tr|A0A655X6B2|A0A655X6B2_VIBCL;tr|A0A6N1S2K6|A0A6N1S2K6_VIBCL;tr|A0A7Z7YG49|A0A7Z7YG49_VIBCL	-	-
54269	IIAMPHVSEIVAPIYYTIPMQLLSYHVALIK	0	2.76189	sp|Q9KUM8|GLMS_VIBCH;tr|A0A0H3AM34|A0A0H3AM34_VIBC3;tr|A0A0N8V9D8|A0A0N8V9D8_VIBMT;tr|A0A0Q0JQD9|A0A0Q0JQD9_VIBMT;tr|A0A2R8EEM5|A0A2R8EEM5_VIBCL;tr|A0A366A9H9|A0A366A9H9_9VIBR;tr|A0A366AHE1|A0A366AHE1_9VIBR;tr|A0A395TWA6|A0A395TWA6_VIBCL;tr|A0A5C9HMC6|A0A5C9HMC6_VIBCL;tr|A0A655QR02|A0A655QR02_VIBCL;tr|A0A655QX57|A0A655QX57_VIBCL;tr|A0A655X695|A0A655X695_VIBCL;tr|A0A655ZSA5|A0A655ZSA5_VIBCL;tr|A0A…	-	-
51356	VAQLHVDSGWVPLDTNVDEFEVAIR	0	2.75976	sp|A5F4G3|UBIB_VIBC3;sp|C3LPS7|UBIB_VIBCM;tr|A0A0Q0TPI4|A0A0Q0TPI4_VIBMT;tr|A0A366A8Q6|A0A366A8Q6_9VIBR;tr|A0A544CGN7|A0A544CGN7_VIBCL;tr|A0A5C9HSM1|A0A5C9HSM1_VIBCL;tr|A0A5C9YNU4|A0A5C9YNU4_VIBCL;tr|A0A655Y1C0|A0A655Y1C0_VIBCL;tr|A0A655YB16|A0A655YB16_VIBCL;tr|A0A655Z277|A0A655Z277_VIBCL;tr|A0A655ZG58|A0A655ZG58_VIBCL;tr|A0A655ZLL5|A0A655ZLL5_VIBCL;tr|A0A7U8ZPU7|A0A7U8ZPU7_VIBCL	-	-
41942	ADVSYISTGGGAFLEFVEGK	0	2.75813	sp|A5F9G2|PGK_VIBC3;sp|Q87LL1|PGK_VIBPA;tr|A0A067BAZ5|A0A067BAZ5_VIBMT;tr|A0A0H3QDS3|A0A0H3QDS3_VIBCL;tr|A0A1R3EZZ2|A0A1R3EZZ2_9VIBR;tr|A0A1R3FNV9|A0A1R3FNV9_9VIBR;tr|A0A1X1LER1|A0A1X1LER1_VIBCL;tr|A0A366AJC6|A0A366AJC6_9VIBR;tr|A0A454CXL1|A0A454CXL1_VIBHA;tr|A0A5C9Q1K0|A0A5C9Q1K0_VIBCL;tr|A0A655QI94|A0A655QI94_VIBCL;tr|A0A655QSW5|A0A655QSW5_VIBCL;tr|A0A7U8WNX5|A0A7U8WNX5_VIBCL;tr|A0A7X4PHD5|A0A7…	-	-
41636	VVTEGQVGETYNIGGHNEK	0	2.75755	tr|A0A0Q0UE14|A0A0Q0UE14_VIBMT;tr|A0A366AIW0|A0A366AIW0_9VIBR;tr|A0A5C2AWJ9|A0A5C2AWJ9_VIBCL;tr|Q06B97|Q06B97_VIBCL;tr|Q06BC9|Q06BC9_VIBCL;tr|Q842P0|Q842P0_VIBCL;tr|Q842Q0|Q842Q0_VIBCL;tr|Q842R1|Q842R1_VIBCL;tr|Q842R5|Q842R5_VIBCL	-	-
49070	TTDVTGSIELPEGVEMVMPGDNVK	0	2.75633	sp|A5F3K0|EFTU_VIBC3;sp|Q9KV37|EFTU1_VIBCH;tr|A0A0E4G474|A0A0E4G474_VIBCL;tr|A0A0H3Q7E5|A0A0H3Q7E5_VIBCL;tr|A0A0K9UBP0|A0A0K9UBP0_VIBCL;tr|A0A0K9UG90|A0A0K9UG90_VIBCL;tr|A0A0X1L579|A0A0X1L579_VIBCO;tr|A0A0X1L5K5|A0A0X1L5K5_VIBCO;tr|A0A2V4NN36|A0A2V4NN36_VIBCL;tr|A0A656B050|A0A656B050_VIBCL;tr|A0A7U8WL86|A0A7U8WL86_VIBCL;tr|A0A7X3JNX5|A0A7X3JNX5_VIBCL	-	-
43514	VNLTHEQQAIADNTHALVR	0	2.75631	tr|A0A0H3AE30|A0A0H3AE30_VIBC3;tr|A0A0H3QA14|A0A0H3QA14_VIBCL;tr|A0A0K9UVZ2|A0A0K9UVZ2_VIBCL;tr|A0A544GRS3|A0A544GRS3_VIBCL;tr|A0A5Q6PNC5|A0A5Q6PNC5_VIBCL;tr|A0A6B3L8D0|A0A6B3L8D0_VIBCL;tr|A0A7U8ZND0|A0A7U8ZND0_VIBCL;tr|D7HBH6|D7HBH6_VIBCL;tr|O87054|O87054_VIBCL	-	-
42286	AYSELFVGPTTAANYVGFR	0	2.75579	tr|A0A085PQB2|A0A085PQB2_VIBCL;tr|A0A0H3Q381|A0A0H3Q381_VIBCL;tr|A0A366A0Y5|A0A366A0Y5_9VIBR;tr|A0A543Y7H0|A0A543Y7H0_VIBCL;tr|A0A5C2B3X5|A0A5C2B3X5_VIBCL;tr|A0A655NV34|A0A655NV34_VIBCL;tr|A0A655PVW1|A0A655PVW1_VIBCL;tr|A0A656A2D2|A0A656A2D2_VIBCL;tr|D7HB80|D7HB80_VIBCL	-	-
34271	GVVMNPVDHPHGGGEGR	0	2.75467	sp|A5F546|RL2_VIBC3;sp|Q87T10|RL2_VIBPA;tr|A0A0Q0TYQ0|A0A0Q0TYQ0_VIBMT;tr|A0A1R3F8X9|A0A1R3F8X9_9VIBR;tr|A0A1R3FS53|A0A1R3FS53_9VIBR;tr|A0A3A1Q312|A0A3A1Q312_VIBHA;tr|A0A655SUV6|A0A655SUV6_VIBCL;tr|K5TFL4|K5TFL4_9VIBR	-	-
52011	TSESNVSEGFTMDEKVLDLLEEEVAK	0	2.75425	sp|Fha|TARGET;tr|A0A023PRF6|A0A023PRF6_VIBCL;tr|A0A023PRG9|A0A023PRG9_VIBCL;tr|A0A023PRJ4|A0A023PRJ4_VIBCL;tr|A0A0H3QAN5|A0A0H3QAN5_VIBCL;tr|A0A366A8U6|A0A366A8U6_9VIBR;tr|A0A366AFS6|A0A366AFS6_9VIBR;tr|A0A366ATL7|A0A366ATL7_9VIBR;tr|A0A5B1C1J8|A0A5B1C1J8_VIBCL;tr|A0A5C2B482|A0A5C2B482_VIBCL;tr|A0A5C9HP19|A0A5C9HP19_VIBCL;tr|A0A5C9QJJ9|A0A5C9QJJ9_VIBCL;tr|A0A655V7Z2|A0A655V7Z2_VIBCL;tr|A0A655WQ39…	-	-
45659	AVSQFQLWLIDESSESNAIK	0	2.75399	tr|A0A085PQB2|A0A085PQB2_VIBCL;tr|A0A0H3Q381|A0A0H3Q381_VIBCL;tr|A0A543Y7H0|A0A543Y7H0_VIBCL;tr|A0A655NS37|A0A655NS37_VIBCL;tr|D7HB80|D7HB80_VIBCL	-	-
44275	ADVSYISTGGGAFLEFVEGKK	0	2.74982	sp|A5F9G2|PGK_VIBC3;tr|A0A067BAZ5|A0A067BAZ5_VIBMT;tr|A0A0H3QDS3|A0A0H3QDS3_VIBCL;tr|A0A1X1LER1|A0A1X1LER1_VIBCL;tr|A0A366AJC6|A0A366AJC6_9VIBR;tr|A0A5C9Q1K0|A0A5C9Q1K0_VIBCL;tr|A0A655QI94|A0A655QI94_VIBCL;tr|A0A655QSW5|A0A655QSW5_VIBCL;tr|A0A7U8WNX5|A0A7U8WNX5_VIBCL;tr|A0A7X4PHD5|A0A7X4PHD5_VIBCL	-	-
33565	VITFQMNQNSNPALK	0	2.74956	tr|A0A0F2TMF9|A0A0F2TMF9_VIBCL;tr|A0A0H3AKD5|A0A0H3AKD5_VIBC3;tr|A0A0H3Q4F3|A0A0H3Q4F3_VIBCL;tr|A0A366A2L4|A0A366A2L4_9VIBR;tr|A0A366ADI8|A0A366ADI8_9VIBR;tr|A0A395THP2|A0A395THP2_VIBCL;tr|A0A544DLF2|A0A544DLF2_VIBCL;tr|A0A5C2AX76|A0A5C2AX76_VIBCL;tr|A0A5C9HP25|A0A5C9HP25_VIBCL;tr|A0A655TAR0|A0A655TAR0_VIBCL;tr|A0A655Z7S8|A0A655Z7S8_VIBCL;tr|A0A656API8|A0A656API8_VIBCL;tr|A0A6B3LGQ3|A0A6B3LGQ3_VI…	-	-
51393	TTAAACLMTDAPSLANPAALEELAIAVK	0	2.74929	sp|A5F263|SYD_VIBC3;tr|A0A0K9USL7|A0A0K9USL7_VIBCL;tr|A0A0Q0JL16|A0A0Q0JL16_VIBMT;tr|A0A0Q0TN21|A0A0Q0TN21_VIBMT;tr|A0A366A2Y8|A0A366A2Y8_9VIBR;tr|A0A395U9Q9|A0A395U9Q9_VIBCL;tr|A0A544DA30|A0A544DA30_VIBCL;tr|A0A5C2B1K5|A0A5C2B1K5_VIBCL;tr|A0A5C9HJ56|A0A5C9HJ56_VIBCL;tr|A0A5C9QH15|A0A5C9QH15_VIBCL;tr|A0A656AY27|A0A656AY27_VIBCL;tr|A0A6B3LK92|A0A6B3LK92_VIBCL;tr|A0A7Z7YH38|A0A7Z7YH38_VIBCL	-	-
38006	MTTNYIFVTGGVVSSLGK	0	2.74641	sp|A5F5I4|PYRG_VIBC3;sp|Q87LP9|PYRG_VIBPA;tr|A0A0Q0VD86|A0A0Q0VD86_VIBMT;tr|A0A1R3F029|A0A1R3F029_9VIBR;tr|A0A1R3FGM7|A0A1R3FGM7_9VIBR;tr|A0A366A5E7|A0A366A5E7_9VIBR;tr|A0A366ACL1|A0A366ACL1_9VIBR;tr|A0A366AXY4|A0A366AXY4_9VIBR;tr|A0A5C2AYC6|A0A5C2AYC6_VIBCL;tr|A0A655QWH7|A0A655QWH7_VIBCL;tr|K5VBY3|K5VBY3_9VIBR	-	-
36416	IEDASLILNVGDKVEAK	0	2.74634	tr|A0A085QQQ9|A0A085QQQ9_VIBCL;tr|A0A0H3PZ87|A0A0H3PZ87_VIBCL;tr|A0A366ANA8|A0A366ANA8_9VIBR;tr|A0A655UZY3|A0A655UZY3_VIBCL;tr|A0A656AKF3|A0A656AKF3_VIBCL;tr|A0A7I6JR86|A0A7I6JR86_VIBCL;tr|A0A7U8WQL6|A0A7U8WQL6_VIBCL	-	-
28816	LAGVSTTTVSHVINK	0	2.74412	sp|A5F7H0|PURR_VIBC3;sp|Q87QW9|PURR_VIBPA;tr|A0A085PJN0|A0A085PJN0_VIBCL;tr|A0A0Q0YVB9|A0A0Q0YVB9_VIBMT;tr|A0A1R3EV84|A0A1R3EV84_9VIBR;tr|A0A1R3FU90|A0A1R3FU90_9VIBR;tr|A0A366A7H2|A0A366A7H2_9VIBR;tr|A0A454CT23|A0A454CT23_VIBHA;tr|A0A655PF42|A0A655PF42_VIBCL;tr|A0A655YDB7|A0A655YDB7_VIBCL;tr|A0A7Z8DUZ7|A0A7Z8DUZ7_VIBCL;tr|K5UQZ9|K5UQZ9_9VIBR	-	-
39180	YVSAWGSEAQVEDDTIR	0	2.74278	tr|A0A023PTD2|A0A023PTD2_VIBCL;tr|A0A0H3ADJ1|A0A0H3ADJ1_VIBC3;tr|A0A0H3Q2Z5|A0A0H3Q2Z5_VIBCL;tr|A0A0N8UFE9|A0A0N8UFE9_VIBMT;tr|A0A366A1E9|A0A366A1E9_9VIBR;tr|A0A366AH05|A0A366AH05_9VIBR;tr|A0A366AMF9|A0A366AMF9_9VIBR;tr|A0A395TIG5|A0A395TIG5_VIBCL;tr|A0A544I208|A0A544I208_VIBCL;tr|A0A5C2B3Z3|A0A5C2B3Z3_VIBCL;tr|A0A5C9HGV8|A0A5C9HGV8_VIBCL;tr|A0A655NTW3|A0A655NTW3_VIBCL;tr|A0A655Y969|A0A655Y969_VI…	-	-
43449	IDDVEAAWNTGTEYEDGNK	0	2.74275	sp|Q9KNJ2|GLN1B_VIBCH;tr|A0A067BGZ2|A0A067BGZ2_VIBMT;tr|A0A0Q0TBZ6|A0A0Q0TBZ6_VIBMT;tr|A0A366A6L9|A0A366A6L9_9VIBR;tr|A0A366AVM5|A0A366AVM5_9VIBR;tr|A0A655VXM6|A0A655VXM6_VIBCL;tr|A0A656AXE6|A0A656AXE6_VIBCL;tr|A0A7Z7VLX3|A0A7Z7VLX3_VIBCL;tr|O30619|O30619_VIBCL	-	-
47245	VIEGLVSALQADGDELLSEQER	0	2.74158	sp|C3LT05|HSCA_VIBCM;tr|A0A366A5P6|A0A366A5P6_9VIBR;tr|A0A366ACV2|A0A366ACV2_9VIBR;tr|A0A366AFP4|A0A366AFP4_9VIBR;tr|A0A395UAX6|A0A395UAX6_VIBCL;tr|A0A544C1T3|A0A544C1T3_VIBCL;tr|A0A5C2AV69|A0A5C2AV69_VIBCL;tr|A0A5C9HKT7|A0A5C9HKT7_VIBCL;tr|A0A5C9QRR4|A0A5C9QRR4_VIBCL;tr|A0A5Q6PFV1|A0A5Q6PFV1_VIBCL;tr|A0A6B3LFU4|A0A6B3LFU4_VIBCL;tr|A0A7Z7VNL1|A0A7Z7VNL1_VIBCL;tr|D7HEU3|D7HEU3_VIBCL	-	-
49723	ANQVFSTAEDNQSAVTIHVLQGER	0	2.74077	sp|A5F361|DNAK_VIBC3;sp|Q87RX3|DNAK_VIBPA;tr|A0A067B981|A0A067B981_VIBMT;tr|A0A0N8UHZ1|A0A0N8UHZ1_VIBMT;tr|A0A2R8EDL1|A0A2R8EDL1_VIBCL;tr|A0A366AFG8|A0A366AFG8_9VIBR;tr|A0A366ARL1|A0A366ARL1_9VIBR;tr|A0A395TMA1|A0A395TMA1_VIBCL;tr|A0A454CN49|A0A454CN49_VIBHA;tr|A0A655R1Q6|A0A655R1Q6_VIBCL;tr|A0A655S4Y4|A0A655S4Y4_VIBCL;tr|A0A655X843|A0A655X843_VIBCL;tr|A0A656ANB7|A0A656ANB7_VIBCL;tr|A0A6B3LMQ8|A0…	-	-
50554	AVTVPIYPTNTPEQAAYILQNADVK	0	2.74029	tr|A0A0H3AMN5|A0A0H3AMN5_VIBC3;tr|A0A366A7T5|A0A366A7T5_9VIBR;tr|A0A366AC61|A0A366AC61_9VIBR;tr|A0A366AIZ4|A0A366AIZ4_9VIBR;tr|A0A395TH70|A0A395TH70_VIBCL;tr|A0A544QGU0|A0A544QGU0_VIBCL;tr|A0A5C2AYF2|A0A5C2AYF2_VIBCL;tr|A0A5C9HIS8|A0A5C9HIS8_VIBCL;tr|A0A5C9VPL4|A0A5C9VPL4_VIBCL;tr|A0A5Q6PKZ3|A0A5Q6PKZ3_VIBCL;tr|A0A655Q3W7|A0A655Q3W7_VIBCL;tr|A0A655USH5|A0A655USH5_VIBCL;tr|A0A655YVI8|A0A655YVI8_VI…	-	-
50018	TAAEAEADRYQLLADASNMALEVAK	0	2.73737	tr|A0A0H3AKI1|A0A0H3AKI1_VIBC3;tr|A0A0K9V0G1|A0A0K9V0G1_VIBCL;tr|A0A2R8EBG5|A0A2R8EBG5_VIBCL;tr|A0A3M8LTI4|A0A3M8LTI4_VIBCL;tr|A0A5B1CA11|A0A5B1CA11_VIBCL;tr|A0A655Q843|A0A655Q843_VIBCL;tr|A0A656AGA2|A0A656AGA2_VIBCL;tr|A0A6B3LLL4|A0A6B3LLL4_VIBCL;tr|A0A7Z7YG60|A0A7Z7YG60_VIBCL;tr|D7H997|D7H997_VIBCL	-	-
48454	QVADGVAHIHASFNNTIVTITDR	0	2.73725	sp|A5F574|RS11_VIBC3;tr|A0A1R3F8V8|A0A1R3F8V8_9VIBR;tr|A0A6M6J131|A0A6M6J131_VIBCL	-	-
49671	ALNVLGLPTIEFWNAQGEPVPNAR	0	2.73492	sp|Q9KNN1|DSBD_VIBCH;tr|A0A0H3AHN0|A0A0H3AHN0_VIBC3;tr|A0A366A4G7|A0A366A4G7_9VIBR;tr|A0A366AMM0|A0A366AMM0_9VIBR;tr|A0A366AUX6|A0A366AUX6_9VIBR;tr|A0A395U919|A0A395U919_VIBCL;tr|A0A544C9V9|A0A544C9V9_VIBCL;tr|A0A5C9QX61|A0A5C9QX61_VIBCL;tr|A0A5Q6PMB3|A0A5Q6PMB3_VIBCL;tr|A0A655Q8W7|A0A655Q8W7_VIBCL;tr|A0A656A0Y1|A0A656A0Y1_VIBCL;tr|A0A656AJ32|A0A656AJ32_VIBCL;tr|A0A6B3LDG0|A0A6B3LDG0_VIBCL;tr|A0A…	-	-
53148	ARPDIQISSDFIVGFPGETDKDFQDTMK	0	2.73442	sp|A5F2X6|MIAB_VIBC3;sp|Q87RP4|MIAB_VIBPA;tr|A0A0Q0TIQ0|A0A0Q0TIQ0_VIBMT;tr|A0A366ABX3|A0A366ABX3_9VIBR;tr|A0A395UBM6|A0A395UBM6_VIBCL;tr|A0A655QEW7|A0A655QEW7_VIBCL;tr|A0A655RQD7|A0A655RQD7_VIBCL;tr|A0A655U0B0|A0A655U0B0_VIBCL;tr|A0A655YWS1|A0A655YWS1_VIBCL;tr|A0A655Z5D6|A0A655Z5D6_VIBCL;tr|A0A656AS94|A0A656AS94_VIBCL;tr|A0A6B3LJX6|A0A6B3LJX6_VIBCL;tr|A0A6N1RMW1|A0A6N1RMW1_VIBCL;tr|D7HFD3|D7HFD3…	-	-
46379	GNEMISHLYNPLSPAVLTVIK	0	2.73423	tr|A0A0E3W236|A0A0E3W236_VIBCL;tr|A0A0H3AIK2|A0A0H3AIK2_VIBC3;tr|A0A0Q0VHG0|A0A0Q0VHG0_VIBMT;tr|A0A1R3FJA0|A0A1R3FJA0_9VIBR;tr|A0A366A3S2|A0A366A3S2_9VIBR;tr|A0A366AFR5|A0A366AFR5_9VIBR;tr|A0A366ARL0|A0A366ARL0_9VIBR;tr|A0A454CN19|A0A454CN19_VIBHA;tr|A0A544PHB0|A0A544PHB0_VIBCL;tr|A0A5C2AUE9|A0A5C2AUE9_VIBCL;tr|A0A5C9L8Y1|A0A5C9L8Y1_VIBCL;tr|A0A655QCN2|A0A655QCN2_VIBCL;tr|A0A655R8Z9|A0A655R8Z9_VI…	-	-
48516	KDTIAVESVINALFDGSSYSIVR	0	2.73363	tr|A0A0H3AFX3|A0A0H3AFX3_VIBC3;tr|A0A366A1D1|A0A366A1D1_9VIBR;tr|A0A366AH49|A0A366AH49_9VIBR;tr|A0A366AJQ0|A0A366AJQ0_9VIBR;tr|A0A395TNY4|A0A395TNY4_VIBCL;tr|A0A543ZVA6|A0A543ZVA6_VIBCL;tr|A0A5C2B4A4|A0A5C2B4A4_VIBCL;tr|A0A5C9QKI4|A0A5C9QKI4_VIBCL;tr|A0A655NS19|A0A655NS19_VIBCL;tr|A0A655SJA9|A0A655SJA9_VIBCL;tr|A0A655U596|A0A655U596_VIBCL;tr|A0A655VKD3|A0A655VKD3_VIBCL;tr|A0A655Y9I9|A0A655Y9I9_VI…	-	-
25493	QGVVTLHQEEPAK	0	2.73302	tr|A0A0H3AG66|A0A0H3AG66_VIBC3;tr|A0A0H3PY53|A0A0H3PY53_VIBCL;tr|A0A0Q0TPZ8|A0A0Q0TPZ8_VIBMT;tr|A0A366A9C7|A0A366A9C7_9VIBR;tr|A0A366AKA9|A0A366AKA9_9VIBR;tr|A0A395TTG7|A0A395TTG7_VIBCL;tr|A0A544CFL2|A0A544CFL2_VIBCL;tr|A0A5C2B0T3|A0A5C2B0T3_VIBCL;tr|A0A5C9HPS2|A0A5C9HPS2_VIBCL;tr|A0A5C9QB65|A0A5C9QB65_VIBCL;tr|A0A5Q6PG30|A0A5Q6PG30_VIBCL;tr|A0A655QG63|A0A655QG63_VIBCL;tr|A0A655X0A1|A0A655X0A1_VI…	-	-
51296	SAYTPSAQQEVLVGDHDQLVSTTDLK	0	2.73291	tr|A0A395TKN9|A0A395TKN9_VIBCL;tr|A0A655VIN5|A0A655VIN5_VIBCL;tr|A0A6B3L935|A0A6B3L935_VIBCL;tr|A0A6N1RZX0|A0A6N1RZX0_VIBCL;tr|A0A7I6JWF8|A0A7I6JWF8_VIBCL	-	-
29751	QSQLQAEHELSQR	0	2.73221	tr|A0A023PSA2|A0A023PSA2_VIBCL;tr|A0A0H3Q267|A0A0H3Q267_VIBCL;tr|A0A0H4JQ47|A0A0H4JQ47_VIBCL;tr|A0A366A2A1|A0A366A2A1_9VIBR;tr|A0A366AWE7|A0A366AWE7_9VIBR;tr|A0A395TZP9|A0A395TZP9_VIBCL;tr|A0A544C7F5|A0A544C7F5_VIBCL;tr|A0A5C9HMZ6|A0A5C9HMZ6_VIBCL;tr|A0A5C9QJ04|A0A5C9QJ04_VIBCL;tr|A0A5Q6PJN5|A0A5Q6PJN5_VIBCL;tr|A0A655VAR4|A0A655VAR4_VIBCL;tr|A0A655WLP2|A0A655WLP2_VIBCL;tr|A0A655WPE4|A0A655WPE4_VI…	-	-
44005	ITHIITNSHSSQDVFYVAK	0	2.73139	tr|A0A6B3LLE9|A0A6B3LLE9_VIBCL;tr|Q06BB2|Q06BB2_VIBCL	-	-
32493	SNFGANAILAVSLANAK	0	2.72982	sp|A5F5I3|ENO_VIBC3;tr|A0A067B3Z0|A0A067B3Z0_VIBMT;tr|A0A366AAM1|A0A366AAM1_9VIBR;tr|A0A366AY31|A0A366AY31_9VIBR;tr|A0A655T4U4|A0A655T4U4_VIBCL;tr|A0A655ZHR7|A0A655ZHR7_VIBCL;tr|A0A656A3S2|A0A656A3S2_VIBCL;tr|A0A7U8WNX0|A0A7U8WNX0_VIBCL	-	-
35541	HAVQLYLEPGEAIITK	0	2.7298	sp|C6YCI2|NSPC_VIBCO;tr|A0A085SP30|A0A085SP30_VIBCL;tr|A0A0Q0PJF0|A0A0Q0PJF0_VIBMT;tr|A0A366A6W3|A0A366A6W3_9VIBR;tr|A0A366AVJ2|A0A366AVJ2_9VIBR;tr|A0A395UAV9|A0A395UAV9_VIBCL;tr|A0A544IB52|A0A544IB52_VIBCL;tr|A0A5C2B089|A0A5C2B089_VIBCL;tr|A0A5C9HKW2|A0A5C9HKW2_VIBCL;tr|A0A5C9Q2L1|A0A5C9Q2L1_VIBCL;tr|A0A655RQY1|A0A655RQY1_VIBCL;tr|A0A655ZIM2|A0A655ZIM2_VIBCL;tr|A0A6B3LHJ3|A0A6B3LHJ3_VIBCL;tr|A0A…	-	-
24866	QGETLGIVGESGSGK	0	2.72678	tr|A0A0E3W1G3|A0A0E3W1G3_VIBCL;tr|A0A0H3AER0|A0A0H3AER0_VIBC3;tr|A0A0H3AJJ0|A0A0H3AJJ0_VIBC3;tr|A0A0H3PXG7|A0A0H3PXG7_VIBCL;tr|A0A0Q0PSH3|A0A0Q0PSH3_VIBMT;tr|A0A0X1KVP3|A0A0X1KVP3_VIBCO;tr|A0A1R3F2T1|A0A1R3F2T1_9VIBR;tr|A0A1R3FHZ4|A0A1R3FHZ4_9VIBR;tr|A0A1X1LAH4|A0A1X1LAH4_VIBCL;tr|A0A366A382|A0A366A382_9VIBR;tr|A0A366A3I1|A0A366A3I1_9VIBR;tr|A0A366AHC7|A0A366AHC7_9VIBR;tr|A0A366AJ90|A0A366AJ90_9V…	-	-
45634	HYYVVGAHQSYHGFEDTPR	0	2.72612	sp|P09545|HLYA_VIBCH;tr|A0A0H3AEI4|A0A0H3AEI4_VIBC3;tr|A0A142BWZ3|A0A142BWZ3_VIBCL;tr|A0A142BWZ4|A0A142BWZ4_VIBCL;tr|A0A142BWZ5|A0A142BWZ5_VIBCL;tr|A0A2P1DZV7|A0A2P1DZV7_VIBCL;tr|A0A2P1DZZ6|A0A2P1DZZ6_VIBCL;tr|A0A2R8EW24|A0A2R8EW24_VIBCL;tr|A0A365ZZZ3|A0A365ZZZ3_9VIBR;tr|A0A366ACZ4|A0A366ACZ4_9VIBR;tr|A0A5C9HN94|A0A5C9HN94_VIBCL;tr|A0A5Q6PEB0|A0A5Q6PEB0_VIBCL;tr|A0A655RPQ8|A0A655RPQ8_VIBCL;tr|A0A…	-	-
40115	ISGYMLESALEAGLAAAGLK	0	2.72384	sp|A5F930|GLMM_VIBC3;sp|C3LSP4|GLMM_VIBCM;sp|Q87LZ7|GLMM_VIBPA;tr|A0A085T5H7|A0A085T5H7_VIBCL;tr|A0A0Q0W5M2|A0A0Q0W5M2_VIBMT;tr|A0A366A971|A0A366A971_9VIBR;tr|A0A366AKG6|A0A366AKG6_9VIBR;tr|A0A366AP28|A0A366AP28_9VIBR;tr|A0A395TL30|A0A395TL30_VIBCL;tr|A0A5B1C7H7|A0A5B1C7H7_VIBCL;tr|A0A5C2AVE5|A0A5C2AVE5_VIBCL;tr|A0A655Q7Z7|A0A655Q7Z7_VIBCL;tr|A0A655VS28|A0A655VS28_VIBCL;tr|A0A655XAE8|A0A655XAE8_V…	-	-
24738	IAAGSGTQVQDVNR	0	2.72346	tr|A0A085RJM0|A0A085RJM0_VIBCL;tr|A0A0H3AL02|A0A0H3AL02_VIBC3;tr|A0A0H3Q4H3|A0A0H3Q4H3_VIBCL;tr|A0A0Q0PGE8|A0A0Q0PGE8_VIBMT;tr|A0A1R3EZ08|A0A1R3EZ08_9VIBR;tr|A0A1R3FI80|A0A1R3FI80_9VIBR;tr|A0A366AKT5|A0A366AKT5_9VIBR;tr|A0A366ARJ2|A0A366ARJ2_9VIBR;tr|A0A544CBS8|A0A544CBS8_VIBCL;tr|A0A655QBC4|A0A655QBC4_VIBCL;tr|A0A655XK30|A0A655XK30_VIBCL;tr|A0A6B3LFC7|A0A6B3LFC7_VIBCL;tr|A0A7U8WM40|A0A7U8WM40_VI…	-	-
55037	LLQYMGALGAMAHAPFISSVGPEFFGIDSFEELPNIK	0	2.72254	tr|A0A023PTI7|A0A023PTI7_VIBCL;tr|A0A085SGI6|A0A085SGI6_VIBCL;tr|A0A366A909|A0A366A909_9VIBR;tr|A0A366ADE2|A0A366ADE2_9VIBR;tr|A0A366AW24|A0A366AW24_9VIBR;tr|A0A655PMM6|A0A655PMM6_VIBCL;tr|A0A655QFQ2|A0A655QFQ2_VIBCL;tr|A0A7Z7YG93|A0A7Z7YG93_VIBCL	-	-
53979	NSDTTQTSTDAWAWNMYCSYYQELTSNR	0	2.72245	sp|Fha|TARGET;tr|A0A023PRF6|A0A023PRF6_VIBCL;tr|A0A023PRG9|A0A023PRG9_VIBCL;tr|A0A023PRJ4|A0A023PRJ4_VIBCL;tr|A0A0H3QAN5|A0A0H3QAN5_VIBCL;tr|A0A366A8U6|A0A366A8U6_9VIBR;tr|A0A366AFS6|A0A366AFS6_9VIBR;tr|A0A366ATL7|A0A366ATL7_9VIBR;tr|A0A395U048|A0A395U048_VIBCL;tr|A0A544HKE9|A0A544HKE9_VIBCL;tr|A0A5B1C1J8|A0A5B1C1J8_VIBCL;tr|A0A5C2B482|A0A5C2B482_VIBCL;tr|A0A5C9HP19|A0A5C9HP19_VIBCL;tr|A0A5C9QJJ9…	-	-
47089	TNLPLHENGMQIHAWINDEK	0	2.72214	tr|A0A085SPW3|A0A085SPW3_VIBCL;tr|A0A1X1L9Y2|A0A1X1L9Y2_VIBCL;tr|A0A366A4C7|A0A366A4C7_9VIBR;tr|A0A5C2B0W3|A0A5C2B0W3_VIBCL;tr|A0A655U9R6|A0A655U9R6_VIBCL;tr|A0A655WHW6|A0A655WHW6_VIBCL;tr|A0A655ZEP0|A0A655ZEP0_VIBCL	-	-
23512	GYDSAGVAVVDSDK	0	2.72147	sp|Q9KUM8|GLMS_VIBCH;tr|A0A0H3AM34|A0A0H3AM34_VIBC3;tr|A0A2R8EEM5|A0A2R8EEM5_VIBCL;tr|A0A366A9H9|A0A366A9H9_9VIBR;tr|A0A366AIN4|A0A366AIN4_9VIBR;tr|A0A395TWA6|A0A395TWA6_VIBCL;tr|A0A5C2AVT6|A0A5C2AVT6_VIBCL;tr|A0A5C9HMC6|A0A5C9HMC6_VIBCL;tr|A0A655X8D3|A0A655X8D3_VIBCL;tr|A0A655ZSA5|A0A655ZSA5_VIBCL;tr|A0A6B3LP27|A0A6B3LP27_VIBCL;tr|A0A6N1RXJ3|A0A6N1RXJ3_VIBCL	-	-
46040	NLCISVNESEIAPVSDSDWR	0	2.72081	tr|A0A085PQB2|A0A085PQB2_VIBCL;tr|A0A0H3Q381|A0A0H3Q381_VIBCL;tr|A0A366A0Y5|A0A366A0Y5_9VIBR;tr|A0A543Y7H0|A0A543Y7H0_VIBCL;tr|A0A5C2B3X5|A0A5C2B3X5_VIBCL;tr|A0A655NV34|A0A655NV34_VIBCL;tr|A0A656A2D2|A0A656A2D2_VIBCL;tr|D7HB80|D7HB80_VIBCL	-	-
40112	ISGYMLESALEAGLAAAGLK	0	2.71922	sp|A5F930|GLMM_VIBC3;sp|C3LSP4|GLMM_VIBCM;sp|Q87LZ7|GLMM_VIBPA;tr|A0A085T5H7|A0A085T5H7_VIBCL;tr|A0A0Q0W5M2|A0A0Q0W5M2_VIBMT;tr|A0A366A971|A0A366A971_9VIBR;tr|A0A366AKG6|A0A366AKG6_9VIBR;tr|A0A366AP28|A0A366AP28_9VIBR;tr|A0A395TL30|A0A395TL30_VIBCL;tr|A0A5B1C7H7|A0A5B1C7H7_VIBCL;tr|A0A5C2AVE5|A0A5C2AVE5_VIBCL;tr|A0A655Q7Z7|A0A655Q7Z7_VIBCL;tr|A0A655VS28|A0A655VS28_VIBCL;tr|A0A655XAE8|A0A655XAE8_V…	-	-
37389	YNTLGGVCLNVGCIPSK	0	2.71899	sp|Q9KPF6|DLDH_VIBCH;tr|A0A085SSQ1|A0A085SSQ1_VIBCL;tr|A0A366AIR4|A0A366AIR4_9VIBR;tr|A0A655QMV0|A0A655QMV0_VIBCL;tr|A0A656AY51|A0A656AY51_VIBCL;tr|A0A7Z7YCJ0|A0A7Z7YCJ0_VIBCL;tr|D7HEI0|D7HEI0_VIBCL	-	-
47948	TQQYHTQFIYGGESHFDNMK	0	2.71864	tr|A0A0H3AF57|A0A0H3AF57_VIBC3;tr|A0A0H3Q5L4|A0A0H3Q5L4_VIBCL;tr|A0A0K9UYS4|A0A0K9UYS4_VIBCL;tr|A0A0X1L0N4|A0A0X1L0N4_VIBCO;tr|A0A395U7U3|A0A395U7U3_VIBCL;tr|A0A655PWM0|A0A655PWM0_VIBCL;tr|A0A655VCK1|A0A655VCK1_VIBCL;tr|A0A655YDE4|A0A655YDE4_VIBCL;tr|A0A6B3LGS7|A0A6B3LGS7_VIBCL;tr|A0A6N1RP91|A0A6N1RP91_VIBCL;tr|D7HC21|D7HC21_VIBCL	-	-
40522	IYPGNYDEYMTAATQAR	0	2.71863	tr|A0A085S1X3|A0A085S1X3_VIBCL;tr|A0A0H3AKP2|A0A0H3AKP2_VIBC3;tr|A0A0H3PZ15|A0A0H3PZ15_VIBCL;tr|A0A0Q0N776|A0A0Q0N776_VIBMT;tr|A0A366A6I5|A0A366A6I5_9VIBR;tr|A0A366ASL0|A0A366ASL0_9VIBR;tr|A0A544JTY6|A0A544JTY6_VIBCL;tr|A0A5B1C2W3|A0A5B1C2W3_VIBCL;tr|A0A655QG41|A0A655QG41_VIBCL;tr|A0A655QQ34|A0A655QQ34_VIBCL;tr|A0A655WZS7|A0A655WZS7_VIBCL	-	-
39406	WAALSGDPEDIYKTDQK	0	2.7178	sp|A5F1X6|HUTU_VIBC3;sp|Q87Q76|HUTU_VIBPA;tr|A0A0E4GJQ5|A0A0E4GJQ5_VIBCL;tr|A0A0Q0MXL1|A0A0Q0MXL1_VIBMT;tr|A0A0Q0PSR1|A0A0Q0PSR1_VIBMT;tr|A0A1R3F981|A0A1R3F981_9VIBR;tr|A0A1R3FJ40|A0A1R3FJ40_9VIBR;tr|A0A2V4NI74|A0A2V4NI74_VIBCL;tr|A0A366A2D8|A0A366A2D8_9VIBR;tr|A0A366AHB4|A0A366AHB4_9VIBR;tr|A0A366AUC5|A0A366AUC5_9VIBR;tr|A0A395TRD6|A0A395TRD6_VIBCL;tr|A0A454D201|A0A454D201_VIBHA;tr|A0A544B0P3|A0…	-	-
44025	YHPYILGNPLTFIIEQSR	0	2.71735	tr|A0A6B3LLD9|A0A6B3LLD9_VIBCL;tr|Q06BC5|Q06BC5_VIBCL	-	-
46198	DELLEDFEFAPETAQSGLYK	0	2.71707	tr|A0A023PTI7|A0A023PTI7_VIBCL;tr|A0A085SGI6|A0A085SGI6_VIBCL;tr|A0A366A909|A0A366A909_9VIBR;tr|A0A366ADE2|A0A366ADE2_9VIBR;tr|A0A366AW24|A0A366AW24_9VIBR;tr|A0A655QFQ2|A0A655QFQ2_VIBCL;tr|A0A7Z7YG93|A0A7Z7YG93_VIBCL	-	-
45963	DIIAILGMDELSEADKQVVAR	0	2.71623	sp|A5F459|ATPB_VIBC3;tr|A0A0Q0PZ58|A0A0Q0PZ58_VIBMT;tr|A0A2R8EFZ7|A0A2R8EFZ7_VIBCL;tr|A0A366AG85|A0A366AG85_9VIBR;tr|A0A7U8ZLH2|A0A7U8ZLH2_VIBCL;tr|A0A7X4TC31|A0A7X4TC31_VIBCL;tr|A0A7Z7VK26|A0A7Z7VK26_VIBCL;tr|D7HH79|D7HH79_VIBCL	-	-
48610	IGYDAMALGNHEFDNPLEVLFK	0	2.71519	sp|Q9KQ30|5NTD_VIBCH;tr|A0A0H3AGG1|A0A0H3AGG1_VIBC3;tr|A0A0H3Q7Y1|A0A0H3Q7Y1_VIBCL;tr|A0A2R8EAB5|A0A2R8EAB5_VIBCL;tr|A0A366A7H3|A0A366A7H3_9VIBR;tr|A0A366ALB2|A0A366ALB2_9VIBR;tr|A0A366AUZ5|A0A366AUZ5_9VIBR;tr|A0A395U7D9|A0A395U7D9_VIBCL;tr|A0A543YF09|A0A543YF09_VIBCL;tr|A0A5C2AYP3|A0A5C2AYP3_VIBCL;tr|A0A5C9HLQ1|A0A5C9HLQ1_VIBCL;tr|A0A5Q6PGX6|A0A5Q6PGX6_VIBCL;tr|A0A655TIP8|A0A655TIP8_VIBCL;tr|A0A…	-	-
39713	AWEGFAAGDWQNEVNVR	0	2.71304	tr|A0A067BIP8|A0A067BIP8_VIBMT;tr|A0A086SPX4|A0A086SPX4_VIBCL;tr|A0A0H3AFT9|A0A0H3AFT9_VIBC3;tr|A0A366A848|A0A366A848_9VIBR;tr|A0A366ANW3|A0A366ANW3_9VIBR;tr|A0A366AV42|A0A366AV42_9VIBR;tr|A0A395UGL8|A0A395UGL8_VIBCL;tr|A0A454D2H6|A0A454D2H6_VIBHA;tr|A0A544BLG6|A0A544BLG6_VIBCL;tr|A0A5C9HK80|A0A5C9HK80_VIBCL;tr|A0A655WPP3|A0A655WPP3_VIBCL;tr|D7H9T1|D7H9T1_VIBCL;tr|K5UDJ2|K5UDJ2_9VIBR	-	-
44232	QYAPMSVFDQALVIFAAER	0	2.71282	sp|A5F457|ATPA_VIBC3;sp|Q87KA6|ATPA_VIBPA;tr|A0A067BAT9|A0A067BAT9_VIBMT;tr|A0A0H3Q7G6|A0A0H3Q7G6_VIBCL;tr|A0A1R3EKL1|A0A1R3EKL1_9VIBR;tr|A0A1R3FL04|A0A1R3FL04_9VIBR;tr|A0A366A0K4|A0A366A0K4_9VIBR;tr|A0A366ADR2|A0A366ADR2_9VIBR;tr|A0A655YZ00|A0A655YZ00_VIBCL;tr|A0A656ASB9|A0A656ASB9_VIBCL;tr|A0A7U8ZNY7|A0A7U8ZNY7_VIBCL;tr|A8S7H6|A8S7H6_VIBCL;tr|A8S7I2|A8S7I2_VIBCL;tr|D7HH76|D7HH76_VIBCL;tr|F5HQ34…	-	-
42290	GIHAVTTYIANEVQEVYR	0	2.71263	sp|A5F3P6|RPOC_VIBC3;tr|A0A0Q0PRC9|A0A0Q0PRC9_VIBMT;tr|A0A366A3X8|A0A366A3X8_9VIBR;tr|A0A366AB58|A0A366AB58_9VIBR;tr|A0A366AIA6|A0A366AIA6_9VIBR;tr|A0A5C2AWT4|A0A5C2AWT4_VIBCL;tr|A0A5Q6PDB9|A0A5Q6PDB9_VIBCL;tr|A0A655S4G1|A0A655S4G1_VIBCL;tr|A0A655UB56|A0A655UB56_VIBCL;tr|A0A655Z7X7|A0A655Z7X7_VIBCL;tr|A0A655ZKY9|A0A655ZKY9_VIBCL;tr|A0A656AP80|A0A656AP80_VIBCL;tr|A0A656AZS8|A0A656AZS8_VIBCL;tr|A0A…	-	-
40107	VHHPDQLEAQLHQLSGR	0	2.70941	tr|A0A0H3AKS0|A0A0H3AKS0_VIBC3;tr|A0A395U9Z5|A0A395U9Z5_VIBCL;tr|A0A544DSU2|A0A544DSU2_VIBCL;tr|A0A5C2AWY7|A0A5C2AWY7_VIBCL;tr|A0A655YV14|A0A655YV14_VIBCL;tr|A0A655Z3A8|A0A655Z3A8_VIBCL;tr|A0A6B3LQC4|A0A6B3LQC4_VIBCL;tr|D7HGY8|D7HGY8_VIBCL	-	-
28021	LSWSALDLTLQQK	0	2.70866	tr|A0A0H3AKI1|A0A0H3AKI1_VIBC3;tr|A0A0K9V0G1|A0A0K9V0G1_VIBCL;tr|A0A0Q0M269|A0A0Q0M269_VIBMT;tr|A0A0Q0Q1I2|A0A0Q0Q1I2_VIBMT;tr|A0A1R3F6F8|A0A1R3F6F8_9VIBR;tr|A0A1R3FPQ1|A0A1R3FPQ1_9VIBR;tr|A0A2R8EBG5|A0A2R8EBG5_VIBCL;tr|A0A366A766|A0A366A766_9VIBR;tr|A0A366ANR0|A0A366ANR0_9VIBR;tr|A0A366AVD2|A0A366AVD2_9VIBR;tr|A0A3M8LTI4|A0A3M8LTI4_VIBCL;tr|A0A5B1CA11|A0A5B1CA11_VIBCL;tr|A0A5C2B0D9|A0A5C2B0D9_VI…	-	-
47013	QWQQATVLPEALVEAQSLAGSK	0	2.70699	tr|A0A0H3AJQ9|A0A0H3AJQ9_VIBC3;tr|A0A0H3Q1T7|A0A0H3Q1T7_VIBCL;tr|A0A0K9UZ77|A0A0K9UZ77_VIBCL;tr|A0A0Q0Z562|A0A0Q0Z562_VIBMT;tr|A0A0X1KWK6|A0A0X1KWK6_VIBCO;tr|A0A2V4NJ17|A0A2V4NJ17_VIBCL;tr|A0A366AKM9|A0A366AKM9_9VIBR;tr|A0A366ATV8|A0A366ATV8_9VIBR;tr|A0A395UBN9|A0A395UBN9_VIBCL;tr|A0A544HZ33|A0A544HZ33_VIBCL;tr|A0A5C2B0N8|A0A5C2B0N8_VIBCL;tr|A0A5C9HTP9|A0A5C9HTP9_VIBCL;tr|A0A5Q6PCK7|A0A5Q6PCK7_VI…	-	-
35065	VVNTLGEPIDGKGPIGAK	0	2.7061	sp|A5F457|ATPA_VIBC3;tr|A0A067BAT9|A0A067BAT9_VIBMT;tr|A0A0H3Q7G6|A0A0H3Q7G6_VIBCL;tr|A0A366A0K4|A0A366A0K4_9VIBR;tr|A0A655YZ00|A0A655YZ00_VIBCL;tr|A0A656ASB9|A0A656ASB9_VIBCL;tr|A0A7U8ZQR0|A0A7U8ZQR0_VIBCL;tr|A8S7H6|A8S7H6_VIBCL;tr|A8S7I2|A8S7I2_VIBCL;tr|D7HH76|D7HH76_VIBCL;tr|F5HQ56|F5HQ56_VIBCL;tr|F5HQC0|F5HQC0_VIBCL;tr|I7JQ58|I7JQ58_VIBCL	-	-
32474	TSESNVSEGFTMDEK	0	2.70552	sp|Fha|TARGET;tr|A0A023PRF6|A0A023PRF6_VIBCL;tr|A0A023PRG9|A0A023PRG9_VIBCL;tr|A0A023PRJ4|A0A023PRJ4_VIBCL;tr|A0A0H3QAN5|A0A0H3QAN5_VIBCL;tr|A0A366A8U6|A0A366A8U6_9VIBR;tr|A0A366AFS6|A0A366AFS6_9VIBR;tr|A0A366ATL7|A0A366ATL7_9VIBR;tr|A0A395U048|A0A395U048_VIBCL;tr|A0A544HKE9|A0A544HKE9_VIBCL;tr|A0A5B1C1J8|A0A5B1C1J8_VIBCL;tr|A0A5C2B482|A0A5C2B482_VIBCL;tr|A0A5C9HP19|A0A5C9HP19_VIBCL;tr|A0A5C9QJJ9…	-	-
46568	GSLEEAELIEAIKDVHFVGIR	0	2.70468	tr|A0A067B4K1|A0A067B4K1_VIBMT;tr|A0A085PQJ5|A0A085PQJ5_VIBCL;tr|A0A366A5U9|A0A366A5U9_9VIBR;tr|A0A5C9HJJ5|A0A5C9HJJ5_VIBCL	-	-
48693	VLFGNAIEVEEQYGSLDALFASK	0	2.7036	tr|A0A023PRF6|A0A023PRF6_VIBCL;tr|A0A023PRG9|A0A023PRG9_VIBCL;tr|A0A023PRJ4|A0A023PRJ4_VIBCL;tr|A0A0H3QAN5|A0A0H3QAN5_VIBCL;tr|A0A366A8U6|A0A366A8U6_9VIBR;tr|A0A366AFS6|A0A366AFS6_9VIBR;tr|A0A395U048|A0A395U048_VIBCL;tr|A0A544HKE9|A0A544HKE9_VIBCL;tr|A0A5B1C1J8|A0A5B1C1J8_VIBCL;tr|A0A5C2B482|A0A5C2B482_VIBCL;tr|A0A5C9HP19|A0A5C9HP19_VIBCL;tr|A0A5C9QJJ9|A0A5C9QJJ9_VIBCL;tr|A0A655UPC2|A0A655UPC2_VI…	-	-
43499	DLGNMPPNIANPAYLASQAR	0	2.70255	sp|A5F5D8|AMPA_VIBC3;tr|A0A067BHF5|A0A067BHF5_VIBMT;tr|A0A1R3F8K1|A0A1R3F8K1_9VIBR;tr|A0A1R3FF66|A0A1R3FF66_9VIBR;tr|A0A366A1Q3|A0A366A1Q3_9VIBR;tr|A0A366ALY9|A0A366ALY9_9VIBR;tr|A0A5C9HMZ7|A0A5C9HMZ7_VIBCL;tr|A0A656AYS1|A0A656AYS1_VIBCL;tr|D7HFD9|D7HFD9_VIBCL;tr|K5UMW7|K5UMW7_9VIBR	-	-
42926	IHGLADVMQGEMIELPGNR	0	2.70107	sp|A5F457|ATPA_VIBC3;tr|A0A067BAT9|A0A067BAT9_VIBMT;tr|A0A0H3Q7G6|A0A0H3Q7G6_VIBCL;tr|A0A366A0K4|A0A366A0K4_9VIBR;tr|A0A656ASB9|A0A656ASB9_VIBCL;tr|A0A7U8ZQR0|A0A7U8ZQR0_VIBCL;tr|A8S7H6|A8S7H6_VIBCL;tr|A8S7I2|A8S7I2_VIBCL;tr|D7HH76|D7HH76_VIBCL	-	-
42714	SIVLSHAAGIGELMSDETVR	0	2.69965	sp|Q9KSQ4|HUTH_VIBCH;tr|A0A0H3PXS6|A0A0H3PXS6_VIBCL;tr|A0A0N8UI59|A0A0N8UI59_VIBMT;tr|A0A0Q0N5R8|A0A0Q0N5R8_VIBMT;tr|A0A366A2E0|A0A366A2E0_9VIBR;tr|A0A366AJW0|A0A366AJW0_9VIBR;tr|A0A366AVI5|A0A366AVI5_9VIBR;tr|A0A395TW20|A0A395TW20_VIBCL;tr|A0A544HZM6|A0A544HZM6_VIBCL;tr|A0A5C9QFH7|A0A5C9QFH7_VIBCL;tr|A0A5D0BSE0|A0A5D0BSE0_VIBCL;tr|A0A5Q6PJN9|A0A5Q6PJN9_VIBCL;tr|A0A655UQP5|A0A655UQP5_VIBCL;tr|A0A…	-	-
41095	SFLNPYEENGELIHEGR	0	2.69837	tr|A0A0E3W0D2|A0A0E3W0D2_VIBCL;tr|A0A0H3AE75|A0A0H3AE75_VIBC3;tr|A0A0H3Q4T3|A0A0H3Q4T3_VIBCL;tr|A0A0Q0MNZ8|A0A0Q0MNZ8_VIBMT;tr|A0A366A997|A0A366A997_9VIBR;tr|A0A366AJK2|A0A366AJK2_9VIBR;tr|A0A366AU33|A0A366AU33_9VIBR;tr|A0A5C2B3B4|A0A5C2B3B4_VIBCL;tr|A0A5C9J078|A0A5C9J078_VIBCL;tr|A0A655UT04|A0A655UT04_VIBCL;tr|A0A655XQX3|A0A655XQX3_VIBCL;tr|A0A655YGM5|A0A655YGM5_VIBCL;tr|A0A655YLE0|A0A655YLE0_VI…	-	-
54558	AVDDHTLVFELETAVPYFVMMMGHTTVKPIHK	0	2.69742	tr|A0A0E4GK44|A0A0E4GK44_VIBCL;tr|A0A0H3AG33|A0A0H3AG33_VIBC3;tr|A0A366AHM2|A0A366AHM2_9VIBR;tr|A0A366AQV3|A0A366AQV3_9VIBR;tr|A0A395U3E6|A0A395U3E6_VIBCL;tr|A0A544IBK2|A0A544IBK2_VIBCL;tr|A0A5C9HJE7|A0A5C9HJE7_VIBCL;tr|A0A5C9QRR1|A0A5C9QRR1_VIBCL;tr|A0A655P4B2|A0A655P4B2_VIBCL;tr|A0A655UJM8|A0A655UJM8_VIBCL;tr|A0A7U8ZTM3|A0A7U8ZTM3_VIBCL;tr|A0A7X4PFP9|A0A7X4PFP9_VIBCL	-	-
43121	LMQPTFITGYPADISPLAR	0	2.69527	sp|Q87SB1|SYK_VIBPA;sp|Q9KU60|SYK_VIBCH;tr|A0A0H3AKK7|A0A0H3AKK7_VIBC3;tr|A0A0Q0JP43|A0A0Q0JP43_VIBMT;tr|A0A366AAW0|A0A366AAW0_9VIBR;tr|A0A366APL0|A0A366APL0_9VIBR;tr|A0A395TI80|A0A395TI80_VIBCL;tr|A0A3A1PUT2|A0A3A1PUT2_VIBHA;tr|A0A655Z5Q2|A0A655Z5Q2_VIBCL;tr|A0A656B1S3|A0A656B1S3_VIBCL;tr|D7HD48|D7HD48_VIBCL;tr|K5U9I7|K5U9I7_9VIBR	-	-
32446	ASLTEESNDALSPAVR	0	2.6946	tr|A0A085T8S5|A0A085T8S5_VIBCL;tr|A0A0F2TYN1|A0A0F2TYN1_VIBCL;tr|A0A0Q0PZY3|A0A0Q0PZY3_VIBMT;tr|A0A2R8EAD9|A0A2R8EAD9_VIBCL;tr|A0A366ALU1|A0A366ALU1_9VIBR;tr|A0A5C2AZD5|A0A5C2AZD5_VIBCL;tr|A0A5C9HJV6|A0A5C9HJV6_VIBCL;tr|A0A655V4B6|A0A655V4B6_VIBCL;tr|A0A7X4PI54|A0A7X4PI54_VIBCL	-	-
43664	TELVILLKPTVVGVNTWQK	0	2.69429	tr|A0A067BLG9|A0A067BLG9_VIBMT;tr|A0A0H3AKY3|A0A0H3AKY3_VIBC3;tr|A0A2L2FMF5|A0A2L2FMF5_VIBCL;tr|A0A2S1ZTI6|A0A2S1ZTI6_VIBCL;tr|A0A2S1ZTZ8|A0A2S1ZTZ8_VIBCL;tr|A0A2S1ZU91|A0A2S1ZU91_VIBCL;tr|A0A2S1ZUE1|A0A2S1ZUE1_VIBCL;tr|A0A366A8B7|A0A366A8B7_9VIBR;tr|A0A366AF07|A0A366AF07_9VIBR;tr|A0A366AVZ3|A0A366AVZ3_9VIBR;tr|A0A395U2Y1|A0A395U2Y1_VIBCL;tr|A0A454D182|A0A454D182_VIBHA;tr|A0A544CC48|A0A544CC48_VI…	-	-
40206	DSNFVAFANQVTDAALASK	0	2.69369	sp|A5F606|EFTS_VIBC3;tr|A0A395U7T2|A0A395U7T2_VIBCL;tr|A0A7U8ZMF8|A0A7U8ZMF8_VIBCL;tr|D7HE46|D7HE46_VIBCL	-	-
32680	FVGSWGASDEDLFNK	0	2.69335	tr|A0A0H3AF57|A0A0H3AF57_VIBC3;tr|A0A0H3Q5L4|A0A0H3Q5L4_VIBCL;tr|A0A0K9UYS4|A0A0K9UYS4_VIBCL;tr|A0A0Q0NAM1|A0A0Q0NAM1_VIBMT;tr|A0A0Q0TEW0|A0A0Q0TEW0_VIBMT;tr|A0A0X1L0N4|A0A0X1L0N4_VIBCO;tr|A0A366AG63|A0A366AG63_9VIBR;tr|A0A395U7U3|A0A395U7U3_VIBCL;tr|A0A655PWM0|A0A655PWM0_VIBCL;tr|A0A655VCK1|A0A655VCK1_VIBCL;tr|A0A655YDE4|A0A655YDE4_VIBCL;tr|A0A6B3LGS7|A0A6B3LGS7_VIBCL;tr|A0A6N1RP91|A0A6N1RP91_VI…	-	-
49340	AQEFTTFKDGQTAMSVHVVQGER	0	2.69275	sp|A5F3G8|HSCA_VIBC3;sp|C3LT05|HSCA_VIBCM;sp|Q87S24|HSCA_VIBPA;tr|A0A0Q0TB63|A0A0Q0TB63_VIBMT;tr|A0A0Q0YY27|A0A0Q0YY27_VIBMT;tr|A0A366A5P6|A0A366A5P6_9VIBR;tr|A0A366ACV2|A0A366ACV2_9VIBR;tr|A0A366AFP4|A0A366AFP4_9VIBR;tr|A0A395UAX6|A0A395UAX6_VIBCL;tr|A0A544C1T3|A0A544C1T3_VIBCL;tr|A0A5C2AV69|A0A5C2AV69_VIBCL;tr|A0A5C9HKT7|A0A5C9HKT7_VIBCL;tr|A0A5C9QRR4|A0A5C9QRR4_VIBCL;tr|A0A5Q6PFV1|A0A5Q6PFV1_V…	-	-
34078	TGHALLHTLYQQNVK	0	2.69206	tr|A0A067BBL6|A0A067BBL6_VIBMT;tr|A0A085T8Y4|A0A085T8Y4_VIBCL;tr|A0A0E4CD65|A0A0E4CD65_VIBCL;tr|A0A366A7X1|A0A366A7X1_9VIBR;tr|A0A366ALL6|A0A366ALL6_9VIBR;tr|A0A5C2AZI2|A0A5C2AZI2_VIBCL;tr|A0A655XZF6|A0A655XZF6_VIBCL;tr|A0A7U8ZNK2|A0A7U8ZNK2_VIBCL;tr|A0A7X4PG25|A0A7X4PG25_VIBCL;tr|K5SR09|K5SR09_VIBHA;tr|Q87RF2|Q87RF2_VIBPA	-	-
49039	LVGDGFQMLSQASGTLSHIQEVGR	0	2.69189	tr|A0A0H3AIC0|A0A0H3AIC0_VIBC3;tr|A0A0H3PZJ3|A0A0H3PZJ3_VIBCL;tr|A0A2V4PLZ1|A0A2V4PLZ1_VIBCL;tr|A0A366A7M7|A0A366A7M7_9VIBR;tr|A0A366AMU0|A0A366AMU0_9VIBR;tr|A0A366ATL8|A0A366ATL8_9VIBR;tr|A0A395TML0|A0A395TML0_VIBCL;tr|A0A544BWN1|A0A544BWN1_VIBCL;tr|A0A5B1C5M2|A0A5B1C5M2_VIBCL;tr|A0A5C9HKV1|A0A5C9HKV1_VIBCL;tr|A0A5C9Q2Q7|A0A5C9Q2Q7_VIBCL;tr|A0A655XD31|A0A655XD31_VIBCL;tr|A0A6B3LLR2|A0A6B3LLR2_VI…	-	-
47189	VLERPQLAQGSLLDEIMAQTR	0	2.69185	tr|A0A023PTI7|A0A023PTI7_VIBCL;tr|A0A085SGI6|A0A085SGI6_VIBCL;tr|A0A366ADE2|A0A366ADE2_9VIBR;tr|A0A7Z7YG93|A0A7Z7YG93_VIBCL	-	-
55058	IMFEGAQGTLLDIDHGTYPYVTSSNTTAGGVAAGSGFGPR	0	2.69086	sp|A5F534|PURA_VIBC3;sp|C3LRR4|PURA_VIBCM;sp|P40607|PURA_VIBPA;tr|A0A0Q0YXM1|A0A0Q0YXM1_VIBMT;tr|A0A1R3EGN8|A0A1R3EGN8_9VIBR;tr|A0A1R3FT80|A0A1R3FT80_9VIBR;tr|A0A366APV1|A0A366APV1_9VIBR;tr|A0A395TCF5|A0A395TCF5_VIBCL;tr|A0A454CM76|A0A454CM76_VIBHA;tr|A0A5C2AY88|A0A5C2AY88_VIBCL;tr|A0A5Q6PMK7|A0A5Q6PMK7_VIBCL;tr|A0A655ZXM0|A0A655ZXM0_VIBCL;tr|K5VLR2|K5VLR2_9VIBR	-	-
40303	MHLLSQELGESLQACVR	0	2.69075	sp|Fha|TARGET;tr|A0A023PRF6|A0A023PRF6_VIBCL;tr|A0A023PRG9|A0A023PRG9_VIBCL;tr|A0A023PRJ4|A0A023PRJ4_VIBCL;tr|A0A0H3QAN5|A0A0H3QAN5_VIBCL;tr|A0A0Q0TMZ0|A0A0Q0TMZ0_VIBMT;tr|A0A366A8U6|A0A366A8U6_9VIBR;tr|A0A366AFS6|A0A366AFS6_9VIBR;tr|A0A366ATL7|A0A366ATL7_9VIBR;tr|A0A395U048|A0A395U048_VIBCL;tr|A0A544HKE9|A0A544HKE9_VIBCL;tr|A0A5B1C1J8|A0A5B1C1J8_VIBCL;tr|A0A5C2B482|A0A5C2B482_VIBCL;tr|A0A5C9HP19…	-	-
47838	DSMNDKHTVFQEISEGADIIR	0	2.69074	tr|A0A067BB40|A0A067BB40_VIBMT;tr|A0A0F2TRY4|A0A0F2TRY4_VIBCL;tr|A0A0H3Q794|A0A0H3Q794_VIBCL;tr|A0A0K9UTX0|A0A0K9UTX0_VIBCL;tr|A0A2R8EDX7|A0A2R8EDX7_VIBCL;tr|A0A366AB33|A0A366AB33_9VIBR;tr|A0A655SLP5|A0A655SLP5_VIBCL;tr|A0A656A1C8|A0A656A1C8_VIBCL;tr|A0A656AG79|A0A656AG79_VIBCL;tr|A0A7U8WMH5|A0A7U8WMH5_VIBCL	-	-
52281	AQGNTWQTSLNLQSFSIEVPADDKER	0	2.69073	tr|K5UQ11|K5UQ11_9VIBR;tr|Q87MZ3|Q87MZ3_VIBPA	-	-
48048	TINEKPNALIFGESNTADPIPAK	0	2.69057	tr|A0A0H3AL62|A0A0H3AL62_VIBC3;tr|A0A0K9V1B6|A0A0K9V1B6_VIBCL;tr|A0A366A7L6|A0A366A7L6_9VIBR;tr|A0A366AHK3|A0A366AHK3_9VIBR;tr|A0A544NAL1|A0A544NAL1_VIBCL;tr|A0A655PI50|A0A655PI50_VIBCL;tr|A0A655SCA7|A0A655SCA7_VIBCL;tr|A0A655UWQ1|A0A655UWQ1_VIBCL;tr|A0A655VJY0|A0A655VJY0_VIBCL;tr|A0A655W8U5|A0A655W8U5_VIBCL;tr|A0A655WG22|A0A655WG22_VIBCL	-	-
39047	LTEEQLDNFRQEVDGK	0	2.69009	tr|A0A0E4CB86|A0A0E4CB86_VIBCL;tr|A0A0H3Q0K6|A0A0H3Q0K6_VIBCL;tr|A0A0Q0TAJ6|A0A0Q0TAJ6_VIBMT;tr|A0A0Q0YWZ4|A0A0Q0YWZ4_VIBMT;tr|A0A1R3EZ15|A0A1R3EZ15_9VIBR;tr|A0A1R3FID4|A0A1R3FID4_9VIBR;tr|A0A366A7L3|A0A366A7L3_9VIBR;tr|A0A366AGC5|A0A366AGC5_9VIBR;tr|A0A366AMF1|A0A366AMF1_9VIBR;tr|A0A395TBX2|A0A395TBX2_VIBCL;tr|A0A454D3X7|A0A454D3X7_VIBHA;tr|A0A544AZ91|A0A544AZ91_VIBCL;tr|A0A5C2AYD4|A0A5C2AYD4_VI…	-	-
35318	KYNWAHIDIAGTAWK	0	2.68942	sp|Q87LG8|AMPA_VIBPA	-	-
32475	TSESNVSEGFTMDEK	0	2.68907	sp|Fha|TARGET;tr|A0A023PRF6|A0A023PRF6_VIBCL;tr|A0A023PRG9|A0A023PRG9_VIBCL;tr|A0A023PRJ4|A0A023PRJ4_VIBCL;tr|A0A0H3QAN5|A0A0H3QAN5_VIBCL;tr|A0A366A8U6|A0A366A8U6_9VIBR;tr|A0A366AFS6|A0A366AFS6_9VIBR;tr|A0A366ATL7|A0A366ATL7_9VIBR;tr|A0A395U048|A0A395U048_VIBCL;tr|A0A544HKE9|A0A544HKE9_VIBCL;tr|A0A5B1C1J8|A0A5B1C1J8_VIBCL;tr|A0A5C2B482|A0A5C2B482_VIBCL;tr|A0A5C9HP19|A0A5C9HP19_VIBCL;tr|A0A5C9QJJ9…	-	-
53262	AASHAPSCAYQAVLQAIEQQDLLALSPALR	0	2.68712	tr|A0A655WTI6|A0A655WTI6_VIBCL;tr|A0A6B3LHI7|A0A6B3LHI7_VIBCL;tr|A0A6N1S267|A0A6N1S267_VIBCL	-	-
34327	AQVVVLGAGPAGYSAAFR	0	2.68617	sp|Q9KPF6|DLDH_VIBCH;tr|A0A085SSQ1|A0A085SSQ1_VIBCL;tr|A0A366AIR4|A0A366AIR4_9VIBR;tr|A0A655QMV0|A0A655QMV0_VIBCL;tr|A0A656AY51|A0A656AY51_VIBCL;tr|A0A7Z7YCJ0|A0A7Z7YCJ0_VIBCL;tr|D7HEI0|D7HEI0_VIBCL	-	-
39177	DTDAEMVFIGGGAGMAPMR	0	2.68522	sp|A5F5Y4|NQRF_VIBC3;sp|Q9LCJ0|NQRF_VIBPA;tr|A0A0Q0JD13|A0A0Q0JD13_VIBMT;tr|A0A0Q0UER1|A0A0Q0UER1_VIBMT;tr|A0A1E8MTC9|A0A1E8MTC9_VIBCL;tr|A0A366A5B2|A0A366A5B2_9VIBR;tr|A0A395UHQ8|A0A395UHQ8_VIBCL;tr|A0A655REU5|A0A655REU5_VIBCL;tr|A0A656ARB0|A0A656ARB0_VIBCL;tr|A0A7X4TA04|A0A7X4TA04_VIBCL	-	-
36501	IGGDYIHSNSVVTDVNK	0	2.68452	tr|A0A0H3AM65|A0A0H3AM65_VIBC3;tr|A0A366A6S6|A0A366A6S6_9VIBR;tr|A0A366AJP6|A0A366AJP6_9VIBR;tr|A0A366AT88|A0A366AT88_9VIBR;tr|A0A395TR88|A0A395TR88_VIBCL;tr|A0A544CFI3|A0A544CFI3_VIBCL;tr|A0A5C2B109|A0A5C2B109_VIBCL;tr|A0A5C9HNW2|A0A5C9HNW2_VIBCL;tr|A0A5C9QDV6|A0A5C9QDV6_VIBCL;tr|A0A5Q6PG83|A0A5Q6PG83_VIBCL;tr|A0A655QFP5|A0A655QFP5_VIBCL;tr|A0A655QTR6|A0A655QTR6_VIBCL;tr|A0A655XR99|A0A655XR99_VI…	-	-
37696	SEYLADDQLHTELGDR	0	2.68443	sp|Q9KUR9|LPTD_VIBCH;tr|A0A0H3AM21|A0A0H3AM21_VIBC3;tr|A0A395TX30|A0A395TX30_VIBCL;tr|A0A544CBZ5|A0A544CBZ5_VIBCL;tr|A0A5C9HJ88|A0A5C9HJ88_VIBCL;tr|A0A655Y9Z5|A0A655Y9Z5_VIBCL;tr|A0A6B3LFL6|A0A6B3LFL6_VIBCL;tr|A0A6N1RY63|A0A6N1RY63_VIBCL;tr|A0A7Z7VJK9|A0A7Z7VJK9_VIBCL;tr|C3LRH7|C3LRH7_VIBCM	-	-
42048	EDLVAAEEMAQEDDAEMR	0	2.6833	sp|A5F696|RF1_VIBC3;tr|A0A067B9S7|A0A067B9S7_VIBMT;tr|A0A0E4G4I5|A0A0E4G4I5_VIBCL;tr|A0A0N8UHM5|A0A0N8UHM5_VIBMT;tr|A0A366A9X0|A0A366A9X0_9VIBR;tr|A0A395UI50|A0A395UI50_VIBCL;tr|A0A655XZF5|A0A655XZF5_VIBCL;tr|A0A655ZHM7|A0A655ZHM7_VIBCL;tr|A0A655ZVV6|A0A655ZVV6_VIBCL;tr|A0A7U8WSM9|A0A7U8WSM9_VIBCL;tr|D7HHF9|D7HHF9_VIBCL	-	-
40692	MHLLSQELGESLQACVR	0	2.68289	sp|Fha|TARGET;tr|A0A023PRF6|A0A023PRF6_VIBCL;tr|A0A023PRG9|A0A023PRG9_VIBCL;tr|A0A023PRJ4|A0A023PRJ4_VIBCL;tr|A0A0H3QAN5|A0A0H3QAN5_VIBCL;tr|A0A0Q0TMZ0|A0A0Q0TMZ0_VIBMT;tr|A0A366A8U6|A0A366A8U6_9VIBR;tr|A0A366AFS6|A0A366AFS6_9VIBR;tr|A0A366ATL7|A0A366ATL7_9VIBR;tr|A0A395U048|A0A395U048_VIBCL;tr|A0A544HKE9|A0A544HKE9_VIBCL;tr|A0A5B1C1J8|A0A5B1C1J8_VIBCL;tr|A0A5C2B482|A0A5C2B482_VIBCL;tr|A0A5C9HP19…	-	-
37698	VYGSYLTDHEGTTFGSK	0	2.68249	tr|A0A2K2UG77|A0A2K2UG77_VIBCL;tr|A0A5C9HGL4|A0A5C9HGL4_VIBCL;tr|A0A655YIW2|A0A655YIW2_VIBCL;tr|A0A6N1RRA8|A0A6N1RRA8_VIBCL;tr|D7HBC4|D7HBC4_VIBCL	-	-
42874	MLSGVEKPDSGTIELGDTVK	0	2.6823	tr|A0A0F2TRY4|A0A0F2TRY4_VIBCL;tr|A0A0H3Q794|A0A0H3Q794_VIBCL;tr|A0A2R8EDX7|A0A2R8EDX7_VIBCL;tr|A0A366AB33|A0A366AB33_9VIBR;tr|A0A655SLP5|A0A655SLP5_VIBCL;tr|A0A656A1C8|A0A656A1C8_VIBCL;tr|A0A7U8WMH5|A0A7U8WMH5_VIBCL	-	-
38853	AAGLPIFGPTQGAAQLEGSK	0	2.68065	sp|Q9KV81|PUR2_VIBCH;tr|A0A085T5R0|A0A085T5R0_VIBCL;tr|A0A0H3AG06|A0A0H3AG06_VIBC3;tr|A0A0H3Q541|A0A0H3Q541_VIBCL;tr|A0A0H6RLT1|A0A0H6RLT1_VIBCL;tr|A0A0Q0Q6Z1|A0A0Q0Q6Z1_VIBMT;tr|A0A366A125|A0A366A125_9VIBR;tr|A0A366AEE7|A0A366AEE7_9VIBR;tr|A0A366ANL2|A0A366ANL2_9VIBR;tr|A0A395TT93|A0A395TT93_VIBCL;tr|A0A5C2AWM8|A0A5C2AWM8_VIBCL;tr|A0A5C9HP89|A0A5C9HP89_VIBCL;tr|A0A5C9QYI6|A0A5C9QYI6_VIBCL;tr|A0A…	-	-
54568	GEPWIEVAHNYPEINAQAALEDPHSVFYFYR	0	2.67998	tr|A0A0H3AI96|A0A0H3AI96_VIBC3;tr|A0A2R8EDH2|A0A2R8EDH2_VIBCL;tr|A0A366A5P0|A0A366A5P0_9VIBR;tr|A0A366ABJ2|A0A366ABJ2_9VIBR;tr|A0A395TQU6|A0A395TQU6_VIBCL;tr|A0A544C286|A0A544C286_VIBCL;tr|A0A5C9HKH9|A0A5C9HKH9_VIBCL;tr|A0A5Q6PHE9|A0A5Q6PHE9_VIBCL;tr|A0A655S5L0|A0A655S5L0_VIBCL;tr|A0A655Z6T2|A0A655Z6T2_VIBCL;tr|A0A655ZCZ7|A0A655ZCZ7_VIBCL;tr|A0A656AJX9|A0A656AJX9_VIBCL;tr|A0A656AMX6|A0A656AMX6_VI…	-	-
34111	SINLQVSQLLLVIQR	0	2.67881	tr|A0A0H3AG75|A0A0H3AG75_VIBC3;tr|A0A366ACV9|A0A366ACV9_9VIBR;tr|A0A5C9HG45|A0A5C9HG45_VIBCL;tr|A0A5Q6PP33|A0A5Q6PP33_VIBCL;tr|A0A655P0P8|A0A655P0P8_VIBCL;tr|A0A655QSD0|A0A655QSD0_VIBCL;tr|A0A655W5S8|A0A655W5S8_VIBCL;tr|A0A655XQX5|A0A655XQX5_VIBCL;tr|A0A655Y881|A0A655Y881_VIBCL;tr|A0A7Z7VL76|A0A7Z7VL76_VIBCL;tr|D7HCE8|D7HCE8_VIBCL	-	-
46329	ATLLLLGMGLDEFSMSGISIPK	0	2.67793	tr|A0A0E3W236|A0A0E3W236_VIBCL;tr|A0A0H3AIK2|A0A0H3AIK2_VIBC3;tr|A0A0Q0VHG0|A0A0Q0VHG0_VIBMT;tr|A0A1R3F6X8|A0A1R3F6X8_9VIBR;tr|A0A1R3FJA0|A0A1R3FJA0_9VIBR;tr|A0A366A3S2|A0A366A3S2_9VIBR;tr|A0A366AFR5|A0A366AFR5_9VIBR;tr|A0A366ARL0|A0A366ARL0_9VIBR;tr|A0A454CN19|A0A454CN19_VIBHA;tr|A0A544PHB0|A0A544PHB0_VIBCL;tr|A0A5C2AUE9|A0A5C2AUE9_VIBCL;tr|A0A5C9L8Y1|A0A5C9L8Y1_VIBCL;tr|A0A655QCN2|A0A655QCN2_VI…	-	-
34730	SASSGNELAGDLVAAFGGK	0	2.67658	tr|A0A085QEV1|A0A085QEV1_VIBCL;tr|A0A0H3AL47|A0A0H3AL47_VIBC3;tr|A0A395TEI4|A0A395TEI4_VIBCL;tr|A0A655NX03|A0A655NX03_VIBCL;tr|A0A655SZY0|A0A655SZY0_VIBCL;tr|A0A656AIT8|A0A656AIT8_VIBCL;tr|A0A656AVZ9|A0A656AVZ9_VIBCL	-	-
54859	QQASAEELLALVDFHQQVLAGSANSSALNQFSDLIK	0	2.67546	tr|A0A0H3AG75|A0A0H3AG75_VIBC3;tr|A0A5C9HG45|A0A5C9HG45_VIBCL;tr|A0A5Q6PP33|A0A5Q6PP33_VIBCL;tr|A0A655P0P8|A0A655P0P8_VIBCL;tr|A0A655QSD0|A0A655QSD0_VIBCL;tr|A0A655VIF1|A0A655VIF1_VIBCL;tr|A0A655W5S8|A0A655W5S8_VIBCL;tr|A0A655XQX5|A0A655XQX5_VIBCL;tr|A0A655Y881|A0A655Y881_VIBCL;tr|A0A6N1S3Z1|A0A6N1S3Z1_VIBCL;tr|A0A7Z7VL76|A0A7Z7VL76_VIBCL	-	-
55389	SEQPLSAQPSLVPQDNLVLQNADFTPQADSEYEMTSSIR	0	2.6736	sp|Fha|TARGET;tr|A0A023PRJ4|A0A023PRJ4_VIBCL;tr|A0A0H3QAN5|A0A0H3QAN5_VIBCL;tr|A0A366A8U6|A0A366A8U6_9VIBR;tr|A0A366AFS6|A0A366AFS6_9VIBR;tr|A0A366ATL7|A0A366ATL7_9VIBR;tr|A0A544HKE9|A0A544HKE9_VIBCL;tr|A0A5C9HP19|A0A5C9HP19_VIBCL;tr|A0A5C9QJJ9|A0A5C9QJJ9_VIBCL;tr|A0A655UPC2|A0A655UPC2_VIBCL;tr|A0A655X6B2|A0A655X6B2_VIBCL;tr|A0A6N1S2K6|A0A6N1S2K6_VIBCL;tr|A0A7Z7YG49|A0A7Z7YG49_VIBCL	-	-
50625	LPVLLSHAIVHNDNSVDFFFDPAR	0	2.67027	tr|A0A6B3LQC4|A0A6B3LQC4_VIBCL	-	-
51221	AVIESESSVERDELLETLQEGTEVK	0	2.66878	tr|A0A067B8N2|A0A067B8N2_VIBMT;tr|A0A085QQQ9|A0A085QQQ9_VIBCL;tr|A0A366A863|A0A366A863_9VIBR;tr|A0A366ANA8|A0A366ANA8_9VIBR;tr|A0A655UZY3|A0A655UZY3_VIBCL;tr|A0A655WNT8|A0A655WNT8_VIBCL;tr|A0A7I6JR86|A0A7I6JR86_VIBCL	-	-
51047	TFQDLGHDVTFLIGDFTGMVGDPTGK	0	2.66795	sp|Q9KU92|SYY2_VIBCH;tr|A0A0N8VBH4|A0A0N8VBH4_VIBMT;tr|A0A0Q0U4L2|A0A0Q0U4L2_VIBMT;tr|A0A366A8H8|A0A366A8H8_9VIBR;tr|A0A366ARK3|A0A366ARK3_9VIBR;tr|A0A395TXM2|A0A395TXM2_VIBCL;tr|A0A5C9Q3R8|A0A5C9Q3R8_VIBCL;tr|A0A655XR12|A0A655XR12_VIBCL;tr|A0A6A9HMJ8|A0A6A9HMJ8_VIBCL;tr|A0A7Z7VME7|A0A7Z7VME7_VIBCL	-	-
41212	AAYPHLEIIGGNVATAEGAR	0	2.66789	tr|A0A085PFA8|A0A085PFA8_VIBCL;tr|A0A0H3AHC4|A0A0H3AHC4_VIBC3;tr|A0A0H7DF81|A0A0H7DF81_VIBCL;tr|A0A0N8VAA1|A0A0N8VAA1_VIBMT;tr|A0A366A612|A0A366A612_9VIBR;tr|A0A544CW85|A0A544CW85_VIBCL;tr|A0A655QYT9|A0A655QYT9_VIBCL;tr|A0A6B3LPL1|A0A6B3LPL1_VIBCL;tr|A0A7Z7VNM4|A0A7Z7VNM4_VIBCL;tr|D7HEV8|D7HEV8_VIBCL	-	-
28762	LVNHTTSIVQQSAK	0	2.66753	tr|A0A0H3AIN9|A0A0H3AIN9_VIBC3;tr|A0A366A6N0|A0A366A6N0_9VIBR;tr|A0A5C9HJJ4|A0A5C9HJJ4_VIBCL;tr|A0A655P1Q0|A0A655P1Q0_VIBCL;tr|A0A655S296|A0A655S296_VIBCL;tr|A0A655U8Z6|A0A655U8Z6_VIBCL;tr|A0A655UJ05|A0A655UJ05_VIBCL;tr|A0A655WKC8|A0A655WKC8_VIBCL;tr|A0A655X074|A0A655X074_VIBCL;tr|A0A6B3LCT0|A0A6B3LCT0_VIBCL;tr|A0A7Z7YHL3|A0A7Z7YHL3_VIBCL;tr|D7H8C7|D7H8C7_VIBCL	-	-
38542	CSGGYDTTAHNSLCSNR	0	2.66736	tr|A0A0H3AM65|A0A0H3AM65_VIBC3;tr|A0A366A6S6|A0A366A6S6_9VIBR;tr|A0A366AJP6|A0A366AJP6_9VIBR;tr|A0A395TR88|A0A395TR88_VIBCL;tr|A0A544CFI3|A0A544CFI3_VIBCL;tr|A0A5C2B109|A0A5C2B109_VIBCL;tr|A0A5C9HNW2|A0A5C9HNW2_VIBCL;tr|A0A5C9QDV6|A0A5C9QDV6_VIBCL;tr|A0A5Q6PG83|A0A5Q6PG83_VIBCL;tr|A0A655QTR6|A0A655QTR6_VIBCL;tr|A0A655R003|A0A655R003_VIBCL;tr|A0A6B3LN35|A0A6B3LN35_VIBCL;tr|A0A6N1RYP7|A0A6N1RYP7_VI…	-	-
54231	MLAATIHLMQGTPYIYQGEEIGMTNPGFTSIK	0	2.66602	tr|A0A0H3AI96|A0A0H3AI96_VIBC3;tr|A0A2R8EDH2|A0A2R8EDH2_VIBCL;tr|A0A366A5P0|A0A366A5P0_9VIBR;tr|A0A366ABJ2|A0A366ABJ2_9VIBR;tr|A0A366AUE4|A0A366AUE4_9VIBR;tr|A0A395TQU6|A0A395TQU6_VIBCL;tr|A0A544C286|A0A544C286_VIBCL;tr|A0A5C2AV40|A0A5C2AV40_VIBCL;tr|A0A5C9HKH9|A0A5C9HKH9_VIBCL;tr|A0A5Q6PHE9|A0A5Q6PHE9_VIBCL;tr|A0A655S5L0|A0A655S5L0_VIBCL;tr|A0A655Z6T2|A0A655Z6T2_VIBCL;tr|A0A655ZCZ7|A0A655ZCZ7_VI…	-	-
49256	GVVMITSQNHGFAADEATLPDNLR	0	2.66486	sp|Q9KPH8|CARA_VIBCH;tr|A0A0N8VA45|A0A0N8VA45_VIBMT;tr|A0A0Q0M2Q4|A0A0Q0M2Q4_VIBMT;tr|A0A395U5F8|A0A395U5F8_VIBCL;tr|A0A5B1C5U7|A0A5B1C5U7_VIBCL;tr|A0A5C9HJJ7|A0A5C9HJJ7_VIBCL;tr|A0A655P7J5|A0A655P7J5_VIBCL;tr|A0A6B3LGL9|A0A6B3LGL9_VIBCL;tr|A0A7Z7VPU1|A0A7Z7VPU1_VIBCL;tr|Q30KF4|Q30KF4_VIBCL;tr|Q30KF5|Q30KF5_VIBCL;tr|Q30KG1|Q30KG1_VIBCL	-	-
54715	HLSVANLLHFEIPEGCFVNEPHYTALFCNAVR	0	2.66274	tr|A0A0H3AFX3|A0A0H3AFX3_VIBC3;tr|A0A366A1D1|A0A366A1D1_9VIBR;tr|A0A366AJQ0|A0A366AJQ0_9VIBR;tr|A0A395TNY4|A0A395TNY4_VIBCL;tr|A0A543ZVA6|A0A543ZVA6_VIBCL;tr|A0A5C2B4A4|A0A5C2B4A4_VIBCL;tr|A0A5C9QKI4|A0A5C9QKI4_VIBCL;tr|A0A655NRX6|A0A655NRX6_VIBCL;tr|A0A655PY91|A0A655PY91_VIBCL;tr|A0A655SJA9|A0A655SJA9_VIBCL;tr|A0A655U596|A0A655U596_VIBCL;tr|A0A655VKD3|A0A655VKD3_VIBCL;tr|A0A655Y9I9|A0A655Y9I9_VI…	-	-
49799	SANQNPSVQEVLGEVLGPWSDNER	0	2.66113	sp|A5F3I5|CYSI_VIBC3;sp|C3LRB7|CYSI_VIBCM;tr|A0A0Q0PQI6|A0A0Q0PQI6_VIBMT;tr|A0A2R8EEX6|A0A2R8EEX6_VIBCL;tr|A0A365ZZI2|A0A365ZZI2_9VIBR;tr|A0A366ARW5|A0A366ARW5_9VIBR;tr|A0A395TB71|A0A395TB71_VIBCL;tr|A0A544BLX0|A0A544BLX0_VIBCL;tr|A0A5C2AW44|A0A5C2AW44_VIBCL;tr|A0A5C9HPY5|A0A5C9HPY5_VIBCL;tr|A0A5Q6PCZ2|A0A5Q6PCZ2_VIBCL;tr|A0A656A6Q0|A0A656A6Q0_VIBCL;tr|A0A656B1D0|A0A656B1D0_VIBCL;tr|A0A6B3LH09|A0…	-	-
32196	HPSEIVNVGDEILVK	0	2.66061	tr|A0A067B8N2|A0A067B8N2_VIBMT;tr|A0A085QQQ9|A0A085QQQ9_VIBCL;tr|A0A0H3PZ87|A0A0H3PZ87_VIBCL;tr|A0A1R3FDT9|A0A1R3FDT9_9VIBR;tr|A0A1R3FSH1|A0A1R3FSH1_9VIBR;tr|A0A366A863|A0A366A863_9VIBR;tr|A0A366ANA8|A0A366ANA8_9VIBR;tr|A0A655NWY4|A0A655NWY4_VIBCL;tr|A0A655UZY3|A0A655UZY3_VIBCL;tr|A0A655WNT8|A0A655WNT8_VIBCL;tr|A0A7I6JR86|A0A7I6JR86_VIBCL	-	-
33056	KHPQQEFLQVDTSK	0	2.66046	sp|A5F6Z1|CLPX_VIBC3;sp|Q87R79|CLPX_VIBPA;tr|A0A0Q0JF80|A0A0Q0JF80_VIBMT;tr|A0A0Q0JRD9|A0A0Q0JRD9_VIBMT;tr|A0A1R3F9Y3|A0A1R3F9Y3_9VIBR;tr|A0A1R3FJI1|A0A1R3FJI1_9VIBR;tr|A0A366ANB0|A0A366ANB0_9VIBR;tr|A0A5D0B750|A0A5D0B750_VIBCL;tr|A0A7Z8DUM0|A0A7Z8DUM0_VIBCL;tr|K5UMN2|K5UMN2_VIBHA	-	-
51052	QVTGSDDVAIGHFSTLSYVLAGFIGSK	0	2.66038	tr|A0A0E4G7G0|A0A0E4G7G0_VIBCL;tr|K5UWI2|K5UWI2_VIBHA;tr|K5V2J5|K5V2J5_9VIBR;tr|Q87JM0|Q87JM0_VIBPA	-	-
42821	EIRDPMELMDEVENELK	0	2.66035	sp|A5F904|RF3_VIBC3;sp|C3LSR4|RF3_VIBCM;tr|A0A085R8S1|A0A085R8S1_VIBCL;tr|A0A0H3Q708|A0A0H3Q708_VIBCL;tr|A0A366AD95|A0A366AD95_9VIBR;tr|A0A366APK4|A0A366APK4_9VIBR;tr|A0A655RF60|A0A655RF60_VIBCL;tr|A0A655XBB6|A0A655XBB6_VIBCL;tr|A0A655YE51|A0A655YE51_VIBCL;tr|A0A656AQY4|A0A656AQY4_VIBCL;tr|A0A7U8WPJ1|A0A7U8WPJ1_VIBCL;tr|A0A7X4PIE8|A0A7X4PIE8_VIBCL;tr|A0A7Z7VLK6|A0A7Z7VLK6_VIBCL	-	-
51856	EVLLASYYGKPFVEGQTFEGTTVIVK	0	2.66025	tr|A0A067BJ37|A0A067BJ37_VIBMT;tr|A0A0E4GKF5|A0A0E4GKF5_VIBCL;tr|A0A1X1LHK5|A0A1X1LHK5_VIBCL;tr|A0A366A814|A0A366A814_9VIBR;tr|A0A366ALJ2|A0A366ALJ2_9VIBR;tr|A0A366ALP7|A0A366ALP7_9VIBR;tr|A0A655PRD6|A0A655PRD6_VIBCL;tr|D7HA83|D7HA83_VIBCL	-	-
26068	ALLGLVSDQIPVVK	0	2.65943	tr|A0A0H3AHW7|A0A0H3AHW7_VIBC3;tr|A0A366A7Y4|A0A366A7Y4_9VIBR;tr|A0A366ALA1|A0A366ALA1_9VIBR;tr|A0A366ALY7|A0A366ALY7_9VIBR;tr|A0A544MKW0|A0A544MKW0_VIBCL;tr|A0A5C2AZJ5|A0A5C2AZJ5_VIBCL;tr|A0A5C9Q2K4|A0A5C9Q2K4_VIBCL;tr|A0A655Q5B4|A0A655Q5B4_VIBCL;tr|A0A655SET6|A0A655SET6_VIBCL;tr|A0A655V7I8|A0A655V7I8_VIBCL;tr|A0A655V9H1|A0A655V9H1_VIBCL;tr|A0A655Y1Q7|A0A655Y1Q7_VIBCL;tr|A0A655YQ76|A0A655YQ76_VI…	-	-
50951	IIMDIVVNHTSTEHAWFQSALGDR	0	2.65922	tr|A0A0H3AI96|A0A0H3AI96_VIBC3;tr|A0A0Q0JT01|A0A0Q0JT01_VIBMT;tr|A0A0Q0PWC9|A0A0Q0PWC9_VIBMT;tr|A0A366A5P0|A0A366A5P0_9VIBR;tr|A0A366AUE4|A0A366AUE4_9VIBR;tr|A0A395TQU6|A0A395TQU6_VIBCL;tr|A0A544C286|A0A544C286_VIBCL;tr|A0A5C2AV40|A0A5C2AV40_VIBCL;tr|A0A5C9HKH9|A0A5C9HKH9_VIBCL;tr|A0A5Q6PHE9|A0A5Q6PHE9_VIBCL;tr|A0A655S5L0|A0A655S5L0_VIBCL;tr|A0A655Z6T2|A0A655Z6T2_VIBCL;tr|A0A655ZCZ7|A0A655ZCZ7_VI…	-	-
38136	TNLVVSGTEPFAEDSWK	0	2.65913	tr|A0A0H3AGP2|A0A0H3AGP2_VIBC3;tr|A0A0H3Q9W7|A0A0H3Q9W7_VIBCL;tr|A0A0K9UYH8|A0A0K9UYH8_VIBCL;tr|A0A0Q0LQN1|A0A0Q0LQN1_VIBMT;tr|A0A0X1L0S7|A0A0X1L0S7_VIBCO;tr|A0A366A3C0|A0A366A3C0_9VIBR;tr|A0A366AGY7|A0A366AGY7_9VIBR;tr|A0A366ASD6|A0A366ASD6_9VIBR;tr|A0A395TUA9|A0A395TUA9_VIBCL;tr|A0A544BUU3|A0A544BUU3_VIBCL;tr|A0A5C2B4F2|A0A5C2B4F2_VIBCL;tr|A0A5C9HHP5|A0A5C9HHP5_VIBCL;tr|A0A5Q6PNH8|A0A5Q6PNH8_VI…	-	-
39541	SPDEEDESPLEIAGVEVK	0	2.65841	tr|A0A067B4J3|A0A067B4J3_VIBMT;tr|A0A0E4GNI2|A0A0E4GNI2_VIBCL;tr|A0A0H3AH81|A0A0H3AH81_VIBC3;tr|A0A0K9URU9|A0A0K9URU9_VIBCL;tr|A0A366ABV2|A0A366ABV2_9VIBR;tr|A0A5C9HJT0|A0A5C9HJT0_VIBCL;tr|A0A5Q6PI25|A0A5Q6PI25_VIBCL;tr|A0A655ZFV8|A0A655ZFV8_VIBCL;tr|A0A656A5I3|A0A656A5I3_VIBCL;tr|A0A6B3LNG1|A0A6B3LNG1_VIBCL;tr|A0A7X4PIZ4|A0A7X4PIZ4_VIBCL;tr|D7HF71|D7HF71_VIBCL;tr|O87074|O87074_VIBCL	-	-
43283	LVVDCANGATYHIAPNVFR	0	2.65829	sp|A5F930|GLMM_VIBC3;sp|C3LSP4|GLMM_VIBCM;tr|A0A085T5H7|A0A085T5H7_VIBCL;tr|A0A0Q0W5M2|A0A0Q0W5M2_VIBMT;tr|A0A366A971|A0A366A971_9VIBR;tr|A0A366AKG6|A0A366AKG6_9VIBR;tr|A0A366AP28|A0A366AP28_9VIBR;tr|A0A5B1C7H7|A0A5B1C7H7_VIBCL;tr|A0A5C2AVE5|A0A5C2AVE5_VIBCL;tr|A0A655VS28|A0A655VS28_VIBCL;tr|A0A655XAE8|A0A655XAE8_VIBCL;tr|A0A655XJ57|A0A655XJ57_VIBCL;tr|A0A655YG33|A0A655YG33_VIBCL;tr|A0A6N1RLU1|A0…	-	-
46182	AGYIPENVSLEHHAFGMMLGK	0	2.65826	sp|Q9KQC6|SYR_VIBCH;tr|A0A0H3AI73|A0A0H3AI73_VIBC3;tr|A0A0H3Q0I5|A0A0H3Q0I5_VIBCL;tr|A0A0K9V0Q5|A0A0K9V0Q5_VIBCL;tr|A0A366AA38|A0A366AA38_9VIBR;tr|A0A366AMC1|A0A366AMC1_9VIBR;tr|A0A366AP34|A0A366AP34_9VIBR;tr|A0A395U617|A0A395U617_VIBCL;tr|A0A544D6V7|A0A544D6V7_VIBCL;tr|A0A5C2AZE5|A0A5C2AZE5_VIBCL;tr|A0A5C9HME5|A0A5C9HME5_VIBCL;tr|A0A5Q6PHB4|A0A5Q6PHB4_VIBCL;tr|A0A655SBM0|A0A655SBM0_VIBCL;tr|A0A6…	-	-
41495	LYAELTAAGIEVLFDDRK	0	2.65686	sp|A5F340|SYP_VIBC3;tr|A0A085T3S3|A0A085T3S3_VIBCL;tr|A0A0Q0PX77|A0A0Q0PX77_VIBMT;tr|A0A0Q0TIR7|A0A0Q0TIR7_VIBMT;tr|A0A366A5J4|A0A366A5J4_9VIBR;tr|A0A366ABN6|A0A366ABN6_9VIBR;tr|A0A366ARN6|A0A366ARN6_9VIBR;tr|A0A544C260|A0A544C260_VIBCL;tr|A0A5C2AV57|A0A5C2AV57_VIBCL;tr|A0A5C9QRB2|A0A5C9QRB2_VIBCL;tr|A0A655WLY9|A0A655WLY9_VIBCL;tr|A0A656AKI1|A0A656AKI1_VIBCL;tr|A0A6B3LPL8|A0A6B3LPL8_VIBCL;tr|A0A6…	-	-
45181	GPNIAISTACTTGLHNIGHAAR	0	2.65406	sp|Q9KQH9|FABF_VIBCH;tr|A0A085Q631|A0A085Q631_VIBCL;tr|A0A0Q0MEZ5|A0A0Q0MEZ5_VIBMT;tr|A0A0Q0NBU5|A0A0Q0NBU5_VIBMT;tr|A0A1R3EYS1|A0A1R3EYS1_9VIBR;tr|A0A1R3FCG1|A0A1R3FCG1_9VIBR;tr|A0A366A7Q2|A0A366A7Q2_9VIBR;tr|A0A366AP31|A0A366AP31_9VIBR;tr|A0A395TX80|A0A395TX80_VIBCL;tr|A0A5C2AZL7|A0A5C2AZL7_VIBCL;tr|A0A655NUM1|A0A655NUM1_VIBCL;tr|A0A655Q454|A0A655Q454_VIBCL;tr|A0A655YSM3|A0A655YSM3_VIBCL;tr|A0A…	-	-
40300	MHLLSQELGESLQACVR	0	2.65395	sp|Fha|TARGET;tr|A0A023PRF6|A0A023PRF6_VIBCL;tr|A0A023PRG9|A0A023PRG9_VIBCL;tr|A0A023PRJ4|A0A023PRJ4_VIBCL;tr|A0A0H3QAN5|A0A0H3QAN5_VIBCL;tr|A0A0Q0TMZ0|A0A0Q0TMZ0_VIBMT;tr|A0A366A8U6|A0A366A8U6_9VIBR;tr|A0A366AFS6|A0A366AFS6_9VIBR;tr|A0A366ATL7|A0A366ATL7_9VIBR;tr|A0A395U048|A0A395U048_VIBCL;tr|A0A544HKE9|A0A544HKE9_VIBCL;tr|A0A5B1C1J8|A0A5B1C1J8_VIBCL;tr|A0A5C2B482|A0A5C2B482_VIBCL;tr|A0A5C9HP19…	-	-
52506	VDGGAVANNFLMQFQADVLDTEVHRPK	0	2.65388	sp|A5EZR2|GLPK_VIBC3;sp|C3LW10|GLPK_VIBCM;sp|Q9KLJ9|GLPK_VIBCH;tr|A0A067BIC5|A0A067BIC5_VIBMT;tr|A0A085PIJ1|A0A085PIJ1_VIBCL;tr|A0A395TES9|A0A395TES9_VIBCL;tr|A0A544C816|A0A544C816_VIBCL;tr|A0A5C2B385|A0A5C2B385_VIBCL;tr|A0A655Z1C9|A0A655Z1C9_VIBCL	-	-
51294	DVPETINPDQYPSLVEMFEQSVHK	0	2.65345	tr|A0A085QFF9|A0A085QFF9_VIBCL;tr|A0A0N8VDC4|A0A0N8VDC4_VIBMT;tr|A0A0Q0PU11|A0A0Q0PU11_VIBMT;tr|A0A366A859|A0A366A859_9VIBR;tr|A0A366ANG0|A0A366ANG0_9VIBR;tr|A0A655V3T7|A0A655V3T7_VIBCL;tr|A0A655YRY5|A0A655YRY5_VIBCL;tr|A0A655Z537|A0A655Z537_VIBCL;tr|A0A655ZTZ8|A0A655ZTZ8_VIBCL	-	-
53849	EQGAGDQGIMFGYATNETEVLMPAPITYAHR	0	2.65332	sp|A5F9H4|METK_VIBC3;sp|Q9KUP3|METK_VIBCH;tr|A0A067BKI0|A0A067BKI0_VIBMT;tr|A0A366AEN2|A0A366AEN2_9VIBR;tr|A0A395UCP4|A0A395UCP4_VIBCL;tr|A0A544CBX5|A0A544CBX5_VIBCL;tr|A0A5C9QLC7|A0A5C9QLC7_VIBCL;tr|A0A6B3LP82|A0A6B3LP82_VIBCL;tr|D7HDH6|D7HDH6_VIBCL	-	-
56047	EALLNMECQAYHAPGTCTFYGTANTNQLVFEAMGLMLPGSAFVHPHSALR	0	2.65315	tr|A0A0K9UNF2|A0A0K9UNF2_VIBCL;tr|A0A0Q0THQ2|A0A0Q0THQ2_VIBMT;tr|A0A366AQC5|A0A366AQC5_9VIBR;tr|A0A395TUA2|A0A395TUA2_VIBCL;tr|A0A544BYD3|A0A544BYD3_VIBCL;tr|A0A5C9QYX8|A0A5C9QYX8_VIBCL;tr|A0A6N1S1H3|A0A6N1S1H3_VIBCL;tr|A0A7U8WM72|A0A7U8WM72_VIBCL;tr|A0A7X4TC23|A0A7X4TC23_VIBCL;tr|D7HGJ1|D7HGJ1_VIBCL	-	-
40467	DVHQALITVVEQQGGLNR	0	2.65255	sp|A5F3I4|CYSJ_VIBC3;sp|Q9KUX4|CYSJ_VIBCH;tr|A0A365ZZK2|A0A365ZZK2_9VIBR;tr|A0A366AA77|A0A366AA77_9VIBR;tr|A0A366ARV3|A0A366ARV3_9VIBR;tr|A0A395TFF9|A0A395TFF9_VIBCL;tr|A0A543XRP7|A0A543XRP7_VIBCL;tr|A0A5C2AW02|A0A5C2AW02_VIBCL;tr|A0A5C9HQK3|A0A5C9HQK3_VIBCL;tr|A0A5Q6PDQ1|A0A5Q6PDQ1_VIBCL;tr|A0A655S511|A0A655S511_VIBCL;tr|A0A655SH45|A0A655SH45_VIBCL;tr|A0A655X2S4|A0A655X2S4_VIBCL;tr|A0A655ZW46|A0…	-	-
46192	DSCGSTYVNGADMPLGVGQMAR	0	2.65205	sp|Fha|TARGET;tr|A0A023PRF6|A0A023PRF6_VIBCL;tr|A0A023PRG9|A0A023PRG9_VIBCL;tr|A0A023PRJ4|A0A023PRJ4_VIBCL;tr|A0A0H3QAN5|A0A0H3QAN5_VIBCL;tr|A0A366A8U6|A0A366A8U6_9VIBR;tr|A0A366AFS6|A0A366AFS6_9VIBR;tr|A0A366ATL7|A0A366ATL7_9VIBR;tr|A0A395U048|A0A395U048_VIBCL;tr|A0A544HKE9|A0A544HKE9_VIBCL;tr|A0A5B1C1J8|A0A5B1C1J8_VIBCL;tr|A0A5C2B482|A0A5C2B482_VIBCL;tr|A0A5C9HP19|A0A5C9HP19_VIBCL;tr|A0A5C9QJJ9…	-	-
33168	NIGYLFISHDLAVVK	0	2.65183	tr|A0A0E3W1G3|A0A0E3W1G3_VIBCL;tr|A0A0H3AER0|A0A0H3AER0_VIBC3;tr|A0A366A3I1|A0A366A3I1_9VIBR;tr|A0A366AJ90|A0A366AJ90_9VIBR;tr|A0A366AUZ1|A0A366AUZ1_9VIBR;tr|A0A395TRU0|A0A395TRU0_VIBCL;tr|A0A544EXG5|A0A544EXG5_VIBCL;tr|A0A5C2B409|A0A5C2B409_VIBCL;tr|A0A5C9HI12|A0A5C9HI12_VIBCL;tr|A0A5C9QZZ3|A0A5C9QZZ3_VIBCL;tr|A0A655U2J0|A0A655U2J0_VIBCL;tr|A0A655Y3J7|A0A655Y3J7_VIBCL;tr|A0A656AIZ7|A0A656AIZ7_VI…	-	-
42838	SPYWDNTVFVVVADHDAR	0	2.65134	tr|A0A0H3AF57|A0A0H3AF57_VIBC3;tr|A0A0H3Q5L4|A0A0H3Q5L4_VIBCL;tr|A0A0K9UYS4|A0A0K9UYS4_VIBCL;tr|A0A0Q0TEW0|A0A0Q0TEW0_VIBMT;tr|A0A0X1L0N4|A0A0X1L0N4_VIBCO;tr|A0A366A9S4|A0A366A9S4_9VIBR;tr|A0A366AG63|A0A366AG63_9VIBR;tr|A0A395U7U3|A0A395U7U3_VIBCL;tr|A0A5C2B3R3|A0A5C2B3R3_VIBCL;tr|A0A655PWM0|A0A655PWM0_VIBCL;tr|A0A655VCK1|A0A655VCK1_VIBCL;tr|A0A655YDE4|A0A655YDE4_VIBCL;tr|A0A6B3LGS7|A0A6B3LGS7_VI…	-	-
37929	NHLVEAAAEASEELMEK	0	2.65094	sp|Q9KUZ7|EFG1_VIBCH;tr|A0A067BF26|A0A067BF26_VIBMT;tr|A0A085T499|A0A085T499_VIBCL;tr|A0A1X1LD83|A0A1X1LD83_VIBCL;tr|A0A5C2AWA7|A0A5C2AWA7_VIBCL	-	-
36896	EAAESLFESLFFSAER	0	2.65061	sp|A5F3P5|RPOB_VIBC3;sp|Q9KV30|RPOB_VIBCH;tr|A0A024B8F4|A0A024B8F4_VIBCL;tr|A0A075E483|A0A075E483_VIBCL;tr|A0A075E498|A0A075E498_VIBCL;tr|A0A075E4H0|A0A075E4H0_VIBCL;tr|A0A075E4I1|A0A075E4I1_VIBCL;tr|A0A075E4P1|A0A075E4P1_VIBCL;tr|A0A075E4U8|A0A075E4U8_VIBCL;tr|A0A075E595|A0A075E595_VIBCL;tr|A0A075E5C8|A0A075E5C8_VIBCL;tr|A0A075E5E6|A0A075E5E6_VIBCL;tr|A0A075E5F1|A0A075E5F1_VIBCL;tr|A0A075E5Q3|A0…	-	-
44994	QLYPQLDLWQTAKPFLEK	0	2.64981	sp|A5F4G3|UBIB_VIBC3;sp|C3LPS7|UBIB_VIBCM;tr|A0A0Q0TPI4|A0A0Q0TPI4_VIBMT;tr|A0A366A8Q6|A0A366A8Q6_9VIBR;tr|A0A366ALM0|A0A366ALM0_9VIBR;tr|A0A544CGN7|A0A544CGN7_VIBCL;tr|A0A5C9HSM1|A0A5C9HSM1_VIBCL;tr|A0A5C9YNU4|A0A5C9YNU4_VIBCL;tr|A0A655Y1C0|A0A655Y1C0_VIBCL;tr|A0A655YB16|A0A655YB16_VIBCL;tr|A0A655ZG58|A0A655ZG58_VIBCL;tr|A0A655ZLL5|A0A655ZLL5_VIBCL	-	-
32924	TVAVMNDFGAGANIDGK	0	2.64854	sp|A5F340|SYP_VIBC3;tr|A0A085T3S3|A0A085T3S3_VIBCL;tr|A0A366ABN6|A0A366ABN6_9VIBR;tr|A0A366ARN6|A0A366ARN6_9VIBR;tr|A0A544C260|A0A544C260_VIBCL;tr|A0A5C9QRB2|A0A5C9QRB2_VIBCL;tr|A0A5D0JR24|A0A5D0JR24_VIBCL;tr|A0A656AKI1|A0A656AKI1_VIBCL;tr|A0A6B3LPL8|A0A6B3LPL8_VIBCL;tr|A0A6N1S0E0|A0A6N1S0E0_VIBCL;tr|A0A7U8ZSP2|A0A7U8ZSP2_VIBCL;tr|A0A7X4PIX7|A0A7X4PIX7_VIBCL;tr|A0A7Z7YDH1|A0A7Z7YDH1_VIBCL;tr|D7HF…	-	-
39974	GVWMQSLVYNLHLLTGK	0	2.64781	sp|A5EZX9|NAPA_VIBC3;tr|A0A0Q0TA51|A0A0Q0TA51_VIBMT;tr|A0A366A9P9|A0A366A9P9_9VIBR;tr|A0A366AF47|A0A366AF47_9VIBR;tr|A0A366ARC9|A0A366ARC9_9VIBR;tr|A0A544C339|A0A544C339_VIBCL;tr|A0A5B1C9M1|A0A5B1C9M1_VIBCL;tr|A0A5C9HGZ8|A0A5C9HGZ8_VIBCL;tr|A0A5C9QBM5|A0A5C9QBM5_VIBCL;tr|A0A655NYA4|A0A655NYA4_VIBCL;tr|A0A655WFJ5|A0A655WFJ5_VIBCL;tr|A0A655YDV9|A0A655YDV9_VIBCL;tr|A0A655ZBN0|A0A655ZBN0_VIBCL;tr|A0A…	-	-
52742	AASLFSEYGQVSGCQSSHLLVDFLEER	0	2.64676	tr|A0A0H3AEQ9|A0A0H3AEQ9_VIBC3;tr|A0A0H3Q2C9|A0A0H3Q2C9_VIBCL;tr|A0A0Q0JQ60|A0A0Q0JQ60_VIBMT;tr|A0A0X1L0I7|A0A0X1L0I7_VIBCO;tr|A0A366ACA0|A0A366ACA0_9VIBR;tr|A0A366AGI3|A0A366AGI3_9VIBR;tr|A0A366AV84|A0A366AV84_9VIBR;tr|A0A395U950|A0A395U950_VIBCL;tr|A0A544C815|A0A544C815_VIBCL;tr|A0A5B1C6H0|A0A5B1C6H0_VIBCL;tr|A0A5C2B3E6|A0A5C2B3E6_VIBCL;tr|A0A5D0AW87|A0A5D0AW87_VIBCL;tr|A0A655QKK3|A0A655QKK3_VI…	-	-
48373	TVFEAGYNSGDNDKGEDFEYSK	0	2.64613	tr|A0A2K2UG77|A0A2K2UG77_VIBCL;tr|A0A366A1S1|A0A366A1S1_9VIBR;tr|A0A5C2B3W3|A0A5C2B3W3_VIBCL;tr|A0A655YIW2|A0A655YIW2_VIBCL	-	-
55044	FIEDHQDAVHIYMYLQWIADTQIHEVQSLAEEK	0	2.64562	tr|A0A023PTD2|A0A023PTD2_VIBCL;tr|A0A0H3ADJ1|A0A0H3ADJ1_VIBC3;tr|A0A0H3Q2Z5|A0A0H3Q2Z5_VIBCL;tr|A0A366AH05|A0A366AH05_9VIBR;tr|A0A366AMF9|A0A366AMF9_9VIBR;tr|A0A544I208|A0A544I208_VIBCL;tr|A0A5C9HGV8|A0A5C9HGV8_VIBCL;tr|A0A655NTV3|A0A655NTV3_VIBCL;tr|A0A655Y969|A0A655Y969_VIBCL;tr|A0A656AEL1|A0A656AEL1_VIBCL;tr|A0A6N1TQK5|A0A6N1TQK5_VIBCL;tr|A0A7X4PGS6|A0A7X4PGS6_VIBCL;tr|A0A7Z7YES7|A0A7Z7YES7_VI…	-	-
43871	LGNENDNYYEFGFAEELK	0	2.64543	sp|A5F137|LAMB_VIBC3;sp|Q56652|LAMB_VIBCH;tr|A0A0C4DHM1|A0A0C4DHM1_VIBCL;tr|A0A2K2UG77|A0A2K2UG77_VIBCL;tr|A0A5C9HGL4|A0A5C9HGL4_VIBCL;tr|A0A655YIW2|A0A655YIW2_VIBCL	-	-
50091	LVLGAPEGVSITLASEPVDLSGYTSGK	0	2.64499	tr|A0A0H3AMF5|A0A0H3AMF5_VIBC3;tr|A0A0H3PWG0|A0A0H3PWG0_VIBCL;tr|A0A0H6P3P9|A0A0H6P3P9_VIBCL;tr|A0A0X1KUM1|A0A0X1KUM1_VIBCO;tr|A0A366A5L8|A0A366A5L8_9VIBR;tr|A0A366ACT3|A0A366ACT3_9VIBR;tr|A0A366AFG4|A0A366AFG4_9VIBR;tr|A0A395TVG3|A0A395TVG3_VIBCL;tr|A0A544H6V4|A0A544H6V4_VIBCL;tr|A0A5C2AV41|A0A5C2AV41_VIBCL;tr|A0A5C9HKU1|A0A5C9HKU1_VIBCL;tr|A0A5C9R7I9|A0A5C9R7I9_VIBCL;tr|A0A5Q6PFT8|A0A5Q6PFT8_VI…	-	-
46603	KGVAAFIENLMGSQHSAEPVNK	0	2.64408	tr|A0A023PTI7|A0A023PTI7_VIBCL;tr|A0A085SGI6|A0A085SGI6_VIBCL;tr|A0A366A909|A0A366A909_9VIBR;tr|A0A366ADE2|A0A366ADE2_9VIBR;tr|A0A366AW24|A0A366AW24_9VIBR;tr|A0A7Z7YG93|A0A7Z7YG93_VIBCL	-	-
30574	NVALEEQAVDAIIAK	0	2.64184	sp|A5F6X1|TIG_VIBC3;tr|A0A0Q0U744|A0A0Q0U744_VIBMT;tr|A0A2R8EAU8|A0A2R8EAU8_VIBCL;tr|A0A366AAS8|A0A366AAS8_9VIBR;tr|A0A366AF54|A0A366AF54_9VIBR;tr|A0A395TIN0|A0A395TIN0_VIBCL;tr|A0A5C2B009|A0A5C2B009_VIBCL;tr|A0A655NZI3|A0A655NZI3_VIBCL;tr|A0A655P8W1|A0A655P8W1_VIBCL;tr|A0A655YZ72|A0A655YZ72_VIBCL;tr|A0A655Z829|A0A655Z829_VIBCL;tr|A0A655ZM38|A0A655ZM38_VIBCL;tr|A0A656A899|A0A656A899_VIBCL;tr|A0A7…	-	-
52504	FGITSGHIETVHSFTNDQNLIDNFHK	0	2.64021	tr|A0A0H3AEL2|A0A0H3AEL2_VIBC3;tr|A0A0H3Q291|A0A0H3Q291_VIBCL;tr|A0A0H6JQL7|A0A0H6JQL7_VIBCL;tr|A0A0K9UW50|A0A0K9UW50_VIBCL;tr|A0A366A6W0|A0A366A6W0_9VIBR;tr|A0A366AG32|A0A366AG32_9VIBR;tr|A0A366AW22|A0A366AW22_9VIBR;tr|A0A395TWV9|A0A395TWV9_VIBCL;tr|A0A544M725|A0A544M725_VIBCL;tr|A0A5B1C8K2|A0A5B1C8K2_VIBCL;tr|A0A5C2B4N2|A0A5C2B4N2_VIBCL;tr|A0A655RR15|A0A655RR15_VIBCL;tr|A0A655VD11|A0A655VD11_VI…	-	-
44602	AGVPVIYLAELGQHLSELAGR	0	2.63935	sp|Q9X6N4|MURE_VIBCH;tr|A0A0H3AK36|A0A0H3AK36_VIBC3;tr|A0A0H3Q1J4|A0A0H3Q1J4_VIBCL;tr|A0A0X1KZ50|A0A0X1KZ50_VIBCO;tr|A0A366A5M5|A0A366A5M5_9VIBR;tr|A0A395U6T5|A0A395U6T5_VIBCL;tr|A0A543XXT1|A0A543XXT1_VIBCL;tr|A0A5C2AYL2|A0A5C2AYL2_VIBCL;tr|A0A5C9HJS0|A0A5C9HJS0_VIBCL;tr|A0A5Q6PKH1|A0A5Q6PKH1_VIBCL;tr|A0A655TRK9|A0A655TRK9_VIBCL;tr|A0A655WZA3|A0A655WZA3_VIBCL;tr|A0A655ZEA0|A0A655ZEA0_VIBCL;tr|A0A…	-	-
38425	IDFENLNVSQSALAASSK	0	2.63843	tr|A0A6N1SHI3|A0A6N1SHI3_VIBCL	-	-
34069	GNQSLQLMIDYLEAK	0	2.63839	tr|A0A0H3AK57|A0A0H3AK57_VIBC3;tr|A0A0K9UTJ9|A0A0K9UTJ9_VIBCL;tr|A0A5B1C593|A0A5B1C593_VIBCL;tr|A0A655PAU9|A0A655PAU9_VIBCL;tr|A0A7Z7VL21|A0A7Z7VL21_VIBCL	-	-
50443	GKPAGSWAALMLEQVENMHDFFAR	0	2.63666	tr|A0A0H3ALU9|A0A0H3ALU9_VIBC3;tr|A0A0H3PXP3|A0A0H3PXP3_VIBCL;tr|A0A366AVK9|A0A366AVK9_9VIBR;tr|A0A395TPF3|A0A395TPF3_VIBCL;tr|A0A543YBE2|A0A543YBE2_VIBCL;tr|A0A5C2B1I2|A0A5C2B1I2_VIBCL;tr|A0A5C9QFF8|A0A5C9QFF8_VIBCL;tr|A0A655RXV8|A0A655RXV8_VIBCL;tr|A0A655UQJ2|A0A655UQJ2_VIBCL;tr|A0A6B3LI13|A0A6B3LI13_VIBCL;tr|A0A6N1RLD9|A0A6N1RLD9_VIBCL;tr|A0A7Z7YHA1|A0A7Z7YHA1_VIBCL;tr|D7H827|D7H827_VIBCL	-	-
45877	AQVSVDDAAAQQYYQEHLDK	0	2.63652	tr|A0A0H3AK07|A0A0H3AK07_VIBC3;tr|A0A366A7X5|A0A366A7X5_9VIBR;tr|A0A395U1X6|A0A395U1X6_VIBCL;tr|A0A544EZ89|A0A544EZ89_VIBCL;tr|A0A5C2AZX5|A0A5C2AZX5_VIBCL;tr|A0A655NVQ7|A0A655NVQ7_VIBCL;tr|A0A655P7X6|A0A655P7X6_VIBCL;tr|A0A655T614|A0A655T614_VIBCL;tr|A0A655WQ10|A0A655WQ10_VIBCL;tr|A0A655YZB2|A0A655YZB2_VIBCL;tr|A0A655Z8M8|A0A655Z8M8_VIBCL;tr|A0A6N1RKU3|A0A6N1RKU3_VIBCL;tr|A0A7Z7YFD4|A0A7Z7YFD4_VI…	-	-
54072	FTGPNTIEVEGEEGKTVVTFDNAIVAAGSRPIK	0	2.63624	tr|A0A085SSQ1|A0A085SSQ1_VIBCL;tr|A0A366AIR4|A0A366AIR4_9VIBR;tr|A0A7Z7YCJ0|A0A7Z7YCJ0_VIBCL;tr|D7HEI0|D7HEI0_VIBCL	-	-
49565	FGLPENSLNFVFHGGSGSSLEEIR	0	2.63622	tr|A0A085Q0C7|A0A085Q0C7_VIBCL;tr|A0A0Q0TZN0|A0A0Q0TZN0_VIBMT;tr|A0A366A994|A0A366A994_9VIBR;tr|A0A395TXV7|A0A395TXV7_VIBCL;tr|A0A655T1E8|A0A655T1E8_VIBCL;tr|A0A655W5P1|A0A655W5P1_VIBCL;tr|A0A655X830|A0A655X830_VIBCL;tr|A0A7U8WLN4|A0A7U8WLN4_VIBCL	-	-
49995	AEGGPLVFALPNDLPLGYHTLLIAR	0	2.63573	tr|A0A023PTD2|A0A023PTD2_VIBCL;tr|A0A0H3ADJ1|A0A0H3ADJ1_VIBC3;tr|A0A0H3Q2Z5|A0A0H3Q2Z5_VIBCL;tr|A0A0N8UFE9|A0A0N8UFE9_VIBMT;tr|A0A366A1E9|A0A366A1E9_9VIBR;tr|A0A366AH05|A0A366AH05_9VIBR;tr|A0A366AMF9|A0A366AMF9_9VIBR;tr|A0A395TIG5|A0A395TIG5_VIBCL;tr|A0A5C2B3Z3|A0A5C2B3Z3_VIBCL;tr|A0A5C9HGV8|A0A5C9HGV8_VIBCL;tr|A0A655NTW3|A0A655NTW3_VIBCL;tr|A0A655Y969|A0A655Y969_VIBCL;tr|A0A656AEL1|A0A656AEL1_VI…	-	-
37151	LTNVAQVTDQAANNQQK	0	2.63529	tr|A0A0H3AIN9|A0A0H3AIN9_VIBC3;tr|A0A0Q0Z2T7|A0A0Q0Z2T7_VIBMT;tr|A0A366A6N0|A0A366A6N0_9VIBR;tr|A0A366AIA0|A0A366AIA0_9VIBR;tr|A0A366AKT9|A0A366AKT9_9VIBR;tr|A0A5C9HJJ4|A0A5C9HJJ4_VIBCL;tr|A0A5C9QTG5|A0A5C9QTG5_VIBCL;tr|A0A655P1Q0|A0A655P1Q0_VIBCL;tr|A0A655Q6W5|A0A655Q6W5_VIBCL;tr|A0A655S296|A0A655S296_VIBCL;tr|A0A655U8Z6|A0A655U8Z6_VIBCL;tr|A0A655UJ05|A0A655UJ05_VIBCL;tr|A0A655WKC8|A0A655WKC8_VI…	-	-
38379	GPQVMQGYWQRPEATK	0	2.63519	tr|A0A085QFF9|A0A085QFF9_VIBCL;tr|A0A0N8VDC4|A0A0N8VDC4_VIBMT;tr|A0A0Q0PU11|A0A0Q0PU11_VIBMT;tr|A0A1R3F7D9|A0A1R3F7D9_9VIBR;tr|A0A1R3FK43|A0A1R3FK43_9VIBR;tr|A0A366A859|A0A366A859_9VIBR;tr|A0A366ANG0|A0A366ANG0_9VIBR;tr|A0A454D2B5|A0A454D2B5_VIBHA;tr|A0A5C2AZP2|A0A5C2AZP2_VIBCL;tr|A0A655UTH4|A0A655UTH4_VIBCL;tr|A0A655V3T7|A0A655V3T7_VIBCL;tr|A0A655ZLT4|A0A655ZLT4_VIBCL;tr|A0A7U8WRP2|A0A7U8WRP2_VI…	-	-
42252	NPMELVDVADLLKDVDFK	0	2.63361	sp|A5F263|SYD_VIBC3;tr|A0A0K9USL7|A0A0K9USL7_VIBCL;tr|A0A366A2Y8|A0A366A2Y8_9VIBR;tr|A0A366AH86|A0A366AH86_9VIBR;tr|A0A366AX23|A0A366AX23_9VIBR;tr|A0A395U9Q9|A0A395U9Q9_VIBCL;tr|A0A544DA30|A0A544DA30_VIBCL;tr|A0A5C9HJ56|A0A5C9HJ56_VIBCL;tr|A0A5C9QH15|A0A5C9QH15_VIBCL;tr|A0A656AY27|A0A656AY27_VIBCL;tr|A0A6B3LK92|A0A6B3LK92_VIBCL;tr|A0A7X4T982|A0A7X4T982_VIBCL;tr|A0A7Z7YH38|A0A7Z7YH38_VIBCL	-	-
49922	NDGALGVITDFTDIMSYHGNTAAEK	0	2.63359	sp|A5F934|OMPU_VIBC3;sp|P0C6Q6|OMPU_VIBCH;tr|A0A0H3Q959|A0A0H3Q959_VIBCL;tr|A0A2P1DZZ0|A0A2P1DZZ0_VIBCL;tr|A0A2P1E008|A0A2P1E008_VIBCL;tr|A0A2P1E028|A0A2P1E028_VIBCL;tr|A0A5Q6PNB3|A0A5Q6PNB3_VIBCL;tr|A0A655SLK7|A0A655SLK7_VIBCL;tr|A0A655YU33|A0A655YU33_VIBCL;tr|U5YT32|U5YT32_VIBCL	-	-
55110	SAYSTMHTSSTSQANHLVTGPILEGLGVDLSDENDMNR	0	2.6331	sp|Fha|TARGET;tr|A0A023PRF6|A0A023PRF6_VIBCL;tr|A0A023PRG9|A0A023PRG9_VIBCL;tr|A0A023PRJ4|A0A023PRJ4_VIBCL;tr|A0A0H3QAN5|A0A0H3QAN5_VIBCL;tr|A0A366A8U6|A0A366A8U6_9VIBR;tr|A0A366AFS6|A0A366AFS6_9VIBR;tr|A0A366ATL7|A0A366ATL7_9VIBR;tr|A0A395U048|A0A395U048_VIBCL;tr|A0A544HKE9|A0A544HKE9_VIBCL;tr|A0A5B1C1J8|A0A5B1C1J8_VIBCL;tr|A0A5C2B482|A0A5C2B482_VIBCL;tr|A0A5C9HP19|A0A5C9HP19_VIBCL;tr|A0A655UPC2…	-	-
49433	AIAQVGTISANSDSSVGNIIAEAMEK	0	2.63253	sp|A5F4Y1|CH602_VIBC3;sp|Q9KNR7|CH601_VIBCH;tr|A0A067BAK3|A0A067BAK3_VIBMT;tr|A0A193DQT0|A0A193DQT0_VIBCL;tr|A0A2V4P233|A0A2V4P233_VIBCL;tr|A0A366A4X3|A0A366A4X3_9VIBR;tr|A0A366AMV5|A0A366AMV5_9VIBR;tr|A0A454CZD3|A0A454CZD3_VIBHA;tr|A0A6B3LF68|A0A6B3LF68_VIBCL;tr|D1GII0|D1GII0_VIBCL;tr|D1GII1|D1GII1_VIBCL;tr|D1GII5|D1GII5_VIBCL;tr|D1GII8|D1GII8_VIBCL;tr|K5VAA0|K5VAA0_9VIBR;tr|Q933P0|Q933P0_VIBCL;…	-	-
52318	TVQVATAIHELGATVSEIASNAAMAADVAK	0	2.63163	sp|P15492|HLYB_VIBCH;tr|A0A0H3Q2H3|A0A0H3Q2H3_VIBCL;tr|A0A0Q0VZZ3|A0A0Q0VZZ3_VIBMT;tr|A0A1X1LH25|A0A1X1LH25_VIBCL;tr|A0A365ZZZ5|A0A365ZZZ5_9VIBR;tr|A0A366ACF6|A0A366ACF6_9VIBR;tr|A0A5B1C1A1|A0A5B1C1A1_VIBCL;tr|A0A655WUA0|A0A655WUA0_VIBCL;tr|A0A6N1SQ19|A0A6N1SQ19_VIBCL	-	-
50683	SVIITPGYGMAVAQAQYPVYEITEK	0	2.62854	tr|A0A085RQZ6|A0A085RQZ6_VIBCL;tr|A0A0H3AH50|A0A0H3AH50_VIBC3;tr|A0A0Q0MRR6|A0A0Q0MRR6_VIBMT;tr|A0A0Q0QK49|A0A0Q0QK49_VIBMT;tr|A0A2R8EVC4|A0A2R8EVC4_VIBCL;tr|A0A366AV75|A0A366AV75_9VIBR;tr|A0A5C9HG05|A0A5C9HG05_VIBCL;tr|A0A655RLN2|A0A655RLN2_VIBCL;tr|A0A7X4PFX1|A0A7X4PFX1_VIBCL	-	-
35189	QELIDQQALDSFYAK	0	2.6282	tr|A0A0H3AK07|A0A0H3AK07_VIBC3;tr|A0A366A7X5|A0A366A7X5_9VIBR;tr|A0A366AF30|A0A366AF30_9VIBR;tr|A0A366ANH7|A0A366ANH7_9VIBR;tr|A0A395U1X6|A0A395U1X6_VIBCL;tr|A0A544EZ89|A0A544EZ89_VIBCL;tr|A0A5C2AZX5|A0A5C2AZX5_VIBCL;tr|A0A5C9HM20|A0A5C9HM20_VIBCL;tr|A0A5C9Q1S4|A0A5C9Q1S4_VIBCL;tr|A0A655NVQ7|A0A655NVQ7_VIBCL;tr|A0A655T614|A0A655T614_VIBCL;tr|A0A655WQ10|A0A655WQ10_VIBCL;tr|A0A655YZB2|A0A655YZB2_VI…	-	-
49924	NDGALGVITDFTDIMSYHGNTAAEK	0	2.62671	sp|A5F934|OMPU_VIBC3;sp|P0C6Q6|OMPU_VIBCH;tr|A0A0H3Q959|A0A0H3Q959_VIBCL;tr|A0A2P1DZZ0|A0A2P1DZZ0_VIBCL;tr|A0A2P1E008|A0A2P1E008_VIBCL;tr|A0A2P1E028|A0A2P1E028_VIBCL;tr|A0A5Q6PNB3|A0A5Q6PNB3_VIBCL;tr|A0A655SLK7|A0A655SLK7_VIBCL;tr|A0A655YU33|A0A655YU33_VIBCL;tr|U5YT32|U5YT32_VIBCL	-	-
43362	QSQTSDAPVMDISFPEIEK	0	2.62663	sp|A5F2X6|MIAB_VIBC3;tr|A0A366ABX3|A0A366ABX3_9VIBR;tr|A0A395UBM6|A0A395UBM6_VIBCL;tr|A0A5C9QTJ3|A0A5C9QTJ3_VIBCL;tr|A0A655QEW7|A0A655QEW7_VIBCL;tr|A0A655RQD7|A0A655RQD7_VIBCL;tr|A0A655TZU2|A0A655TZU2_VIBCL;tr|A0A655Z5D6|A0A655Z5D6_VIBCL;tr|A0A656ASC8|A0A656ASC8_VIBCL;tr|A0A6B3LJX6|A0A6B3LJX6_VIBCL;tr|A0A6N1RMW1|A0A6N1RMW1_VIBCL;tr|D7HFD3|D7HFD3_VIBCL	-	-
35412	FLVDYAGTVVAITHDR	0	2.62626	tr|A0A067BB40|A0A067BB40_VIBMT;tr|A0A0F2TRY4|A0A0F2TRY4_VIBCL;tr|A0A0H3Q794|A0A0H3Q794_VIBCL;tr|A0A0K9UTX0|A0A0K9UTX0_VIBCL;tr|A0A656A1C8|A0A656A1C8_VIBCL;tr|A0A656AG79|A0A656AG79_VIBCL;tr|A0A7U8WMH5|A0A7U8WMH5_VIBCL	-	-
54131	LVQNHISEMMPIIYTPTVGAACENFSNIYR	0	2.62408	sp|A5F1Z0|MAO1_VIBC3;sp|Q87Q92|MAO1_VIBPA;tr|A0A0H3PY98|A0A0H3PY98_VIBCL;tr|A0A0Q0TDI9|A0A0Q0TDI9_VIBMT;tr|A0A1R3F956|A0A1R3F956_9VIBR;tr|A0A1R3FJ68|A0A1R3FJ68_9VIBR;tr|A0A366A2F5|A0A366A2F5_9VIBR;tr|A0A366AHA4|A0A366AHA4_9VIBR;tr|A0A454CZ74|A0A454CZ74_VIBHA;tr|A0A5C9HJR2|A0A5C9HJR2_VIBCL;tr|A0A655XWJ6|A0A655XWJ6_VIBCL;tr|A0A656ACI3|A0A656ACI3_VIBCL;tr|A0A7Z8DW18|A0A7Z8DW18_VIBCL;tr|K5VJS2|K5VJS2…	-	-
37631	VIPSIAYTEPEVAWVGK	0	2.62395	sp|O50286|DLDH_VIBPA;sp|Q9KPF6|DLDH_VIBCH;tr|A0A085SSQ1|A0A085SSQ1_VIBCL;tr|A0A1R3EZ45|A0A1R3EZ45_9VIBR;tr|A0A1R3FIE2|A0A1R3FIE2_9VIBR;tr|A0A366AIR4|A0A366AIR4_9VIBR;tr|A0A655QLS1|A0A655QLS1_VIBCL;tr|A0A7Z7VQ07|A0A7Z7VQ07_VIBCL;tr|D7HEI0|D7HEI0_VIBCL;tr|K5SQC8|K5SQC8_VIBHA;tr|K5UB09|K5UB09_9VIBR	-	-
26708	GVAAFLSQYSADLK	0	2.6239	tr|A0A085PPR0|A0A085PPR0_VIBCL;tr|A0A0H3AH83|A0A0H3AH83_VIBC3;tr|A0A656AZU7|A0A656AZU7_VIBCL	-	-
47208	ETSADNFAIDATYYFKPNFR	0	2.62354	sp|P0C6Q6|OMPU_VIBCH;tr|A0A068FS16|A0A068FS16_VIBCL;tr|A0A0H3Q959|A0A0H3Q959_VIBCL;tr|A0A0Q0T931|A0A0Q0T931_VIBMT;tr|A0A2P1DZZ0|A0A2P1DZZ0_VIBCL;tr|A0A2P1E008|A0A2P1E008_VIBCL;tr|A0A655YU33|A0A655YU33_VIBCL;tr|D7HDX3|D7HDX3_VIBCL;tr|U5YQZ6|U5YQZ6_VIBCL;tr|U5YT32|U5YT32_VIBCL	-	-
34152	LSVGDPVMYEGFTVGR	0	2.62345	tr|A0A0Q0Q1P2|A0A0Q0Q1P2_VIBMT;tr|A0A366AHK3|A0A366AHK3_9VIBR;tr|A0A366AQT1|A0A366AQT1_9VIBR;tr|A0A544NAL1|A0A544NAL1_VIBCL;tr|A0A5C9Q3J5|A0A5C9Q3J5_VIBCL	-	-
47434	FGDQWTKPENFVGNGAYVLDK	0	2.62291	tr|A0A0E4GK44|A0A0E4GK44_VIBCL;tr|A0A0H3AG33|A0A0H3AG33_VIBC3;tr|A0A366AHM2|A0A366AHM2_9VIBR;tr|A0A366AQV3|A0A366AQV3_9VIBR;tr|A0A395U3E6|A0A395U3E6_VIBCL;tr|A0A544IBK2|A0A544IBK2_VIBCL;tr|A0A5C9HJE7|A0A5C9HJE7_VIBCL;tr|A0A5C9QRR1|A0A5C9QRR1_VIBCL;tr|A0A655P4B2|A0A655P4B2_VIBCL;tr|A0A655UJM8|A0A655UJM8_VIBCL;tr|A0A7U8ZTM3|A0A7U8ZTM3_VIBCL;tr|A0A7X4PFP9|A0A7X4PFP9_VIBCL	-	-
36060	YTYAGIGGTYGEVTYGK	0	2.62025	sp|A5F934|OMPU_VIBC3;sp|P0C6Q6|OMPU_VIBCH;tr|A0A068FR95|A0A068FR95_VIBCL;tr|A0A068FR99|A0A068FR99_VIBCL;tr|A0A068FS16|A0A068FS16_VIBCL;tr|A0A068FSY7|A0A068FSY7_VIBCL;tr|A0A068FU91|A0A068FU91_VIBCL;tr|A0A068FYH6|A0A068FYH6_VIBCL;tr|A0A0H3Q959|A0A0H3Q959_VIBCL;tr|A0A0N8VBI4|A0A0N8VBI4_VIBMT;tr|A0A2P1DZZ0|A0A2P1DZZ0_VIBCL;tr|A0A2P1E008|A0A2P1E008_VIBCL;tr|A0A2P1E028|A0A2P1E028_VIBCL;tr|A0A366AB61|A0…	-	-
49414	AIEVNLLTKPELHWLNQYHQK	0	2.62012	tr|A0A0H3AKS0|A0A0H3AKS0_VIBC3;tr|A0A366A6B8|A0A366A6B8_9VIBR;tr|A0A366AKU1|A0A366AKU1_9VIBR;tr|A0A544DSU2|A0A544DSU2_VIBCL;tr|A0A5C2AWY7|A0A5C2AWY7_VIBCL;tr|A0A5C9HQ09|A0A5C9HQ09_VIBCL;tr|A0A5Q6PF64|A0A5Q6PF64_VIBCL;tr|A0A655Z3A8|A0A655Z3A8_VIBCL;tr|A0A6B3LQC4|A0A6B3LQC4_VIBCL;tr|A0A6N1REX2|A0A6N1REX2_VIBCL;tr|A0A7Z7YCT9|A0A7Z7YCT9_VIBCL;tr|D7HGY8|D7HGY8_VIBCL	-	-
38670	ITGIDSPAEAHNLALLLR	0	2.61945	tr|A0A067B9C5|A0A067B9C5_VIBMT;tr|A0A0H3ANC7|A0A0H3ANC7_VIBC3;tr|A0A0H3PWF2|A0A0H3PWF2_VIBCL;tr|A0A366A7X0|A0A366A7X0_9VIBR;tr|A0A366AF87|A0A366AF87_9VIBR;tr|A0A366AT13|A0A366AT13_9VIBR;tr|A0A395U2X7|A0A395U2X7_VIBCL;tr|A0A5C2AVC8|A0A5C2AVC8_VIBCL;tr|A0A5C9HI96|A0A5C9HI96_VIBCL;tr|A0A5C9QRA5|A0A5C9QRA5_VIBCL;tr|A0A655QXE6|A0A655QXE6_VIBCL;tr|A0A655UZ31|A0A655UZ31_VIBCL;tr|A0A655WUZ3|A0A655WUZ3_VI…	-	-
49179	IDLTEHMTAELNVLGWQGTFTR	0	2.61943	sp|C3LT05|HSCA_VIBCM;tr|A0A395UAX6|A0A395UAX6_VIBCL;tr|A0A544C1T3|A0A544C1T3_VIBCL;tr|A0A5C2AV69|A0A5C2AV69_VIBCL;tr|A0A5Q6PFV1|A0A5Q6PFV1_VIBCL	-	-
34332	VISVATIQSQLGSQFR	0	2.61939	tr|A0A0H3AEZ8|A0A0H3AEZ8_VIBC3;tr|A0A0H3Q9A1|A0A0H3Q9A1_VIBCL;tr|A0A0Q0YTE4|A0A0Q0YTE4_VIBMT;tr|A0A2R8EUX7|A0A2R8EUX7_VIBCL;tr|A0A366A9R6|A0A366A9R6_9VIBR;tr|A0A366AFB9|A0A366AFB9_9VIBR;tr|A0A395THB4|A0A395THB4_VIBCL;tr|A0A454CXB8|A0A454CXB8_VIBHA;tr|A0A544C446|A0A544C446_VIBCL;tr|A0A5C9HFM8|A0A5C9HFM8_VIBCL;tr|A0A5Q6PP70|A0A5Q6PP70_VIBCL;tr|A0A655P0S9|A0A655P0S9_VIBCL;tr|A0A655TW33|A0A655TW33_VI…	-	-
21466	GIAAASLAAILEAR	0	2.61928	sp|A5F5I4|PYRG_VIBC3;sp|Q87LP9|PYRG_VIBPA;tr|A0A0Q0VD86|A0A0Q0VD86_VIBMT;tr|A0A1R3F029|A0A1R3F029_9VIBR;tr|A0A1R3FGM7|A0A1R3FGM7_9VIBR;tr|A0A366A5E7|A0A366A5E7_9VIBR;tr|A0A366ACL1|A0A366ACL1_9VIBR;tr|A0A366AXY4|A0A366AXY4_9VIBR;tr|A0A5C2AYC6|A0A5C2AYC6_VIBCL;tr|A0A655QWH7|A0A655QWH7_VIBCL;tr|A0A656A667|A0A656A667_VIBCL;tr|D7HEL6|D7HEL6_VIBCL;tr|K5VBY3|K5VBY3_9VIBR	-	-
39212	VAEEIEDIVGIDAIDAVR	0	2.61887	sp|A5F5G3|LEPA_VIBC3;tr|A0A0Q0Q8X0|A0A0Q0Q8X0_VIBMT;tr|A0A366A5H7|A0A366A5H7_9VIBR;tr|A0A366AER8|A0A366AER8_9VIBR;tr|A0A5C9PZT2|A0A5C9PZT2_VIBCL;tr|A0A5Q6PKD4|A0A5Q6PKD4_VIBCL;tr|A0A655QBS0|A0A655QBS0_VIBCL;tr|A0A655URY2|A0A655URY2_VIBCL;tr|A0A655UXP4|A0A655UXP4_VIBCL;tr|A0A656ABT1|A0A656ABT1_VIBCL;tr|A0A656AC76|A0A656AC76_VIBCL;tr|A0A656ADU3|A0A656ADU3_VIBCL;tr|A0A7U8WNW1|A0A7U8WNW1_VIBCL	-	-
48643	STGIADTVLVGPEPEFFLFDDVK	0	2.61871	sp|Q9KNJ2|GLN1B_VIBCH;tr|A0A067BGZ2|A0A067BGZ2_VIBMT;tr|A0A1R3FC17|A0A1R3FC17_9VIBR;tr|A0A1R3FQY2|A0A1R3FQY2_9VIBR;tr|A0A366A6L9|A0A366A6L9_9VIBR;tr|A0A366AVM5|A0A366AVM5_9VIBR;tr|A0A655VXM6|A0A655VXM6_VIBCL;tr|A0A656AXE6|A0A656AXE6_VIBCL;tr|A0A7Z7VLX3|A0A7Z7VLX3_VIBCL;tr|O30619|O30619_VIBCL;tr|Q87TE8|Q87TE8_VIBPA	-	-
54782	SPDIVAPWYNEYYTTVIDDVIKIDEHTFAAVSK	0	2.61861	tr|A0A6B3LJL3|A0A6B3LJL3_VIBCL;tr|A0A7Z8DUD0|A0A7Z8DUD0_VIBCL	-	-
42951	ESIYGAVQQMSSSLADLVAK	0	2.61795	tr|A0A0H3QEG6|A0A0H3QEG6_VIBCL;tr|A0A0K9UMQ4|A0A0K9UMQ4_VIBCL;tr|A0A366A9C9|A0A366A9C9_9VIBR;tr|A0A366AHG2|A0A366AHG2_9VIBR;tr|A0A366AJ91|A0A366AJ91_9VIBR;tr|A0A395U4U9|A0A395U4U9_VIBCL;tr|A0A544IGC8|A0A544IGC8_VIBCL;tr|A0A5C2AW99|A0A5C2AW99_VIBCL;tr|A0A5C9HLZ9|A0A5C9HLZ9_VIBCL;tr|A0A5C9QM45|A0A5C9QM45_VIBCL;tr|A0A655THG6|A0A655THG6_VIBCL;tr|A0A656AQ50|A0A656AQ50_VIBCL;tr|A0A6B3LP29|A0A6B3LP29_VI…	-	-
52109	LGNAIAHHGVIAQGVLATGDQVDAIVDEK	0	2.61674	sp|Q56648|SYA_VIBCH;tr|A0A655VX26|A0A655VX26_VIBCL;tr|A0A655ZC75|A0A655ZC75_VIBCL;tr|A0A7U8ZP34|A0A7U8ZP34_VIBCL	-	-
42995	TVGQEFHAWAVTLNEEIR	0	2.61582	tr|A0A655PXA7|A0A655PXA7_VIBCL	-	-
51274	VNPIDFENSEGNLGLANAVFTHLAQK	0	2.61462	tr|A0A085PTR8|A0A085PTR8_VIBCL;tr|A0A366A2L7|A0A366A2L7_9VIBR;tr|A0A5Q6PJH3|A0A5Q6PJH3_VIBCL;tr|A0A655S7I9|A0A655S7I9_VIBCL;tr|A0A655UM76|A0A655UM76_VIBCL;tr|A0A655ZWW1|A0A655ZWW1_VIBCL	-	-
47678	DSMNDKHTVFQEISEGADIIR	0	2.61388	tr|A0A067BB40|A0A067BB40_VIBMT;tr|A0A0F2TRY4|A0A0F2TRY4_VIBCL;tr|A0A0H3Q794|A0A0H3Q794_VIBCL;tr|A0A0K9UTX0|A0A0K9UTX0_VIBCL;tr|A0A2R8EDX7|A0A2R8EDX7_VIBCL;tr|A0A366AB33|A0A366AB33_9VIBR;tr|A0A655SLP5|A0A655SLP5_VIBCL;tr|A0A656A1C8|A0A656A1C8_VIBCL;tr|A0A656AG79|A0A656AG79_VIBCL;tr|A0A7U8WMH5|A0A7U8WMH5_VIBCL	-	-
29899	IANLSELQSALAEAK	0	2.61246	sp|Q9KNN1|DSBD_VIBCH;tr|A0A0H3AHN0|A0A0H3AHN0_VIBC3;tr|A0A0N8VB42|A0A0N8VB42_VIBMT;tr|A0A366AMM0|A0A366AMM0_9VIBR;tr|A0A366AUX6|A0A366AUX6_9VIBR;tr|A0A395U919|A0A395U919_VIBCL;tr|A0A544C9V9|A0A544C9V9_VIBCL;tr|A0A5C9HQC6|A0A5C9HQC6_VIBCL;tr|A0A5Q6PMB3|A0A5Q6PMB3_VIBCL;tr|A0A655Q8W7|A0A655Q8W7_VIBCL;tr|A0A656AJ32|A0A656AJ32_VIBCL;tr|A0A6B3LDG0|A0A6B3LDG0_VIBCL;tr|A0A7X4PIC5|A0A7X4PIC5_VIBCL	-	-
40100	GAEMIMTVDNGVSSLEGVR	0	2.61224	tr|A0A0H3AK57|A0A0H3AK57_VIBC3;tr|A0A0H3Q8P1|A0A0H3Q8P1_VIBCL;tr|A0A0K9UTJ9|A0A0K9UTJ9_VIBCL;tr|A0A0N8VA48|A0A0N8VA48_VIBMT;tr|A0A1X1LBT2|A0A1X1LBT2_VIBCL;tr|A0A2V4NSE4|A0A2V4NSE4_VIBCL;tr|A0A366AG33|A0A366AG33_9VIBR;tr|A0A366AP83|A0A366AP83_9VIBR;tr|A0A395TBX0|A0A395TBX0_VIBCL;tr|A0A5B0ZTI7|A0A5B0ZTI7_VIBCL;tr|A0A5B1C593|A0A5B1C593_VIBCL;tr|A0A656ASH9|A0A656ASH9_VIBCL;tr|A0A6N1RSP6|A0A6N1RSP6_VI…	-	-
46843	DGFVISGGGGMVVVEELEHALAR	0	2.61182	tr|A0A0H3AJ89|A0A0H3AJ89_VIBC3;tr|A0A0Q0JQK2|A0A0Q0JQK2_VIBMT;tr|A0A366AA10|A0A366AA10_9VIBR;tr|A0A395U4P9|A0A395U4P9_VIBCL;tr|A0A5C9HJV2|A0A5C9HJV2_VIBCL;tr|A0A655VAP9|A0A655VAP9_VIBCL	-	-
49155	DNTPAVVHINMVPGDKVDIQIAAK	0	2.61132	tr|A0A0H3AHA5|A0A0H3AHA5_VIBC3;tr|A0A0Q0JUK3|A0A0Q0JUK3_VIBMT;tr|A0A366A423|A0A366A423_9VIBR;tr|A0A366AKE2|A0A366AKE2_9VIBR;tr|A0A5C2B1D4|A0A5C2B1D4_VIBCL;tr|A0A655PLW6|A0A655PLW6_VIBCL;tr|A0A655UHG6|A0A655UHG6_VIBCL;tr|A0A655WLR0|A0A655WLR0_VIBCL;tr|A0A7U8WRM8|A0A7U8WRM8_VIBCL;tr|A0A7X4PHI1|A0A7X4PHI1_VIBCL;tr|A0A7Z7YHF7|A0A7Z7YHF7_VIBCL;tr|D7H8D3|D7H8D3_VIBCL	-	-
35571	MLFGMGSLSLGELAGER	0	2.61083	tr|A0A085T7L4|A0A085T7L4_VIBCL;tr|A0A0H3AH34|A0A0H3AH34_VIBC3;tr|A0A0H3Q1D3|A0A0H3Q1D3_VIBCL;tr|A0A0Q0PNY1|A0A0Q0PNY1_VIBMT;tr|A0A1R3F903|A0A1R3F903_9VIBR;tr|A0A1R3FJ12|A0A1R3FJ12_9VIBR;tr|A0A366A298|A0A366A298_9VIBR;tr|A0A366AHJ9|A0A366AHJ9_9VIBR;tr|A0A366AUV5|A0A366AUV5_9VIBR;tr|A0A3M8K414|A0A3M8K414_VIBCL;tr|A0A5C2B1H0|A0A5C2B1H0_VIBCL;tr|A0A5C9YX61|A0A5C9YX61_VIBCL;tr|A0A5Q6PKU6|A0A5Q6PKU6_VI…	-	-
31445	FGVAEGGVDALKAEVR	0	2.61036	sp|A5F6X1|TIG_VIBC3;sp|Q87R81|TIG_VIBPA;tr|A0A0Q0U744|A0A0Q0U744_VIBMT;tr|A0A2R8EAU8|A0A2R8EAU8_VIBCL;tr|A0A366AAS8|A0A366AAS8_9VIBR;tr|A0A366AF54|A0A366AF54_9VIBR;tr|A0A395TIN0|A0A395TIN0_VIBCL;tr|A0A5C2B009|A0A5C2B009_VIBCL;tr|A0A655NZI3|A0A655NZI3_VIBCL;tr|A0A655P8W1|A0A655P8W1_VIBCL;tr|A0A655WGA4|A0A655WGA4_VIBCL;tr|A0A655YZ72|A0A655YZ72_VIBCL;tr|A0A655Z829|A0A655Z829_VIBCL;tr|A0A655ZM28|A0A6…	-	-
38564	LGTSTVSTIELAEAVHGSK	0	2.60952	sp|A5F5J2|HLDE_VIBC3;sp|C3LQY0|HLDE_VIBCM;tr|A0A0E4CB76|A0A0E4CB76_VIBCL;tr|A0A0H3Q8Q9|A0A0H3Q8Q9_VIBCL;tr|A0A0Q0Z113|A0A0Q0Z113_VIBMT;tr|A0A366AY22|A0A366AY22_9VIBR;tr|A0A395UG58|A0A395UG58_VIBCL;tr|A0A5C9HJP0|A0A5C9HJP0_VIBCL;tr|A0A655Q5I9|A0A655Q5I9_VIBCL;tr|A0A655UYK6|A0A655UYK6_VIBCL;tr|A0A6B3LB91|A0A6B3LB91_VIBCL;tr|A0A6N1RSM2|A0A6N1RSM2_VIBCL;tr|D7HEK4|D7HEK4_VIBCL	-	-
34624	VCPDCSGHDEVDEAR	0	2.60913	tr|A0A0H3AHE3|A0A0H3AHE3_VIBC3;tr|A0A0H7H0D5|A0A0H7H0D5_VIBCL;tr|A0A2L2FPG6|A0A2L2FPG6_VIBCL;tr|A0A2S1ZU59|A0A2S1ZU59_VIBCL;tr|A0A366A5Q8|A0A366A5Q8_9VIBR;tr|A0A366AET9|A0A366AET9_9VIBR;tr|A0A366ATD8|A0A366ATD8_9VIBR;tr|A0A544F938|A0A544F938_VIBCL;tr|A0A5C2AW57|A0A5C2AW57_VIBCL;tr|A0A655VYM3|A0A655VYM3_VIBCL;tr|A0A656ACC5|A0A656ACC5_VIBCL;tr|A0A6B3LFP1|A0A6B3LFP1_VIBCL;tr|A0A6G8MUP7|A0A6G8MUP7_VI…	-	-
54402	TYYSIGGGFIVDEEHFGKENESLIQVPYAFR	0	2.60896	tr|A0A085SPW3|A0A085SPW3_VIBCL;tr|A0A655U9R6|A0A655U9R6_VIBCL;tr|A0A655WHW6|A0A655WHW6_VIBCL;tr|A0A655ZEP0|A0A655ZEP0_VIBCL	-	-
28467	VDYAGTVVAITHDR	0	2.60895	tr|A0A655SLP5|A0A655SLP5_VIBCL	-	-
31930	VPFLGDVPALGHLFR	0	2.60823	tr|A0A0H3AKY3|A0A0H3AKY3_VIBC3;tr|A0A2S1ZTI6|A0A2S1ZTI6_VIBCL;tr|A0A2S1ZTZ8|A0A2S1ZTZ8_VIBCL;tr|A0A2S1ZU91|A0A2S1ZU91_VIBCL;tr|A0A2S1ZUE1|A0A2S1ZUE1_VIBCL;tr|A0A366A8B7|A0A366A8B7_9VIBR;tr|A0A366AF07|A0A366AF07_9VIBR;tr|A0A544CC48|A0A544CC48_VIBCL;tr|A0A5C2AW97|A0A5C2AW97_VIBCL;tr|A0A655REY6|A0A655REY6_VIBCL;tr|A0A655RGB2|A0A655RGB2_VIBCL;tr|A0A655YFZ4|A0A655YFZ4_VIBCL;tr|A0A6B3LE96|A0A6B3LE96_VI…	-	-
51942	ASGKPVFAVGDFYNQSQYYLASYADK	0	2.60739	tr|A0A0H3AH00|A0A0H3AH00_VIBC3;tr|A0A0Q0YVX9|A0A0Q0YVX9_VIBMT;tr|A0A366AAC1|A0A366AAC1_9VIBR;tr|A0A366ATX5|A0A366ATX5_9VIBR;tr|A0A395TE33|A0A395TE33_VIBCL;tr|A0A544J779|A0A544J779_VIBCL;tr|A0A5B1BZP8|A0A5B1BZP8_VIBCL;tr|A0A5C9HKW5|A0A5C9HKW5_VIBCL;tr|A0A655NUI7|A0A655NUI7_VIBCL;tr|A0A655T7V8|A0A655T7V8_VIBCL;tr|A0A655V5W8|A0A655V5W8_VIBCL;tr|A0A655YR95|A0A655YR95_VIBCL;tr|A0A6B3LKX9|A0A6B3LKX9_VI…	-	-
40077	IYPGNYDEYMTAATQAR	0	2.60602	tr|A0A085S1X3|A0A085S1X3_VIBCL;tr|A0A0H3AKP2|A0A0H3AKP2_VIBC3;tr|A0A0H3PZ15|A0A0H3PZ15_VIBCL;tr|A0A0Q0N776|A0A0Q0N776_VIBMT;tr|A0A366A6I5|A0A366A6I5_9VIBR;tr|A0A366ASL0|A0A366ASL0_9VIBR;tr|A0A544JTY6|A0A544JTY6_VIBCL;tr|A0A5B1C2W3|A0A5B1C2W3_VIBCL;tr|A0A655QG41|A0A655QG41_VIBCL;tr|A0A655QQ34|A0A655QQ34_VIBCL;tr|A0A655WZS7|A0A655WZS7_VIBCL	-	-
44946	VLDLLEEEVAKSFQPQLEK	0	2.60498	sp|Fha|TARGET;tr|A0A023PRF6|A0A023PRF6_VIBCL;tr|A0A023PRG9|A0A023PRG9_VIBCL;tr|A0A023PRJ4|A0A023PRJ4_VIBCL;tr|A0A0H3QAN5|A0A0H3QAN5_VIBCL;tr|A0A366A8U6|A0A366A8U6_9VIBR;tr|A0A366AFS6|A0A366AFS6_9VIBR;tr|A0A366ATL7|A0A366ATL7_9VIBR;tr|A0A5B1C1J8|A0A5B1C1J8_VIBCL;tr|A0A5C2B482|A0A5C2B482_VIBCL;tr|A0A5C9HP19|A0A5C9HP19_VIBCL;tr|A0A5C9QJJ9|A0A5C9QJJ9_VIBCL;tr|A0A655V7Z2|A0A655V7Z2_VIBCL;tr|A0A655WQ39…	-	-
52666	MSADNAIHTVIEEQATALESLDDEYLK	0	2.60462	tr|A0A0E3W236|A0A0E3W236_VIBCL;tr|A0A0H3AIK2|A0A0H3AIK2_VIBC3;tr|A0A0Q0VHG0|A0A0Q0VHG0_VIBMT;tr|A0A366A3S2|A0A366A3S2_9VIBR;tr|A0A366AFR5|A0A366AFR5_9VIBR;tr|A0A366ARL0|A0A366ARL0_9VIBR;tr|A0A544PHB0|A0A544PHB0_VIBCL;tr|A0A5C2AUE9|A0A5C2AUE9_VIBCL;tr|A0A5C9L8Y1|A0A5C9L8Y1_VIBCL;tr|A0A655QCN2|A0A655QCN2_VIBCL;tr|A0A655RKI8|A0A655RKI8_VIBCL;tr|A0A655YYL2|A0A655YYL2_VIBCL;tr|A0A655ZTX0|A0A655ZTX0_VI…	-	-
39328	ADAIFIEELHAADLYNK	0	2.60386	sp|A5F3F1|GUAA_VIBC3;tr|A0A067BFU2|A0A067BFU2_VIBMT;tr|A0A366A5M7|A0A366A5M7_9VIBR;tr|A0A366ACU9|A0A366ACU9_9VIBR;tr|A0A395U2L5|A0A395U2L5_VIBCL;tr|A0A454CYH4|A0A454CYH4_VIBHA;tr|A0A544CXP6|A0A544CXP6_VIBCL;tr|A0A5C2AV30|A0A5C2AV30_VIBCL;tr|A0A5C9HKS9|A0A5C9HKS9_VIBCL;tr|A0A655QX51|A0A655QX51_VIBCL;tr|A0A655VFN7|A0A655VFN7_VIBCL;tr|A0A655WWD1|A0A655WWD1_VIBCL;tr|A0A655XTH1|A0A655XTH1_VIBCL;tr|A0A…	-	-
40043	NQLVVAFPFITESVIER	0	2.60384	tr|A0A0H3ADL8|A0A0H3ADL8_VIBC3;tr|A0A2R8EVC9|A0A2R8EVC9_VIBCL;tr|A0A366AC40|A0A366AC40_9VIBR;tr|A0A366ACK5|A0A366ACK5_9VIBR;tr|A0A366ARJ0|A0A366ARJ0_9VIBR;tr|A0A395TJS6|A0A395TJS6_VIBCL;tr|A0A544N0N7|A0A544N0N7_VIBCL;tr|A0A5C2B2V5|A0A5C2B2V5_VIBCL;tr|A0A5Q6PPA4|A0A5Q6PPA4_VIBCL;tr|A0A6B3LIA6|A0A6B3LIA6_VIBCL;tr|A0A6N1S174|A0A6N1S174_VIBCL;tr|D7HCV1|D7HCV1_VIBCL	-	-
43960	NAQTMLIDGQNGSFLAHPDK	0	2.60384	tr|A0A0H3AI12|A0A0H3AI12_VIBC3;tr|A0A0H3PXZ9|A0A0H3PXZ9_VIBCL;tr|A0A0K9V0R4|A0A0K9V0R4_VIBCL;tr|A0A366A246|A0A366A246_9VIBR;tr|A0A395UF46|A0A395UF46_VIBCL;tr|A0A544CHE3|A0A544CHE3_VIBCL;tr|A0A5C2B0X4|A0A5C2B0X4_VIBCL;tr|A0A5C9HIR9|A0A5C9HIR9_VIBCL;tr|A0A5Q6PLT1|A0A5Q6PLT1_VIBCL;tr|A0A655P233|A0A655P233_VIBCL;tr|A0A6B3LE80|A0A6B3LE80_VIBCL;tr|A0A6N1RYQ8|A0A6N1RYQ8_VIBCL;tr|A0A7Z7YHE6|A0A7Z7YHE6_VI…	-	-
33019	QQIEEATSDYDKEK	0	2.60328	sp|A5F4Y1|CH602_VIBC3;sp|Q9KNR7|CH601_VIBCH;tr|A0A067BAK3|A0A067BAK3_VIBMT;tr|A0A2V4P233|A0A2V4P233_VIBCL;tr|A0A366A4X3|A0A366A4X3_9VIBR;tr|A0A366AMV5|A0A366AMV5_9VIBR;tr|A0A656A7D0|A0A656A7D0_VIBCL;tr|A0A6B3LF68|A0A6B3LF68_VIBCL	-	-
52875	QEIDNAGAIETLMPVVQPFELWEETGR	0	2.60129	sp|A5F340|SYP_VIBC3;tr|A0A085T3S3|A0A085T3S3_VIBCL;tr|A0A0Q0PX77|A0A0Q0PX77_VIBMT;tr|A0A0Q0TIR7|A0A0Q0TIR7_VIBMT;tr|A0A366A5J4|A0A366A5J4_9VIBR;tr|A0A366ABN6|A0A366ABN6_9VIBR;tr|A0A366ARN6|A0A366ARN6_9VIBR;tr|A0A544C260|A0A544C260_VIBCL;tr|A0A5C2AV57|A0A5C2AV57_VIBCL;tr|A0A5C9QRB2|A0A5C9QRB2_VIBCL;tr|A0A5D0JR24|A0A5D0JR24_VIBCL;tr|A0A655RY99|A0A655RY99_VIBCL;tr|A0A656AKI1|A0A656AKI1_VIBCL;tr|A0A6…	-	-
48628	QSCAVPLALHCHATTGLSTATAVK	0	2.60084	tr|A0A0H3AJ52|A0A0H3AJ52_VIBC3;tr|A0A0K9UIQ2|A0A0K9UIQ2_VIBCL;tr|A0A0Q0NBL3|A0A0Q0NBL3_VIBMT;tr|A0A0Q0PWS8|A0A0Q0PWS8_VIBMT;tr|A0A366A9F1|A0A366A9F1_9VIBR;tr|A0A366AKP8|A0A366AKP8_9VIBR;tr|A0A366ARP8|A0A366ARP8_9VIBR;tr|A0A395TWE8|A0A395TWE8_VIBCL;tr|A0A544CC05|A0A544CC05_VIBCL;tr|A0A5C9HLT5|A0A5C9HLT5_VIBCL;tr|A0A5C9Q3L0|A0A5C9Q3L0_VIBCL;tr|A0A5Q6PN81|A0A5Q6PN81_VIBCL;tr|A0A655Q909|A0A655Q909_VI…	-	-
43140	FNVIDTPGHVDFTVEVYR	0	2.60084	sp|Q9KPM5|EFG2_VIBCH;tr|A0A067B505|A0A067B505_VIBMT;tr|A0A085QCX5|A0A085QCX5_VIBCL;tr|A0A0H3AGT4|A0A0H3AGT4_VIBC3;tr|A0A0K9US91|A0A0K9US91_VIBCL;tr|A0A2R8E9S3|A0A2R8E9S3_VIBCL;tr|A0A366A4W8|A0A366A4W8_9VIBR;tr|A0A366APK8|A0A366APK8_9VIBR;tr|A0A544CDW9|A0A544CDW9_VIBCL;tr|D7HEB7|D7HEB7_VIBCL	-	-
32472	TSESNVSEGFTMDEK	0	2.60057	sp|Fha|TARGET;tr|A0A023PRF6|A0A023PRF6_VIBCL;tr|A0A023PRG9|A0A023PRG9_VIBCL;tr|A0A023PRJ4|A0A023PRJ4_VIBCL;tr|A0A0H3QAN5|A0A0H3QAN5_VIBCL;tr|A0A366A8U6|A0A366A8U6_9VIBR;tr|A0A366AFS6|A0A366AFS6_9VIBR;tr|A0A366ATL7|A0A366ATL7_9VIBR;tr|A0A395U048|A0A395U048_VIBCL;tr|A0A544HKE9|A0A544HKE9_VIBCL;tr|A0A5B1C1J8|A0A5B1C1J8_VIBCL;tr|A0A5C2B482|A0A5C2B482_VIBCL;tr|A0A5C9HP19|A0A5C9HP19_VIBCL;tr|A0A5C9QJJ9…	-	-
33954	SLVGQTVELCGWVNR	0	2.59916	sp|A5F263|SYD_VIBC3;tr|A0A0K9USL7|A0A0K9USL7_VIBCL;tr|A0A0Q0JL16|A0A0Q0JL16_VIBMT;tr|A0A0Q0TN21|A0A0Q0TN21_VIBMT;tr|A0A366A2Y8|A0A366A2Y8_9VIBR;tr|A0A366AH86|A0A366AH86_9VIBR;tr|A0A366AX23|A0A366AX23_9VIBR;tr|A0A395U9Q9|A0A395U9Q9_VIBCL;tr|A0A544DA30|A0A544DA30_VIBCL;tr|A0A5C2B1K5|A0A5C2B1K5_VIBCL;tr|A0A5C9HJ56|A0A5C9HJ56_VIBCL;tr|A0A5C9QH15|A0A5C9QH15_VIBCL;tr|A0A6B3LK92|A0A6B3LK92_VIBCL;tr|A0A7…	-	-
46768	EASNENGWNLNYGNVALMWR	0	2.59845	tr|A0A067BCQ9|A0A067BCQ9_VIBMT;tr|A0A085QR50|A0A085QR50_VIBCL;tr|A0A0H3ADM7|A0A0H3ADM7_VIBC3;tr|A0A366ASB6|A0A366ASB6_9VIBR;tr|A0A544BUW5|A0A544BUW5_VIBCL;tr|A0A5C9HGS9|A0A5C9HGS9_VIBCL;tr|A0A5C9QY77|A0A5C9QY77_VIBCL;tr|A0A655VNU5|A0A655VNU5_VIBCL;tr|A0A655YVR6|A0A655YVR6_VIBCL;tr|D7HBP0|D7HBP0_VIBCL	-	-
54912	QLIEEELGAPLETWFDDFDIKPLASASIAQVHTAK	0	2.59703	sp|A5F4G3|UBIB_VIBC3;sp|C3LPS7|UBIB_VIBCM;tr|A0A0Q0TPI4|A0A0Q0TPI4_VIBMT;tr|A0A366A8Q6|A0A366A8Q6_9VIBR;tr|A0A366ALM0|A0A366ALM0_9VIBR;tr|A0A655Y1C0|A0A655Y1C0_VIBCL;tr|A0A655YB16|A0A655YB16_VIBCL;tr|A0A655ZG58|A0A655ZG58_VIBCL;tr|A0A655ZLL5|A0A655ZLL5_VIBCL;tr|D7HGV7|D7HGV7_VIBCL	-	-
43573	AVNATCSCGNSFVFNSTLGK	0	2.59591	sp|A5F4V7|RL31_VIBC3;tr|A0A067BH34|A0A067BH34_VIBMT;tr|A0A7U8ZQA5|A0A7U8ZQA5_VIBCL	-	-
28323	VTGVSEEEVYTTAK	0	2.5958	tr|A0A0H3AJF3|A0A0H3AJF3_VIBC3;tr|A0A5B1C2Z8|A0A5B1C2Z8_VIBCL;tr|A0A5C9HNS7|A0A5C9HNS7_VIBCL;tr|A0A6A9HKY7|A0A6A9HKY7_VIBCL;tr|A0A7Z7VPP4|A0A7Z7VPP4_VIBCL	-	-
55825	DEDLLADLTLDIEPEKHELPTNTDPLQALDNLMGAAGSSTSLLDDPK	0	2.59523	sp|Fha|TARGET;tr|A0A023PRJ4|A0A023PRJ4_VIBCL;tr|A0A0H3QAN5|A0A0H3QAN5_VIBCL;tr|A0A544HKE9|A0A544HKE9_VIBCL;tr|A0A655UPC2|A0A655UPC2_VIBCL;tr|A0A655X6B2|A0A655X6B2_VIBCL;tr|A0A7Z7YG49|A0A7Z7YG49_VIBCL	-	-
55120	SAYSTMHTSSTSQANHLVTGPILEGLGVDLSDENDMNR	0	2.59391	sp|Fha|TARGET;tr|A0A023PRF6|A0A023PRF6_VIBCL;tr|A0A023PRG9|A0A023PRG9_VIBCL;tr|A0A023PRJ4|A0A023PRJ4_VIBCL;tr|A0A0H3QAN5|A0A0H3QAN5_VIBCL;tr|A0A366A8U6|A0A366A8U6_9VIBR;tr|A0A366AFS6|A0A366AFS6_9VIBR;tr|A0A366ATL7|A0A366ATL7_9VIBR;tr|A0A395U048|A0A395U048_VIBCL;tr|A0A544HKE9|A0A544HKE9_VIBCL;tr|A0A5B1C1J8|A0A5B1C1J8_VIBCL;tr|A0A5C2B482|A0A5C2B482_VIBCL;tr|A0A5C9HP19|A0A5C9HP19_VIBCL;tr|A0A655UPC2…	-	-
40896	EDDVVDAEFEEVNDDKK	0	2.59352	sp|A5F361|DNAK_VIBC3;tr|A0A067B981|A0A067B981_VIBMT;tr|A0A0N8UHZ1|A0A0N8UHZ1_VIBMT;tr|A0A2R8EDL1|A0A2R8EDL1_VIBCL;tr|A0A366AFG8|A0A366AFG8_9VIBR;tr|A0A366ARL1|A0A366ARL1_9VIBR;tr|A0A395TMA1|A0A395TMA1_VIBCL;tr|A0A655R1Q6|A0A655R1Q6_VIBCL;tr|A0A655S4Y4|A0A655S4Y4_VIBCL;tr|A0A655X843|A0A655X843_VIBCL;tr|A0A656ANB7|A0A656ANB7_VIBCL;tr|A0A6B3LMQ8|A0A6B3LMQ8_VIBCL;tr|A0A7Z7YA34|A0A7Z7YA34_VIBCL;tr|D7H…	-	-
37051	ELLVISQDTSAYGVDTK	0	2.59327	sp|A5F514|RIMO_VIBC3;sp|Q9KNW0|RIMO_VIBCH;tr|A0A0Q0TPK6|A0A0Q0TPK6_VIBMT;tr|A0A2K2UQG4|A0A2K2UQG4_VIBCL;tr|A0A366A404|A0A366A404_9VIBR;tr|A0A395U7C9|A0A395U7C9_VIBCL;tr|A0A544C9D0|A0A544C9D0_VIBCL;tr|A0A655XH76|A0A655XH76_VIBCL;tr|A0A655Z1Y5|A0A655Z1Y5_VIBCL;tr|A0A656AXP8|A0A656AXP8_VIBCL;tr|A0A7U8ZM44|A0A7U8ZM44_VIBCL;tr|A0A7X4PI68|A0A7X4PI68_VIBCL;tr|A0A7Z7VJP6|A0A7Z7VJP6_VIBCL	-	-
45170	GVTPVVVDAIDNTDAFYHLGK	0	2.59307	tr|A0A085RP06|A0A085RP06_VIBCL;tr|A0A395UBD0|A0A395UBD0_VIBCL;tr|A0A5C2AVX4|A0A5C2AVX4_VIBCL;tr|A0A655QYQ3|A0A655QYQ3_VIBCL;tr|A0A655T0Z5|A0A655T0Z5_VIBCL;tr|A0A655VZH5|A0A655VZH5_VIBCL;tr|A0A655Y1W9|A0A655Y1W9_VIBCL;tr|A0A655ZSZ8|A0A655ZSZ8_VIBCL;tr|A0A656B1I8|A0A656B1I8_VIBCL	-	-
38565	LGTSTVSTIELAEAVHGSK	0	2.59139	sp|A5F5J2|HLDE_VIBC3;sp|C3LQY0|HLDE_VIBCM;tr|A0A0E4CB76|A0A0E4CB76_VIBCL;tr|A0A0H3Q8Q9|A0A0H3Q8Q9_VIBCL;tr|A0A0Q0Z113|A0A0Q0Z113_VIBMT;tr|A0A366AY22|A0A366AY22_9VIBR;tr|A0A395UG58|A0A395UG58_VIBCL;tr|A0A5C9HJP0|A0A5C9HJP0_VIBCL;tr|A0A655Q5I9|A0A655Q5I9_VIBCL;tr|A0A655UYK6|A0A655UYK6_VIBCL;tr|A0A6B3LB91|A0A6B3LB91_VIBCL;tr|A0A6N1RSM2|A0A6N1RSM2_VIBCL;tr|D7HEK4|D7HEK4_VIBCL	-	-
53053	QENSTHAPVDFDTSLISTITAHDAGYINK	0	2.58935	tr|A0A067BIP8|A0A067BIP8_VIBMT;tr|A0A086SPX4|A0A086SPX4_VIBCL;tr|A0A0H3AFT9|A0A0H3AFT9_VIBC3;tr|A0A366A848|A0A366A848_9VIBR;tr|A0A366ANW3|A0A366ANW3_9VIBR;tr|A0A366AV42|A0A366AV42_9VIBR;tr|A0A395UGL8|A0A395UGL8_VIBCL;tr|A0A544BLG6|A0A544BLG6_VIBCL;tr|A0A5C9HK80|A0A5C9HK80_VIBCL;tr|A0A5C9SRH4|A0A5C9SRH4_VIBCL;tr|A0A655P5A9|A0A655P5A9_VIBCL;tr|A0A655WPP3|A0A655WPP3_VIBCL;tr|A0A655XFN8|A0A655XFN8_VI…	-	-
44180	LIELVGGESNIASVTHCLTR	0	2.58912	tr|A0A067B949|A0A067B949_VIBMT;tr|A0A0H3AL86|A0A0H3AL86_VIBC3;tr|A0A0H3PWT0|A0A0H3PWT0_VIBCL;tr|A0A0K9URW5|A0A0K9URW5_VIBCL;tr|A0A2K2UPT0|A0A2K2UPT0_VIBCL;tr|A0A366A8A9|A0A366A8A9_9VIBR;tr|A0A366AB91|A0A366AB91_9VIBR;tr|A0A395TPS4|A0A395TPS4_VIBCL;tr|A0A544C293|A0A544C293_VIBCL;tr|A0A5C2AUX5|A0A5C2AUX5_VIBCL	-	-
32673	HAIIALTELMMDANK	0	2.58888	sp|Q9KNP2|PFKA_VIBCH;tr|A0A0H3AFZ7|A0A0H3AFZ7_VIBC3;tr|A0A0H3Q4I4|A0A0H3Q4I4_VIBCL;tr|A0A0Q0MWM4|A0A0Q0MWM4_VIBMT;tr|A0A0Q0Q984|A0A0Q0Q984_VIBMT;tr|A0A366A707|A0A366A707_9VIBR;tr|A0A366AUQ9|A0A366AUQ9_9VIBR;tr|A0A655PUW5|A0A655PUW5_VIBCL;tr|A0A655X4T3|A0A655X4T3_VIBCL;tr|A0A655ZNV6|A0A655ZNV6_VIBCL	-	-
38084	TLVEEAIHNDWFTFR	0	2.58838	tr|A0A0H3AFX3|A0A0H3AFX3_VIBC3;tr|A0A366A1D1|A0A366A1D1_9VIBR;tr|A0A366AH49|A0A366AH49_9VIBR;tr|A0A366AJQ0|A0A366AJQ0_9VIBR;tr|A0A395TNY4|A0A395TNY4_VIBCL;tr|A0A543ZVA6|A0A543ZVA6_VIBCL;tr|A0A5C2B4A4|A0A5C2B4A4_VIBCL;tr|A0A5C9QKI4|A0A5C9QKI4_VIBCL;tr|A0A655NRX6|A0A655NRX6_VIBCL;tr|A0A655PY91|A0A655PY91_VIBCL;tr|A0A655SJA9|A0A655SJA9_VIBCL;tr|A0A655U596|A0A655U596_VIBCL;tr|A0A655VKD3|A0A655VKD3_VI…	-	-
46470	DSCGSTYVNGADMPLGVGQMAR	0	2.58463	sp|Fha|TARGET;tr|A0A023PRF6|A0A023PRF6_VIBCL;tr|A0A023PRG9|A0A023PRG9_VIBCL;tr|A0A023PRJ4|A0A023PRJ4_VIBCL;tr|A0A0H3QAN5|A0A0H3QAN5_VIBCL;tr|A0A366A8U6|A0A366A8U6_9VIBR;tr|A0A366AFS6|A0A366AFS6_9VIBR;tr|A0A366ATL7|A0A366ATL7_9VIBR;tr|A0A395U048|A0A395U048_VIBCL;tr|A0A544HKE9|A0A544HKE9_VIBCL;tr|A0A5B1C1J8|A0A5B1C1J8_VIBCL;tr|A0A5C2B482|A0A5C2B482_VIBCL;tr|A0A5C9HP19|A0A5C9HP19_VIBCL;tr|A0A5C9QJJ9…	-	-
54977	QLKPVLNLGLPDQFIVQGTQEEMHAELGLDGAGIER	0	2.58426	sp|A5F331|DXS_VIBC3;tr|A0A366A892|A0A366A892_9VIBR;tr|A0A395TN20|A0A395TN20_VIBCL;tr|A0A544C270|A0A544C270_VIBCL;tr|A0A5C2AUZ9|A0A5C2AUZ9_VIBCL;tr|A0A5C9HKJ8|A0A5C9HKJ8_VIBCL;tr|A0A655S5U5|A0A655S5U5_VIBCL;tr|A0A655Z5D3|A0A655Z5D3_VIBCL;tr|A0A656AJP8|A0A656AJP8_VIBCL;tr|A0A656AKR8|A0A656AKR8_VIBCL;tr|A0A7Z7VMI8|A0A7Z7VMI8_VIBCL	-	-
44356	ANSGHPGAPMGMADIAEVLWR	0	2.58413	sp|Q9KLW7|TKT2_VIBCH;sp|Q9KUP2|TKT1_VIBCH;tr|A0A0H3ADZ6|A0A0H3ADZ6_VIBC3;tr|A0A0H3ANN1|A0A0H3ANN1_VIBC3;tr|A0A0H3Q935|A0A0H3Q935_VIBCL;tr|A0A0K9USD3|A0A0K9USD3_VIBCL;tr|A0A0Q0MUH1|A0A0Q0MUH1_VIBMT;tr|A0A0Q0PIS0|A0A0Q0PIS0_VIBMT;tr|A0A0Q0PXS2|A0A0Q0PXS2_VIBMT;tr|A0A0X1L041|A0A0X1L041_VIBCO;tr|A0A0X1L2U4|A0A0X1L2U4_VIBCO;tr|A0A2V4N8H0|A0A2V4N8H0_VIBCL;tr|A0A2V4NDR5|A0A2V4NDR5_VIBCL;tr|A0A366A928|A0…	-	-
32923	TVAVMNDFGAGANIDGK	0	2.584	sp|A5F340|SYP_VIBC3;tr|A0A085T3S3|A0A085T3S3_VIBCL;tr|A0A366ABN6|A0A366ABN6_9VIBR;tr|A0A366ARN6|A0A366ARN6_9VIBR;tr|A0A544C260|A0A544C260_VIBCL;tr|A0A5C9QRB2|A0A5C9QRB2_VIBCL;tr|A0A5D0JR24|A0A5D0JR24_VIBCL;tr|A0A656AKI1|A0A656AKI1_VIBCL;tr|A0A6B3LPL8|A0A6B3LPL8_VIBCL;tr|A0A6N1S0E0|A0A6N1S0E0_VIBCL;tr|A0A7U8ZSP2|A0A7U8ZSP2_VIBCL;tr|A0A7X4PIX7|A0A7X4PIX7_VIBCL;tr|A0A7Z7YDH1|A0A7Z7YDH1_VIBCL;tr|D7HF…	-	-
27463	FGLAASQVLTVINR	0	2.58382	sp|Q9KLD1|SPEA_VIBCH;tr|A0A085S2N3|A0A085S2N3_VIBCL;tr|A0A0E4GLT9|A0A0E4GLT9_VIBCL;tr|A0A0H3AGJ2|A0A0H3AGJ2_VIBC3;tr|A0A0H6F072|A0A0H6F072_VIBCL;tr|A0A0Q0PRE7|A0A0Q0PRE7_VIBMT;tr|A0A366A8X2|A0A366A8X2_9VIBR;tr|A0A366ADL5|A0A366ADL5_9VIBR;tr|A0A5B1C9A3|A0A5B1C9A3_VIBCL;tr|A0A5C2B5C5|A0A5C2B5C5_VIBCL;tr|A0A655QHJ8|A0A655QHJ8_VIBCL;tr|A0A655RQI4|A0A655RQI4_VIBCL;tr|A0A655YCA2|A0A655YCA2_VIBCL;tr|A0A…	-	-
27762	ITYDSEQVAGATSR	0	2.58319	sp|Q9KQW9|MSBA_VIBCH;tr|A0A067BJS1|A0A067BJS1_VIBMT;tr|A0A0E3W1Y9|A0A0E3W1Y9_VIBCL;tr|A0A366A8J7|A0A366A8J7_9VIBR;tr|A0A366AR26|A0A366AR26_9VIBR;tr|A0A366ATS4|A0A366ATS4_9VIBR;tr|A0A5C2B018|A0A5C2B018_VIBCL;tr|A0A5C9HMF3|A0A5C9HMF3_VIBCL;tr|A0A656A6D3|A0A656A6D3_VIBCL	-	-
55987	FAAVKPLYTLQDDGETLTNNQSGQVLRPNMEIGFYQPINESGEFVGER	0	2.5831	sp|Q9KL06|MALF_VIBCH;tr|A0A0H3AGI1|A0A0H3AGI1_VIBC3;tr|A0A5C9HIS7|A0A5C9HIS7_VIBCL;tr|A0A655NUJ4|A0A655NUJ4_VIBCL;tr|A0A655YXI5|A0A655YXI5_VIBCL;tr|A0A6N1S0U6|A0A6N1S0U6_VIBCL;tr|A0A7I6K0G1|A0A7I6K0G1_VIBCL;tr|A0A7Z7VN62|A0A7Z7VN62_VIBCL;tr|D7HBK1|D7HBK1_VIBCL	-	-
49827	QYEDLSGVTYSDIPLLIQPAPSIK	0	2.58266	sp|A5F987|LPOA_VIBC3;tr|A0A0H3Q5U5|A0A0H3Q5U5_VIBCL;tr|A0A0H4JMC9|A0A0H4JMC9_VIBCL;tr|A0A0X1L367|A0A0X1L367_VIBCO;tr|A0A366A977|A0A366A977_9VIBR;tr|A0A395TSB0|A0A395TSB0_VIBCL;tr|A0A544HPM4|A0A544HPM4_VIBCL;tr|A0A5B1C7D8|A0A5B1C7D8_VIBCL;tr|A0A5C2B2G1|A0A5C2B2G1_VIBCL;tr|A0A655SYM3|A0A655SYM3_VIBCL;tr|A0A655Y0D1|A0A655Y0D1_VIBCL;tr|A0A655Y1B1|A0A655Y1B1_VIBCL;tr|A0A6B3LP68|A0A6B3LP68_VIBCL;tr|A0A…	-	-
53299	KADGEYQMLTGDQVGSLFGHYLLSQTDAR	0	2.58209	tr|A0A366ADI9|A0A366ADI9_9VIBR;tr|A0A395TMV1|A0A395TMV1_VIBCL;tr|A0A544C0Y7|A0A544C0Y7_VIBCL;tr|A0A5C9QJ02|A0A5C9QJ02_VIBCL;tr|A0A5Q6PH07|A0A5Q6PH07_VIBCL;tr|A0A6B3LG60|A0A6B3LG60_VIBCL;tr|A0A7Z7VK14|A0A7Z7VK14_VIBCL;tr|D7HBB1|D7HBB1_VIBCL	-	-
41867	YAALCDVFVMDAFGTAHR	0	2.581	sp|A5F9G2|PGK_VIBC3;sp|Q87LL1|PGK_VIBPA;tr|A0A067BAZ5|A0A067BAZ5_VIBMT;tr|A0A0H3QDS3|A0A0H3QDS3_VIBCL;tr|A0A1X1LER1|A0A1X1LER1_VIBCL;tr|A0A366AJC6|A0A366AJC6_9VIBR;tr|A0A5C9Q1K0|A0A5C9Q1K0_VIBCL;tr|A0A655QI94|A0A655QI94_VIBCL;tr|A0A7U8WNX5|A0A7U8WNX5_VIBCL;tr|A0A7X4PHD5|A0A7X4PHD5_VIBCL	-	-
31613	LVPIVNATSANIQQR	0	2.58081	tr|A0A0H3AM65|A0A0H3AM65_VIBC3;tr|A0A544CFI3|A0A544CFI3_VIBCL;tr|A0A5C2B109|A0A5C2B109_VIBCL;tr|A0A5C9HNW2|A0A5C9HNW2_VIBCL;tr|A0A5Q6PG83|A0A5Q6PG83_VIBCL;tr|A0A655QTR6|A0A655QTR6_VIBCL;tr|A0A655R003|A0A655R003_VIBCL;tr|A0A6B3LN35|A0A6B3LN35_VIBCL;tr|A0A6N1RYP7|A0A6N1RYP7_VIBCL;tr|A0A7X4PJH4|A0A7X4PJH4_VIBCL;tr|A0A7Z7VMM3|A0A7Z7VMM3_VIBCL	-	-
46856	RLDEVYAAYAEPDADFDALAK	0	2.57894	tr|A0A067BB40|A0A067BB40_VIBMT;tr|A0A0F2TRY4|A0A0F2TRY4_VIBCL;tr|A0A0H3Q794|A0A0H3Q794_VIBCL;tr|A0A0K9UTX0|A0A0K9UTX0_VIBCL;tr|A0A2R8EDX7|A0A2R8EDX7_VIBCL;tr|A0A366AB33|A0A366AB33_9VIBR;tr|A0A656A1C8|A0A656A1C8_VIBCL;tr|A0A656AG79|A0A656AG79_VIBCL;tr|A0A7U8WMH5|A0A7U8WMH5_VIBCL	-	-
54502	ESGDDEAMFYDADYITALEHGLPPTAGQGIGIDR	0	2.57889	sp|Q87SB1|SYK_VIBPA;sp|Q9KU60|SYK_VIBCH;tr|A0A0H3AKK7|A0A0H3AKK7_VIBC3;tr|A0A0Q0JP43|A0A0Q0JP43_VIBMT;tr|A0A366APL0|A0A366APL0_9VIBR;tr|A0A395TI80|A0A395TI80_VIBCL;tr|A0A3A1PUT2|A0A3A1PUT2_VIBHA;tr|A0A655Z5Q2|A0A655Z5Q2_VIBCL;tr|A0A656B1S3|A0A656B1S3_VIBCL;tr|D7HD48|D7HD48_VIBCL;tr|K5U9I7|K5U9I7_9VIBR	-	-
52048	SNVAIVTSYNDMLSAHQPYQHYPDR	0	2.57889	tr|A0A0H3AGJ8|A0A0H3AGJ8_VIBC3;tr|A0A0H3Q467|A0A0H3Q467_VIBCL;tr|A0A0H5U0K1|A0A0H5U0K1_VIBCL;tr|A0A0K9UNF2|A0A0K9UNF2_VIBCL;tr|A0A0Q0THQ2|A0A0Q0THQ2_VIBMT;tr|A0A366A1L1|A0A366A1L1_9VIBR;tr|A0A366ACA5|A0A366ACA5_9VIBR;tr|A0A366AQC5|A0A366AQC5_9VIBR;tr|A0A395TUA2|A0A395TUA2_VIBCL;tr|A0A544BYD3|A0A544BYD3_VIBCL;tr|A0A5C2AWL8|A0A5C2AWL8_VIBCL;tr|A0A5C9HP95|A0A5C9HP95_VIBCL;tr|A0A5Q6PI08|A0A5Q6PI08_VI…	-	-
26830	NPMELVDVADLLK	0	2.57773	sp|A5F263|SYD_VIBC3;tr|A0A0K9USL7|A0A0K9USL7_VIBCL;tr|A0A0Q0JL16|A0A0Q0JL16_VIBMT;tr|A0A0Q0TN21|A0A0Q0TN21_VIBMT;tr|A0A366A2Y8|A0A366A2Y8_9VIBR;tr|A0A366AH86|A0A366AH86_9VIBR;tr|A0A366AX23|A0A366AX23_9VIBR;tr|A0A395U9Q9|A0A395U9Q9_VIBCL;tr|A0A544DA30|A0A544DA30_VIBCL;tr|A0A5C2B1K5|A0A5C2B1K5_VIBCL;tr|A0A5C9HJ56|A0A5C9HJ56_VIBCL;tr|A0A5C9QH15|A0A5C9QH15_VIBCL;tr|A0A656AY27|A0A656AY27_VIBCL;tr|A0A6…	-	-
34346	NLVTYQTDANGQPVSK	0	2.57764	sp|A5F6G6|SUCC_VIBC3;tr|A0A0Q0YW37|A0A0Q0YW37_VIBMT;tr|A0A5B1C0M3|A0A5B1C0M3_VIBCL;tr|A0A655Y2L1|A0A655Y2L1_VIBCL	-	-
44045	IYASTTNAHINTGDGVGMAIR	0	2.57751	tr|A0A1R3F713|A0A1R3F713_9VIBR;tr|A0A1R3FK24|A0A1R3FK24_9VIBR	-	-
36227	NHSFDFQLGSLASIDR	0	2.57724	tr|A0A085SA29|A0A085SA29_VIBCL;tr|A0A0H3AKS7|A0A0H3AKS7_VIBC3;tr|A0A366A891|A0A366A891_9VIBR;tr|A0A655P4J6|A0A655P4J6_VIBCL;tr|A0A655XFB9|A0A655XFB9_VIBCL;tr|A0A656AM33|A0A656AM33_VIBCL;tr|A0A6N1RT21|A0A6N1RT21_VIBCL;tr|A0A7Z7YFG2|A0A7Z7YFG2_VIBCL;tr|D7H9V5|D7H9V5_VIBCL;tr|Q30JU4|Q30JU4_VIBCL;tr|Q30JV0|Q30JV0_VIBCL;tr|Q30JV5|Q30JV5_VIBCL	-	-
38255	VAMISYSTGTSGQGADVDK	0	2.57708	sp|Q9KT08|PTA_VIBCH;tr|A0A0Q0Z278|A0A0Q0Z278_VIBMT;tr|A0A366A5C0|A0A366A5C0_9VIBR;tr|A0A366AH21|A0A366AH21_9VIBR;tr|A0A366ASB7|A0A366ASB7_9VIBR;tr|A0A655UXL7|A0A655UXL7_VIBCL	-	-
47024	HPATDAINLAATGVATNEQGYIK	0	2.57655	tr|A0A0H3AMI9|A0A0H3AMI9_VIBC3;tr|A0A0H3QD03|A0A0H3QD03_VIBCL;tr|A0A0K9UN67|A0A0K9UN67_VIBCL;tr|A0A0Q0Z0U6|A0A0Q0Z0U6_VIBMT;tr|A0A0X1L4L2|A0A0X1L4L2_VIBCO;tr|A0A366A2K4|A0A366A2K4_9VIBR;tr|A0A366AB68|A0A366AB68_9VIBR;tr|A0A366AH88|A0A366AH88_9VIBR;tr|A0A395TI03|A0A395TI03_VIBCL;tr|A0A543Y4G6|A0A543Y4G6_VIBCL;tr|A0A5C2AWY0|A0A5C2AWY0_VIBCL;tr|A0A5C9Q821|A0A5C9Q821_VIBCL;tr|A0A655R2V1|A0A655R2V1_VI…	-	-
[truncated: 9,621 more rows]
